# Supplementary material for: 1-(2,3,4,5,6-Penta­methyl­benz­yl)-2-(pyridin-2-yl)-1H-benzimidazole
Source: Acta Crystallogr Sect E Struct Rep Online. 2014 Apr 16;70(Pt 5):o563–4. doi: 10.1107/S1600536814007934 (PMC4011285; doi:10.1107/S1600536814007934)
Supplement: Supplementary file 1 [file e-70-0o563-sup1.cif]

##############################################################################
#                                                                            #
# This CIF contains the data in a paper accepted for publication in          #
# Acta Crystallographica Section E. It conforms to the requirements of       #
# Notes for Authors for Acta Crystallographica Section E, and has been       #
# peer reviewed under the auspices of the IUCr Commission on Journals.       #
#                                                                            #
# Full details of the Crystallographic Information File format               #
# are given in the paper "The Crystallographic Information File (CIF):       #
# a New Standard Archive File for Crystallography" by S. R. Hall, F. H.      #
# Allen and I. D. Brown [Acta Cryst. (1991), A47, 655-685].                  #
#                                                                            #
# The current version of the core CIF dictionary is obtainable from          #
# ftp://ftp.iucr.org/pub/cif_core.dic.                                       #
#                                                                            #
# Software is freely available for graphical display of the structure(s)     #
# in this CIF. For information consult the CIF software page                 #
# http://www.iucr.org/resources/cif/software.                                #
#                                                                            #
# This file may be used for bona fide research purposes within the           #
# scientific community so long as proper attribution is given to the journal # 
# article from which it was obtained.                                        #
#                                                                            #
##############################################################################
data_I
_audit_creation_method     SHELXL-2013
_database_code_depnum_ccdc_archive     'CCDC 996309'
_chemical_name_systematic
;
1-(2,3,4,5,6-Pentamethylbenzyl)-2-(pyridin-2-yl)-1<i>H</i>-benzimidazole
;
_chemical_name_common     ?
_chemical_formula_moiety     'C24 H25 N3'
_chemical_formula_sum     'C24 H25 N3'
_chemical_formula_iupac     'C24 H25 N3'
_chemical_formula_weight     355.47
_chemical_melting_point     ?
_shelx_space_group_comment
;
The symmetry employed for this shelxl refinement is uniquely defined
by the following loop, which should always be used as a source of
symmetry information in preference to the above space-group names.
They are only intended as comments.
;
_space_group_crystal_system     monoclinic
_space_group_name_H-M_alt     'P 21/n'
_space_group_name_Hall     '-P 2yn'
loop_
    _space_group_symop_operation_xyz
    'x, y, z'
    '-x+1/2, y+1/2, -z+1/2'
    '-x, -y, -z'
    'x-1/2, -y-1/2, z-1/2'
_cell_length_a     5.3470(3)
_cell_length_b     21.0622(12)
_cell_length_c     17.0379(9)
_cell_angle_alpha     90
_cell_angle_beta     97.699(3)
_cell_angle_gamma     90
_cell_volume     1901.50(18)
_cell_formula_units_Z     4
_cell_measurement_reflns_used     1276
_cell_measurement_theta_min     2.28
_cell_measurement_theta_max     31.49
_cell_measurement_temperature     296
_exptl_crystal_description     prism
_exptl_crystal_colour     yellow
_exptl_crystal_size_max     0.25
_exptl_crystal_size_mid     0.20
_exptl_crystal_size_min     0.15
_exptl_crystal_density_diffrn     1.242
_exptl_crystal_density_meas     ?
_exptl_crystal_density_method     ?
_exptl_crystal_F_000     760
_exptl_absorpt_coefficient_mu     0.074
_exptl_absorpt_correction_type     multi-scan
_exptl_absorpt_process_details     '(Blessing, 1995)'
_exptl_absorpt_correction_T_min     0.9817
_exptl_absorpt_correction_T_max     0.9890
_exptl_special_details     ?
_diffrn_ambient_temperature     296
_diffrn_radiation_type     MoK\a
_diffrn_radiation_wavelength     0.71073
_diffrn_measurement_device_type     'Bruker APEXII CCD'
_diffrn_measurement_method     '\f and \w scans'
_diffrn_detector_area_resol_mean     ?
_diffrn_reflns_number     25354
_diffrn_reflns_av_R_equivalents     0.0257
_diffrn_reflns_theta_min     2.279
_diffrn_reflns_theta_max     26.000
_diffrn_reflns_theta_full     25.242
_diffrn_measured_fraction_theta_max     0.998
_diffrn_measured_fraction_theta_full     0.998
_diffrn_reflns_limit_h_min     -6
_diffrn_reflns_limit_h_max     6
_diffrn_reflns_limit_k_min     -25
_diffrn_reflns_limit_k_max     25
_diffrn_reflns_limit_l_min     -21
_diffrn_reflns_limit_l_max     20
_refine_special_details     ?
_reflns_number_total     3741
_reflns_number_gt     3056
_reflns_threshold_expression     I>2\s(I)
_refine_ls_structure_factor_coef     Fsqd
_refine_ls_matrix_type     full
_refine_ls_R_factor_all     0.0636
_refine_ls_R_factor_gt     0.0521
_refine_ls_wR_factor_gt     0.1414
_refine_ls_wR_factor_ref     0.1499
_refine_ls_goodness_of_fit_ref     1.035
_refine_ls_restrained_S_all     1.035
_refine_ls_number_reflns     3741
_refine_ls_number_parameters     254
_refine_ls_number_restraints     0
_refine_ls_hydrogen_treatment     constr
_refine_ls_weighting_scheme     calc
_refine_ls_weighting_details
              'w=1/[\s^2^(Fo^2^)+(0.0775P)^2^+0.5927P] where P=(Fo^2^+2Fc^2^)/3'
_atom_sites_solution_hydrogens     geom
_atom_sites_solution_primary     direct
_atom_sites_solution_secondary     difmap
_refine_ls_shift/su_max     0.000
_refine_ls_shift/su_mean     0.000
_refine_diff_density_max     0.242
_refine_diff_density_min     -0.171
_refine_ls_extinction_method     none
_refine_ls_extinction_coef     ?
loop_
    _atom_type_symbol
    _atom_type_description
    _atom_type_scat_dispersion_real
    _atom_type_scat_dispersion_imag
    _atom_type_scat_source
    'C' 'C' 0.0033 0.0016
                         'International Tables Vol C Tables 4.2.6.8 and 6.1.1.4'
    'H' 'H' 0.0000 0.0000
                         'International Tables Vol C Tables 4.2.6.8 and 6.1.1.4'
    'N' 'N' 0.0061 0.0033
                         'International Tables Vol C Tables 4.2.6.8 and 6.1.1.4'
_computing_data_collection     'APEX2 (Bruker, 2007)'
_computing_cell_refinement     'SAINT (Bruker, 2007)'
_computing_data_reduction     'SAINT (Bruker, 2007)'
_computing_structure_solution     'SHELXS97 (Sheldrick, 2008)'
_computing_structure_refinement     'SHELXL2013 (Sheldrick, 2008)'
_computing_molecular_graphics     'ORTEP-3 for Windows (Farrugia, 2012)'
_computing_publication_material     'WinGX (Farrugia, 2012)'
loop_
    _atom_site_type_symbol
    _atom_site_label
    _atom_site_fract_x
    _atom_site_fract_y
    _atom_site_fract_z
    _atom_site_U_iso_or_equiv
    _atom_site_adp_type
    _atom_site_calc_flag
    _atom_site_occupancy
    _atom_site_disorder_assembly
    _atom_site_disorder_group
    C C1 1.0873(5) 0.86580(11) 0.44231(14) 0.0724(6) Uani d 1 . .
    H H1 1.2174 0.8428 0.4246 0.087 Uiso calc 1 . .
    C C2 1.0060(5) 0.91952(12) 0.40152(14) 0.0737(6) Uani d 1 . .
    H H2 1.0790 0.9327 0.3577 0.088 Uiso calc 1 . .
    C C3 0.8151(5) 0.95308(12) 0.42706(16) 0.0842(7) Uani d 1 . .
    H H3 0.7548 0.9900 0.4011 0.101 Uiso calc 1 . .
    C C4 0.7133(5) 0.93151(10) 0.49165(15) 0.0771(7) Uani d 1 . .
    H H4 0.5809 0.9535 0.5094 0.092 Uiso calc 1 . .
    C C5 0.8068(3) 0.87716(7) 0.53054(11) 0.0465(4) Uani d 1 . .
    C C6 0.6926(3) 0.85653(7) 0.60059(10) 0.0452(4) Uani d 1 . .
    C C7 0.4595(4) 0.86110(8) 0.69313(11) 0.0507(4) Uani d 1 . .
    C C8 0.2891(4) 0.87790(10) 0.74483(13) 0.0658(6) Uani d 1 . .
    H H8 0.2014 0.9161 0.7387 0.079 Uiso calc 1 . .
    C C9 0.2541(4) 0.83708(10) 0.80460(13) 0.0667(6) Uani d 1 . .
    H H9 0.1414 0.8477 0.8396 0.080 Uiso calc 1 . .
    C C10 0.3850(4) 0.77962(10) 0.81392(12) 0.0598(5) Uani d 1 . .
    H H10 0.3597 0.7531 0.8558 0.072 Uiso calc 1 . .
    C C11 0.5507(4) 0.76104(9) 0.76284(10) 0.0505(4) Uani d 1 . .
    H H11 0.6360 0.7225 0.7690 0.061 Uiso calc 1 . .
    C C12 0.5841(3) 0.80251(8) 0.70185(10) 0.0432(4) Uani d 1 . .
    C C13 0.8894(3) 0.74472(7) 0.62583(10) 0.0422(4) Uani d 1 . .
    H H13A 1.0264 0.7410 0.6691 0.051 Uiso calc 1 . .
    H H13B 0.9632 0.7525 0.5777 0.051 Uiso calc 1 . .
    C C14 0.7459(3) 0.68215(7) 0.61734(9) 0.0370(4) Uani d 1 . .
    C C15 0.5434(3) 0.67529(7) 0.55618(9) 0.0391(4) Uani d 1 . .
    C C16 0.4047(3) 0.61901(8) 0.54888(10) 0.0452(4) Uani d 1 . .
    C C17 0.4753(3) 0.56796(8) 0.59946(11) 0.0471(4) Uani d 1 . .
    C C18 0.6838(3) 0.57318(7) 0.65801(10) 0.0448(4) Uani d 1 . .
    C C19 0.8190(3) 0.63066(7) 0.66771(10) 0.0412(4) Uani d 1 . .
    C C20 0.4783(4) 0.72858(9) 0.49769(10) 0.0511(4) Uani d 1 . .
    H H20A 0.406(3) 0.7111(2) 0.4472(7) 0.077 Uiso calc 1 . .
    H H20B 0.630(2) 0.7521(5) 0.4912(6) 0.077 Uiso calc 1 . .
    H H20C 0.357(2) 0.7567(5) 0.5172(5) 0.077 Uiso calc 1 . .
    C C21 0.1762(4) 0.61342(11) 0.48609(14) 0.0703(6) Uani d 1 . .
    H H21A 0.2254(10) 0.5965(8) 0.4399(8) 0.105 Uiso calc 1 . .
    H H21B 0.106(2) 0.6535(6) 0.4754(8) 0.105 Uiso calc 1 . .
    H H21C 0.057(2) 0.5868(8) 0.5043(5) 0.105 Uiso calc 1 . .
    C C22 0.3235(5) 0.50692(10) 0.59025(15) 0.0710(6) Uani d 1 . .
    H H22A 0.314(3) 0.4923(5) 0.5373(9) 0.107 Uiso calc 1 . .
    H H22B 0.158(3) 0.5146(2) 0.6025(10) 0.107 Uiso calc 1 . .
    H H22C 0.403(2) 0.4757(5) 0.6251(9) 0.107 Uiso calc 1 . .
    C C23 0.7616(5) 0.51661(9) 0.71064(13) 0.0655(6) Uani d 1 . .
    H H23A 0.626(2) 0.5047(5) 0.7383(8) 0.098 Uiso calc 1 . .
    H H23B 0.904(3) 0.5276(3) 0.7476(8) 0.098 Uiso calc 1 . .
    H H23C 0.803(3) 0.4820(6) 0.6790(5) 0.098 Uiso calc 1 . .
    C C24 1.0435(4) 0.63574(10) 0.73176(13) 0.0630(5) Uani d 1 . .
    H H24A 1.168(2) 0.6592(7) 0.7134(4) 0.094 Uiso calc 1 . .
    H H24B 1.104(2) 0.5960(6) 0.7452(7) 0.094 Uiso calc 1 . .
    H H24C 0.9950(10) 0.6551(7) 0.7754(7) 0.094 Uiso calc 1 . .
    N N1 0.9926(3) 0.84413(8) 0.50574(10) 0.0616(4) Uani d 1 . .
    N N2 0.5315(3) 0.89400(7) 0.63031(10) 0.0561(4) Uani d 1 . .
    N N3 0.7309(3) 0.79969(6) 0.64092(8) 0.0406(3) Uani d 1 . .
loop_
    _atom_site_aniso_label
    _atom_site_aniso_U_11
    _atom_site_aniso_U_22
    _atom_site_aniso_U_33
    _atom_site_aniso_U_12
    _atom_site_aniso_U_13
    _atom_site_aniso_U_23
    C1 0.0797(15) 0.0651(13) 0.0780(14) 0.0052(11) 0.0312(12) 0.0205(11)
    C2 0.0844(16) 0.0737(14) 0.0641(13) -0.0104(12) 0.0138(12) 0.0232(11)
    C3 0.1041(19) 0.0620(14) 0.0871(17) 0.0111(13) 0.0152(15) 0.0351(13)
    C4 0.0940(17) 0.0516(12) 0.0889(16) 0.0184(11) 0.0244(14) 0.0216(11)
    C5 0.0539(10) 0.0329(8) 0.0517(10) -0.0066(7) 0.0031(8) 0.0006(7)
    C6 0.0522(10) 0.0305(8) 0.0519(10) -0.0019(7) 0.0034(8) -0.0032(7)
    C7 0.0580(11) 0.0396(9) 0.0551(10) -0.0025(8) 0.0099(9) -0.0119(8)
    C8 0.0756(14) 0.0522(11) 0.0726(13) 0.0050(10) 0.0212(11) -0.0188(10)
    C9 0.0737(14) 0.0657(13) 0.0651(13) -0.0053(11) 0.0261(11) -0.0210(11)
    C10 0.0732(13) 0.0590(11) 0.0490(10) -0.0122(10) 0.0152(9) -0.0084(9)
    C11 0.0582(11) 0.0457(9) 0.0476(10) -0.0050(8) 0.0070(8) -0.0042(7)
    C12 0.0451(9) 0.0397(8) 0.0442(9) -0.0072(7) 0.0038(7) -0.0087(7)
    C13 0.0405(9) 0.0345(8) 0.0514(9) 0.0012(6) 0.0059(7) 0.0014(7)
    C14 0.0395(8) 0.0319(7) 0.0407(8) 0.0008(6) 0.0096(6) -0.0031(6)
    C15 0.0416(8) 0.0382(8) 0.0389(8) 0.0030(6) 0.0108(7) -0.0045(6)
    C16 0.0441(9) 0.0449(9) 0.0479(9) -0.0036(7) 0.0108(7) -0.0122(7)
    C17 0.0536(10) 0.0381(9) 0.0538(10) -0.0077(7) 0.0227(8) -0.0116(7)
    C18 0.0574(10) 0.0339(8) 0.0473(9) 0.0041(7) 0.0230(8) -0.0003(7)
    C19 0.0453(9) 0.0367(8) 0.0426(8) 0.0044(7) 0.0094(7) 0.0000(6)
    C20 0.0573(11) 0.0504(10) 0.0441(9) 0.0048(8) 0.0010(8) 0.0003(8)
    C21 0.0589(12) 0.0747(14) 0.0738(14) -0.0118(11) -0.0033(11) -0.0163(11)
    C22 0.0808(15) 0.0505(11) 0.0862(15) -0.0231(10) 0.0274(12) -0.0111(10)
    C23 0.0940(16) 0.0398(10) 0.0665(13) 0.0052(10) 0.0247(11) 0.0093(9)
    C24 0.0675(13) 0.0540(11) 0.0624(12) 0.0037(9) -0.0094(10) 0.0093(9)
    N1 0.0691(10) 0.0521(9) 0.0671(10) 0.0057(8) 0.0216(8) 0.0180(8)
    N2 0.0697(10) 0.0346(7) 0.0650(10) 0.0040(7) 0.0129(8) -0.0039(7)
    N3 0.0456(7) 0.0305(6) 0.0455(7) -0.0029(5) 0.0056(6) -0.0021(5)
_geom_special_details
;
All e.s.d.'s (except the e.s.d. in the dihedral angle between two l.s. planes)
are estimated using the full covariance matrix. The cell e.s.d.'s are taken
into account individually in the estimation of e.s.d.'s in distances, angles
and torsion angles; correlations between e.s.d.'s in cell parameters are only
used when they are defined by crystal symmetry. An approximate (isotropic)
treatment of cell e.s.d.'s is used for estimating e.s.d.'s involving l.s.
planes.
;
loop_
    _geom_bond_atom_site_label_1
    _geom_bond_atom_site_label_2
    _geom_bond_site_symmetry_2
    _geom_bond_distance
    _geom_bond_publ_flag
    C1 N1 . 1.334(3) ?
    C1 C2 . 1.368(3) ?
    C1 H1 . 0.9300 ?
    C2 C3 . 1.360(4) ?
    C2 H2 . 0.9300 ?
    C3 C4 . 1.369(3) ?
    C3 H3 . 0.9300 ?
    C4 C5 . 1.382(3) ?
    C4 H4 . 0.9300 ?
    C5 N1 . 1.328(2) ?
    C5 C6 . 1.477(3) ?
    C6 N2 . 1.319(2) ?
    C6 N3 . 1.382(2) ?
    C7 N2 . 1.373(2) ?
    C7 C8 . 1.395(3) ?
    C7 C12 . 1.401(2) ?
    C8 C9 . 1.365(3) ?
    C8 H8 . 0.9300 ?
    C9 C10 . 1.396(3) ?
    C9 H9 . 0.9300 ?
    C10 C11 . 1.379(3) ?
    C10 H10 . 0.9300 ?
    C11 C12 . 1.387(2) ?
    C11 H11 . 0.9300 ?
    C12 N3 . 1.384(2) ?
    C13 N3 . 1.478(2) ?
    C13 C14 . 1.522(2) ?
    C13 H13A . 0.9700 ?
    C13 H13B . 0.9700 ?
    C14 C19 . 1.405(2) ?
    C14 C15 . 1.406(2) ?
    C15 C16 . 1.395(2) ?
    C15 C20 . 1.510(2) ?
    C16 C17 . 1.398(3) ?
    C16 C21 . 1.517(3) ?
    C17 C18 . 1.397(3) ?
    C17 C22 . 1.517(2) ?
    C18 C19 . 1.408(2) ?
    C18 C23 . 1.515(2) ?
    C19 C24 . 1.514(3) ?
    C20 H20A . 0.968(12) ?
    C20 H20B . 0.968(13) ?
    C20 H20C . 0.968(12) ?
    C21 H21A . 0.933(14) ?
    C21 H21B . 0.933(14) ?
    C21 H21C . 0.933(14) ?
    C22 H22A . 0.948(14) ?
    C22 H22B . 0.948(14) ?
    C22 H22C . 0.948(14) ?
    C23 H23A . 0.951(14) ?
    C23 H23B . 0.951(14) ?
    C23 H23C . 0.951(13) ?
    C24 H24A . 0.915(14) ?
    C24 H24B . 0.915(13) ?
    C24 H24C . 0.915(13) ?
loop_
    _geom_angle_atom_site_label_1
    _geom_angle_atom_site_label_2
    _geom_angle_atom_site_label_3
    _geom_angle_site_symmetry_1
    _geom_angle_site_symmetry_3
    _geom_angle
    _geom_angle_publ_flag
    N1 C1 C2 . . 124.4(2) ?
    N1 C1 H1 . . 117.8 ?
    C2 C1 H1 . . 117.8 ?
    C3 C2 C1 . . 117.9(2) ?
    C3 C2 H2 . . 121.0 ?
    C1 C2 H2 . . 121.0 ?
    C2 C3 C4 . . 118.7(2) ?
    C2 C3 H3 . . 120.6 ?
    C4 C3 H3 . . 120.6 ?
    C3 C4 C5 . . 120.2(2) ?
    C3 C4 H4 . . 119.9 ?
    C5 C4 H4 . . 119.9 ?
    N1 C5 C4 . . 121.30(19) ?
    N1 C5 C6 . . 120.74(15) ?
    C4 C5 C6 . . 117.96(18) ?
    N2 C6 N3 . . 112.86(16) ?
    N2 C6 C5 . . 119.77(15) ?
    N3 C6 C5 . . 127.37(15) ?
    N2 C7 C8 . . 129.74(18) ?
    N2 C7 C12 . . 110.39(16) ?
    C8 C7 C12 . . 119.87(18) ?
    C9 C8 C7 . . 118.6(2) ?
    C9 C8 H8 . . 120.7 ?
    C7 C8 H8 . . 120.7 ?
    C8 C9 C10 . . 120.93(19) ?
    C8 C9 H9 . . 119.5 ?
    C10 C9 H9 . . 119.5 ?
    C11 C10 C9 . . 121.92(19) ?
    C11 C10 H10 . . 119.0 ?
    C9 C10 H10 . . 119.0 ?
    C10 C11 C12 . . 116.88(18) ?
    C10 C11 H11 . . 121.6 ?
    C12 C11 H11 . . 121.6 ?
    N3 C12 C11 . . 132.66(16) ?
    N3 C12 C7 . . 105.53(15) ?
    C11 C12 C7 . . 121.80(17) ?
    N3 C13 C14 . . 113.67(13) ?
    N3 C13 H13A . . 108.8 ?
    C14 C13 H13A . . 108.8 ?
    N3 C13 H13B . . 108.8 ?
    C14 C13 H13B . . 108.8 ?
    H13A C13 H13B . . 107.7 ?
    C19 C14 C15 . . 119.78(14) ?
    C19 C14 C13 . . 120.99(14) ?
    C15 C14 C13 . . 119.19(14) ?
    C16 C15 C14 . . 120.06(15) ?
    C16 C15 C20 . . 119.99(15) ?
    C14 C15 C20 . . 119.95(14) ?
    C15 C16 C17 . . 120.14(16) ?
    C15 C16 C21 . . 119.82(17) ?
    C17 C16 C21 . . 120.05(16) ?
    C18 C17 C16 . . 120.23(15) ?
    C18 C17 C22 . . 120.34(17) ?
    C16 C17 C22 . . 119.42(18) ?
    C17 C18 C19 . . 119.95(15) ?
    C17 C18 C23 . . 119.35(16) ?
    C19 C18 C23 . . 120.69(17) ?
    C14 C19 C18 . . 119.69(15) ?
    C14 C19 C24 . . 120.95(15) ?
    C18 C19 C24 . . 119.35(15) ?
    C15 C20 H20A . . 109.5 ?
    C15 C20 H20B . . 109.5 ?
    H20A C20 H20B . . 109.5 ?
    C15 C20 H20C . . 109.5 ?
    H20A C20 H20C . . 109.5 ?
    H20B C20 H20C . . 109.5 ?
    C16 C21 H21A . . 109.5 ?
    C16 C21 H21B . . 109.5 ?
    H21A C21 H21B . . 109.5 ?
    C16 C21 H21C . . 109.5 ?
    H21A C21 H21C . . 109.5 ?
    H21B C21 H21C . . 109.5 ?
    C17 C22 H22A . . 109.5 ?
    C17 C22 H22B . . 109.5 ?
    H22A C22 H22B . . 109.5 ?
    C17 C22 H22C . . 109.5 ?
    H22A C22 H22C . . 109.5 ?
    H22B C22 H22C . . 109.5 ?
    C18 C23 H23A . . 109.5 ?
    C18 C23 H23B . . 109.5 ?
    H23A C23 H23B . . 109.5 ?
    C18 C23 H23C . . 109.5 ?
    H23A C23 H23C . . 109.5 ?
    H23B C23 H23C . . 109.5 ?
    C19 C24 H24A . . 109.5 ?
    C19 C24 H24B . . 109.5 ?
    H24A C24 H24B . . 109.5 ?
    C19 C24 H24C . . 109.5 ?
    H24A C24 H24C . . 109.5 ?
    H24B C24 H24C . . 109.5 ?
    C5 N1 C1 . . 117.39(17) ?
    C6 N2 C7 . . 105.26(15) ?
    C6 N3 C12 . . 105.94(13) ?
    C6 N3 C13 . . 129.98(14) ?
    C12 N3 C13 . . 124.08(13) ?
loop_
    _geom_torsion_atom_site_label_1
    _geom_torsion_atom_site_label_2
    _geom_torsion_atom_site_label_3
    _geom_torsion_atom_site_label_4
    _geom_torsion_site_symmetry_1
    _geom_torsion_site_symmetry_2
    _geom_torsion_site_symmetry_3
    _geom_torsion_site_symmetry_4
    _geom_torsion
    _geom_torsion_publ_flag
    N1 C1 C2 C3 . . . . -0.2(4) ?
    C1 C2 C3 C4 . . . . -0.3(4) ?
    C2 C3 C4 C5 . . . . 1.0(4) ?
    C3 C4 C5 N1 . . . . -1.2(4) ?
    C3 C4 C5 C6 . . . . 179.1(2) ?
    N1 C5 C6 N2 . . . . 171.36(17) ?
    C4 C5 C6 N2 . . . . -9.0(3) ?
    N1 C5 C6 N3 . . . . -9.7(3) ?
    C4 C5 C6 N3 . . . . 169.96(19) ?
    N2 C7 C8 C9 . . . . -178.4(2) ?
    C12 C7 C8 C9 . . . . 1.9(3) ?
    C7 C8 C9 C10 . . . . -0.1(3) ?
    C8 C9 C10 C11 . . . . -1.2(3) ?
    C9 C10 C11 C12 . . . . 0.7(3) ?
    C10 C11 C12 N3 . . . . -179.82(17) ?
    C10 C11 C12 C7 . . . . 1.1(3) ?
    N2 C7 C12 N3 . . . . -1.48(19) ?
    C8 C7 C12 N3 . . . . 178.23(17) ?
    N2 C7 C12 C11 . . . . 177.79(16) ?
    C8 C7 C12 C11 . . . . -2.5(3) ?
    N3 C13 C14 C19 . . . . -121.53(16) ?
    N3 C13 C14 C15 . . . . 60.88(19) ?
    C19 C14 C15 C16 . . . . 4.3(2) ?
    C13 C14 C15 C16 . . . . -178.05(14) ?
    C19 C14 C15 C20 . . . . -174.84(15) ?
    C13 C14 C15 C20 . . . . 2.8(2) ?
    C14 C15 C16 C17 . . . . -3.6(2) ?
    C20 C15 C16 C17 . . . . 175.52(15) ?
    C14 C15 C16 C21 . . . . 176.10(16) ?
    C20 C15 C16 C21 . . . . -4.7(2) ?
    C15 C16 C17 C18 . . . . 0.5(2) ?
    C21 C16 C17 C18 . . . . -179.21(16) ?
    C15 C16 C17 C22 . . . . -179.52(16) ?
    C21 C16 C17 C22 . . . . 0.7(3) ?
    C16 C17 C18 C19 . . . . 1.9(2) ?
    C22 C17 C18 C19 . . . . -178.06(16) ?
    C16 C17 C18 C23 . . . . -178.23(16) ?
    C22 C17 C18 C23 . . . . 1.8(2) ?
    C15 C14 C19 C18 . . . . -1.9(2) ?
    C13 C14 C19 C18 . . . . -179.49(14) ?
    C15 C14 C19 C24 . . . . 177.28(16) ?
    C13 C14 C19 C24 . . . . -0.3(2) ?
    C17 C18 C19 C14 . . . . -1.2(2) ?
    C23 C18 C19 C14 . . . . 178.93(15) ?
    C17 C18 C19 C24 . . . . 179.62(16) ?
    C23 C18 C19 C24 . . . . -0.3(2) ?
    C4 C5 N1 C1 . . . . 0.7(3) ?
    C6 C5 N1 C1 . . . . -179.67(18) ?
    C2 C1 N1 C5 . . . . 0.1(4) ?
    N3 C6 N2 C7 . . . . 0.2(2) ?
    C5 C6 N2 C7 . . . . 179.26(15) ?
    C8 C7 N2 C6 . . . . -178.8(2) ?
    C12 C7 N2 C6 . . . . 0.8(2) ?
    N2 C6 N3 C12 . . . . -1.10(19) ?
    C5 C6 N3 C12 . . . . 179.91(16) ?
    N2 C6 N3 C13 . . . . 178.34(15) ?
    C5 C6 N3 C13 . . . . -0.7(3) ?
    C11 C12 N3 C6 . . . . -177.65(18) ?
    C7 C12 N3 C6 . . . . 1.50(17) ?
    C11 C12 N3 C13 . . . . 2.9(3) ?
    C7 C12 N3 C13 . . . . -177.98(14) ?
    C14 C13 N3 C6 . . . . -125.33(17) ?
    C14 C13 N3 C12 . . . . 54.0(2) ?
loop_
    _geom_hbond_atom_site_label_D
    _geom_hbond_atom_site_label_H
    _geom_hbond_atom_site_label_A
    _geom_hbond_site_symmetry_A
    _geom_hbond_distance_DH
    _geom_hbond_distance_HA
    _geom_hbond_distance_DA
    _geom_hbond_angle_DHA
    C13 H13A Cg 1_455 0.97 2.91 3.6941(18) 139
    C13 H13B N1 . 0.97 2.30 3.029(2) 131
_shelx_hkl_checksum     83968
_shelx_hkl_file
;
   1   0   0    0.00    0.30
   1   0   0    0.50    0.30
   1   0   0    0.50    0.30
   2   0   0    5.70    0.80
   2   0   0    5.80    0.80
   2   0   0    5.80    0.80
   3   0   0    0.00    0.70
   3   0   0    0.00    1.30
   3   0   0    0.00    1.30
  -3   0   0    0.00    0.60
  -4   0   0  331.37    8.70
   4   0   0  320.27    7.20
   4   0   0  320.27    7.20
  -5   0   0    0.00    1.00
   5   0   0    1.80    1.10
   5   0   0    1.80    1.10
  -5   0   0    0.00    1.00
  -5   0   0    0.00    0.90
  -6   0   0    0.90    1.30
   6   0   0    0.00    1.30
   6   0   0    0.00    1.30
  -6   0   0    0.90    1.30
  -7   0   0    2.60    1.80
  -7   0   0    2.60    1.80
   1  -1   0  273.97    4.70
   1  -1   0  273.97    4.70
  -1   1   0  273.57    5.50
   1   1   0  279.47    4.60
   1   1   0  269.47    5.60
   1   1   0  279.47    4.60
   2  -1   0   22.00    1.20
   2  -1   0   20.30    1.30
   2  -1   0   22.00    1.20
   2   1   0   21.50    1.10
  -2   1   0   20.90    1.30
   2   1   0   21.50    1.10
   2   1   0   20.00    1.40
   3  -1   0   18.30    1.40
   3  -1   0   18.30    1.40
  -3   1   0   21.90    1.60
   3   1   0   20.10    1.60
   3   1   0   21.20    1.40
   3   1   0   21.20    1.40
  -4  -1   0    9.20    1.60
   4  -1   0    9.90    1.40
   4  -1   0    9.90    1.40
   4   1   0   11.00    1.50
   4   1   0    9.30    1.60
  -4   1   0   11.00    1.70
   4   1   0   11.00    1.50
   5  -1   0    0.00    0.90
   5  -1   0    0.00    0.90
  -5  -1   0    0.20    1.20
   5   1   0    0.80    0.90
  -5   1   0    1.50    1.30
  -5   1   0    0.00    0.60
   5   1   0    0.80    0.90
  -5   1   0    0.00    0.60
  -6  -1   0   12.90    2.20
  -6  -1   0   12.90    2.20
  -6   1   0   23.30    2.60
  -6   1   0   23.30    2.60
  -7  -1   0    0.40    1.40
  -7  -1   0    0.40    1.40
  -7   1   0    1.70    1.50
  -7   1   0    1.70    1.50
   1   2   0   60.59    1.50
   1   2   0   60.59    1.50
  -1   2   0   61.79    1.60
  -1   2   0   60.59    1.70
   1   2   0   60.29    1.80
  -1   2   0   61.79    1.60
   2  -2   0  755.52   12.30
   2  -2   0  755.52   12.30
  -2   2   0  752.72   14.70
   2   2   0  769.42   15.00
   2   2   0  767.12   12.30
   2   2   0  767.12   12.30
   3  -2   0   64.89    2.50
   3  -2   0   64.89    2.50
   3   2   0   60.19    2.80
   3   2   0   65.49    2.40
   3   2   0   65.49    2.40
  -3   2   0   60.79    4.70
   4  -2   0    0.00    0.90
   4  -2   0    0.00    0.90
  -4   2   0    0.00    0.80
   4   2   0    0.00    1.60
  -4   2   0    0.00    0.80
   4   2   0    0.00    0.90
  -4   2   0    0.60    1.00
   4   2   0    0.00    1.60
   5  -2   0    0.00    1.00
  -5  -2   0    0.10    1.20
   5  -2   0    0.00    1.00
  -5   2   0    0.00    0.90
  -5   2   0    0.00    0.90
   5   2   0    0.20    1.40
   5   2   0    1.30    1.10
   5   2   0    1.30    1.10
  -5   2   0    0.90    1.10
  -6  -2   0   24.10    2.80
  -6  -2   0   24.10    2.80
  -6   2   0   29.40    2.80
  -6   2   0   29.40    2.80
  -7  -2   0    0.00    1.70
  -7  -2   0    0.00    1.70
  -7   2   0    1.60    1.70
  -7   2   0    1.60    1.70
   0   3   0    0.10    0.10
   0   3   0    0.00    0.10
   0   3   0    1.10    0.20
   0   3   0    0.10    0.10
  -1   3   0  459.55    7.50
   1   3   0  478.25    7.40
   1   3   0  465.75    9.20
  -1   3   0  478.35    8.90
   1   3   0  478.25    7.40
  -1   3   0  459.55    7.50
  -2   3   0  145.09    3.40
   2   3   0  146.19    3.30
  -2   3   0  142.89    3.80
  -2   3   0  145.09    3.40
   2   3   0  147.29    4.10
   2   3   0  146.19    3.30
   3   3   0  287.47    6.10
   3   3   0  287.47    6.10
  -3   3   0  289.47    7.10
   3   3   0  301.37    7.60
  -3   3   0  292.77    6.20
  -3   3   0  292.77    6.20
   4  -3   0    0.40    0.90
   4  -3   0    0.40    0.90
   4   3   0    0.60    1.00
  -4   3   0    0.00    0.80
  -4   3   0    0.00    0.80
   4   3   0    0.80    0.80
  -4   3   0    0.00    0.80
   4   3   0    0.80    0.80
  -5  -3   0   18.30    2.50
   5   3   0   22.00    2.20
  -5   3   0   14.10    2.00
   5   3   0   22.20    2.70
  -5   3   0   20.10    2.20
  -5   3   0   20.10    2.20
   5   3   0   22.00    2.20
  -6  -3   0    6.90    1.80
  -6  -3   0    6.90    1.80
   6   3   0    5.70    1.60
   6   3   0    5.70    1.60
  -6   3   0    6.20    1.70
  -6   3   0    6.20    1.70
  -7  -3   0    3.00    1.70
  -7  -3   0    3.00    1.70
  -7   3   0    5.20    1.80
   7   3   0    1.20    1.80
  -7   3   0    5.20    1.80
   7   3   0    1.20    1.80
   0   4   0 3847.01   67.09
   0   4   0 3842.32   54.69
   0   4   0 3842.32   54.69
   1  -4   0  439.46    6.40
   1  -4   0  439.36    6.40
  -1   4   0  428.96    7.10
   1   4   0  420.56    8.60
  -1   4   0  432.36    8.30
  -1   4   0  428.96    7.10
   1   4   0  431.36    6.90
   1   4   0  431.36    6.90
   2   4   0   15.30    1.00
  -2   4   0   15.50    1.10
  -2   4   0   15.30    1.10
   2   4   0   14.20    1.30
   2   4   0   15.30    1.00
  -2   4   0   15.50    1.10
   3  -4   0    0.80    0.70
   3  -4   0    0.80    0.70
  -3   4   0    0.00    0.60
  -3   4   0    0.00    0.60
   3   4   0    0.10    0.60
   3   4   0    0.00    0.60
  -3   4   0    0.00    0.60
   3   4   0    0.10    0.60
  -4   4   0   68.19    2.90
   4   4   0   67.09    3.60
  -4   4   0   68.89    3.10
   4   4   0   73.19    2.90
   4   4   0   73.19    2.90
  -4   4   0   68.19    2.90
   5   4   0   10.40    1.70
  -5   4   0    5.80    1.60
   5   4   0    7.30    1.90
   5   4   0   10.40    1.70
  -5   4   0    9.60    1.70
  -5   4   0    9.60    1.70
  -6  -4   0   10.90    2.70
   6   4   0    7.90    1.80
   6   4   0    7.90    1.80
  -6   4   0    9.60    1.90
  -6   4   0    9.60    1.90
  -7  -4   0    0.00    1.80
  -7  -4   0    0.00    1.80
  -7   4   0    0.00    1.80
   7   4   0    0.40    1.50
   7   4   0    0.40    1.50
  -7   4   0    0.00    1.80
   0   5   0    0.10    0.30
   0   5   0    0.10    0.30
   1  -5   0    7.90    0.30
   1  -5   0    7.90    0.30
  -1   5   0    8.30    0.60
   1   5   0    6.80    0.80
  -1   5   0    7.00    0.70
  -1   5   0    8.30    0.60
   1   5   0    7.50    0.50
   1   5   0    7.50    0.50
  -2   5   0  123.09    3.40
  -2   5   0  127.49    3.20
   2   5   0  125.99    3.00
   2   5   0  125.99    3.00
  -2   5   0  127.49    3.20
   2   5   0  132.19    3.90
  -3   5   0   10.80    1.20
   3   5   0    8.30    1.10
  -3   5   0    9.70    1.20
  -3   5   0    9.70    1.20
   3   5   0    8.30    1.10
   3   5   0   11.30    1.50
   4   5   0   29.10    1.90
  -4   5   0   28.80    2.00
   4   5   0   29.10    1.90
   4   5   0   32.40    7.70
  -4   5   0   33.40    2.30
  -4   5   0   28.80    2.00
   5   5   0   45.40    3.70
  -5   5   0   53.69    3.20
   5   5   0   45.40    3.70
   5   5   0   53.79    3.90
  -5   5   0   46.40    2.80
  -5   5   0   46.40    2.80
  -6  -5   0    1.40    1.60
   6   5   0    1.10    1.30
  -6   5   0    0.00    1.50
  -6   5   0    0.00    1.50
   6   5   0    1.10    1.30
  -7   5   0    2.80    1.80
  -7   5   0    2.80    1.80
   0   6   0    0.00    0.20
   0   6   0    0.00    0.20
   0   6   0    0.10    0.20
   1  -6   0   20.70    0.60
   1  -6   0   20.70    0.60
  -1   6   0   19.20    1.00
  -1   6   0   18.20    0.90
   1   6   0   20.40    1.20
   1   6   0   19.00    0.80
  -1   6   0   18.20    0.90
   1   6   0   19.00    0.80
  -2   6   0  612.74   11.90
   2   6   0  592.54   10.00
   2   6   0  605.64   12.60
   2   6   0  592.54   10.00
  -2   6   0  605.34   10.30
  -2   6   0  605.34   10.30
  -3   6   0   14.10    1.40
   3   6   0   14.70    1.40
  -3   6   0   14.10    1.40
   3   6   0   14.70    1.40
   3   6   0   13.10    1.70
  -3   6   0   12.20    1.30
   4   6   0   45.20    3.10
   4   6   0   38.40    2.20
  -4   6   0   44.30    2.50
  -4   6   0   46.70    2.50
   4   6   0   38.40    2.20
  -4   6   0   46.70    2.50
   5   6   0   14.50    2.00
   5   6   0    9.80    2.20
  -5   6   0   12.50    2.00
  -5   6   0   12.50    2.00
   5   6   0   14.50    2.00
  -5   6   0   13.60    1.90
  -6  -6   0    5.60    2.30
   6   6   0    8.70    1.80
   6   6   0    7.10    2.20
  -6   6   0    5.90    1.80
  -6   6   0    5.90    1.80
   6   6   0    8.70    1.80
  -7   6   0    3.20    1.80
  -7   6   0    3.20    1.80
   0   7   0    1.40    0.40
   0   7   0    0.00    0.20
   0   7   0    0.00    0.20
   1  -7   0   64.99    1.40
   1  -7   0   64.99    1.40
   1   7   0   64.59    1.60
   1   7   0   63.29    2.30
  -1   7   0   63.39    1.80
   1   7   0   64.59    1.60
  -1   7   0   64.99    2.00
  -1   7   0   61.59    1.80
  -1   7   0   63.39    1.80
   2   7   0  170.88    4.90
  -2   7   0  167.48    3.90
  -2   7   0  172.78    4.20
   2   7   0  163.58    3.70
  -2   7   0  167.48    3.90
   2   7   0  163.58    3.70
   3   7   0   36.30    1.80
  -3   7   0   34.40    1.90
   3   7   0   36.40    2.40
  -3   7   0   34.40    1.90
  -3   7   0   35.60    2.80
   3   7   0   36.30    1.80
  -4   7   0    1.00    1.00
  -4   7   0    1.00    1.00
   4   7   0    2.00    1.30
   4   7   0    3.10    1.00
  -4   7   0    1.10    0.90
   4   7   0    3.10    1.00
   5   7   0   67.09    3.30
  -5   7   0   75.79    3.50
   5   7   0   67.09    3.30
  -5   7   0   70.49    3.60
   5   7   0   75.79    4.60
  -5   7   0   75.79    3.50
   6   7   0    0.90    1.80
   6   7   0    0.40    1.30
   6   7   0    0.40    1.30
  -6   7   0    0.00    1.20
  -6   7   0    0.00    1.20
  -7   7   0    2.90    1.70
  -7   7   0    2.90    1.70
   0   8   0 2212.18   38.20
   0   8   0 2090.59   30.80
   0   8   0 2090.59   30.80
   1  -8   0  219.48    3.70
   1  -8   0  219.48    3.70
   1   8   0  209.48    3.90
   1   8   0  209.48    3.90
  -1   8   0  211.78    4.20
   1   8   0  212.68    5.20
  -1   8   0  214.28    4.70
  -1   8   0  214.38    4.80
  -1   8   0  211.78    4.20
   1   8   0  216.88    5.70
  -2   8   0   52.19    2.00
  -2   8   0   54.49    2.10
  -2   8   0   52.19    2.00
   2   8   0   53.99    1.90
   2   8   0   53.99    1.90
   2   8   0   51.79    2.50
   3   8   0    0.00    0.70
  -3   8   0    0.80    0.70
  -3   8   0    1.20    0.70
   3   8   0    0.00    0.60
   3   8   0    0.00    0.60
  -3   8   0    0.80    0.70
   4   8   0   77.89    3.20
  -4   8   0   80.99    3.30
   4   8   0   79.39    4.20
  -4   8   0   82.59    3.40
  -4   8   0   80.99    3.30
   4   8   0   77.89    3.20
   5   8   0   70.49    3.40
   5   8   0   70.99    4.60
  -5   8   0   69.99    3.50
  -5   8   0   69.99    3.50
   5   8   0   70.49    3.40
  -6   8   0    8.00    1.90
  -6   8   0    8.00    1.90
   6   8   0    9.10    2.60
  -7   8   0    0.00    1.60
  -7   8   0    0.00    1.60
   0   9   0    0.00    0.20
   0   9   0    0.00    0.20
   0   9   0    0.00    0.40
   1  -9   0  929.21   13.90
   1  -9   0  929.31   13.80
  -1   9   0  924.11   17.60
  -1   9   0  883.11   14.20
   1   9   0  911.51   14.00
   1   9   0  911.51   14.00
   1   9   0  931.31   17.80
   1   9   0  914.01   19.60
  -1   9   0  893.71   17.10
  -1   9   0  883.11   14.20
   2   9   0  424.66    7.60
   2   9   0  428.16    9.70
  -2   9   0  412.86    7.80
   2   9   0  424.66    7.60
  -2   9   0  419.86   15.40
  -2   9   0  412.86    7.80
  -3   9   0   24.50    1.70
   3   9   0   32.50    2.30
   3   9   0   29.50    1.70
   3   9   0   29.50    1.70
  -3   9   0   24.50    1.70
  -3   9   0   25.50    1.70
  -4   9   0   26.30    2.10
   4   9   0   26.60    2.90
  -4   9   0   27.40    2.10
   4   9   0   31.50    2.10
  -4   9   0   26.30    2.10
   4   9   0   31.50    2.10
  -5   9   0   16.80    2.10
  -5   9   0   16.80    2.10
   5   9   0    9.40    2.30
   5   9   0   13.10    2.00
   5   9   0   13.10    2.00
  -6   9   0    2.40    1.70
   6   9   0    3.60    2.00
  -6   9   0    2.40    1.70
  -7   9   0    0.90    1.70
  -7   9   0    0.90    1.70
   0  10   0  150.68    2.90
   0  10   0  144.39    3.90
   0  10   0  150.68    2.90
   1 -10   0   91.19    2.20
   1 -10   0   91.19    2.20
   1  10   0   93.09    2.30
   1  10   0   91.29    3.20
   1  10   0   92.69    3.40
  -1  10   0   95.19    2.80
  -1  10   0   92.89    2.40
   1  10   0   93.09    2.30
  -1  10   0   92.89    2.40
  -1  10   0   91.89    2.50
   2  10   0  198.08    4.30
  -2  10   0  203.58    4.60
  -2  10   0  203.58    4.60
  -2  10   0  197.68    4.70
  -2  10   0  205.48    5.00
   2  10   0  200.08    5.80
   2  10   0  198.08    4.30
   3 -10   0    4.70    1.30
  -3  10   0    2.70    0.80
  -3  10   0    1.40    0.80
  -3  10   0    1.40    0.80
   3  10   0    4.10    0.90
   3  10   0    2.80    1.20
   3  10   0    4.10    0.90
  -4  10   0    0.00    0.90
   4  10   0    0.00    0.60
   4  10   0    0.00    0.60
  -4  10   0    0.00    0.90
  -4  10   0    0.00    0.80
   4  10   0    0.00    1.20
   5  10   0   10.60    1.80
   5  10   0   12.60    2.40
   5  10   0   10.60    1.80
  -5  10   0    8.00    1.70
  -5  10   0    8.00    1.70
  -6  10   0    5.60    1.90
   6  10   0    5.00    2.20
  -6  10   0    5.60    1.90
  -7 -10   0    1.60    5.30
  -7  10   0    2.00    1.80
  -7  10   0    2.00    1.80
   0  11   0    0.00    0.20
   0  11   0    0.00    0.40
   0  11   0    0.00    0.20
   1 -11   0  176.48    3.80
   1 -11   0  176.48    3.80
  -1  11   0  167.78    3.70
  -1  11   0  175.08    4.10
   1  11   0  175.58    3.60
   1  11   0  171.88    5.30
   1  11   0  175.18    4.90
  -1  11   0  167.78    3.70
   1  11   0  175.58    3.60
  -1  11   0  179.28    4.50
   2 -11   0   25.50    0.70
   2 -11   0   25.50    0.70
  -2  11   0   24.90    1.30
  -2  11   0   23.10    1.40
   2  11   0   24.10    1.90
   2  11   0   26.20    1.40
   2  11   0   26.20    1.40
  -2  11   0   25.90    1.50
  -2  11   0   25.90    1.50
   3  11   0    5.90    1.10
   3  11   0    5.90    1.10
   3  11   0    5.20    1.40
  -3  11   0    6.60    1.20
  -3  11   0    6.60    1.20
  -3  11   0    6.40    1.00
  -4  11   0   55.89    2.80
  -4  11   0   57.79    2.80
   4  11   0   60.69    3.80
  -4  11   0   55.89    2.80
   4  11   0   55.69    2.80
   4  11   0   55.69    2.80
  -5  11   0    5.40    1.50
   5  11   0    1.70    1.70
  -5  11   0    5.40    1.50
   6  11   0   12.00    2.80
  -6  11   0    0.40    1.60
  -6  11   0    0.40    1.60
  -7 -11   0    0.00    4.80
  -7  11   0    0.00    1.60
  -7  11   0    0.00    1.60
   0  12   0   19.50    0.90
   0  12   0   19.50    0.90
   0  12   0   19.50    1.40
   1 -12   0    6.00    0.90
   1 -12   0    5.90    0.90
  -1  12   0    3.60    1.20
   1  12   0    6.70    0.70
   1  12   0    7.90    1.20
  -1  12   0    4.50    0.60
  -1  12   0    3.60    1.20
   1  12   0    6.70    0.70
   1  12   0    6.50    1.20
  -1  12   0    6.80    0.90
   2 -12   0   91.59    1.80
   2 -12   0   91.59    1.80
  -2  12   0   93.69    2.90
  -2  12   0   87.69    2.80
   2  12   0   91.19    2.70
   2  12   0   91.19    2.70
  -2  12   0   93.69    2.90
   2  12   0   88.39    3.70
  -2  12   0   87.69    3.00
  -3  12   0   52.79    2.50
  -3  12   0   52.79    2.50
   3  12   0   56.19    2.40
   3  12   0   56.19    2.40
   3  12   0   59.59    3.50
  -3  12   0   52.49    2.50
   4  12   0   21.30    2.10
  -4  12   0   19.70    1.90
  -4  12   0   17.70    2.00
   4  12   0   24.40    3.00
   4  12   0   21.30    2.10
  -4  12   0   17.70    2.00
  -5  12   0   15.70    2.10
   5  12   0   22.60    3.20
  -5  12   0   15.70    2.10
   6  12   0    2.10    2.10
  -6  12   0    0.00    1.20
  -6  12   0    0.00    1.20
  -7 -12   0    6.00    4.80
  -7  12   0    2.50    1.80
  -7  12   0    2.50    1.80
   0  13   0    0.20    0.90
   0  13   0    0.00    0.40
   0  13   0    0.20    0.90
   1 -13   0  175.08    3.90
   1 -13   0  175.08    3.90
  -1  13   0  172.98    4.70
  -1  13   0  176.58    3.90
  -1  13   0  177.58    4.20
   1  13   0  172.88    3.70
   1  13   0  174.88    5.60
   1  13   0  174.18    5.20
   1  13   0  172.88    3.70
  -1  13   0  176.58    3.90
  -2  13   0    8.50    1.10
  -2  13   0   10.60    1.00
   2  13   0    8.10    1.40
   2  13   0    8.80    1.10
  -2  13   0    8.50    1.10
  -2  13   0    7.40    1.10
   2  13   0    8.80    1.10
   3  13   0   33.60    2.00
  -3  13   0   28.20    2.00
   3  13   0   34.50    2.80
  -3  13   0   35.70    2.10
   3  13   0   33.60    2.00
  -3  13   0   28.20    2.00
  -3  13   0   34.40    1.90
   4  13   0    8.70    1.50
  -4  13   0    8.10    1.50
   4  13   0    8.70    1.50
   4  13   0    7.00    1.90
  -4  13   0    6.30    1.30
  -4  13   0    8.10    1.50
  -5  13   0   32.40    2.90
  -5  13   0   32.40    2.90
   5  13   0   35.70    4.00
   6  13   0    7.60    2.70
  -6  13   0    7.60    1.90
  -6  13   0    7.60    1.90
  -7 -13   0    0.00    1.90
  -7  13   0    0.10    1.70
  -7  13   0    0.10    1.70
   0  14   0  174.38    3.60
   0  14   0  174.38    3.60
   0  14   0  172.38    5.00
   1 -14   0  225.88    4.60
   1 -14   0  225.88    4.60
   1  14   0  221.08    6.20
   1  14   0  217.68    4.50
  -1  14   0  224.38    5.70
   1  14   0  217.48    6.80
  -1  14   0  221.38    5.10
  -1  14   0  225.18    4.70
  -1  14   0  225.18    4.70
   1  14   0  217.68    4.50
  -2  14   0    1.40    0.70
   2  14   0    1.20    0.70
   2  14   0    2.30    1.00
  -2  14   0    1.40    0.70
  -2  14   0    1.70    0.60
  -2  14   0    2.50    0.90
   2  14   0    1.20    0.70
   3  14   0    2.50    1.40
   3  14   0    3.20    1.00
   3  14   0    3.20    1.00
  -3  14   0    0.80    1.00
  -3  14   0    0.80    1.00
  -3  14   0    3.60    0.90
  -3  14   0    2.20    1.00
  -4  14   0    0.20    0.70
  -4  14   0    1.70    1.20
  -4  14   0    1.70    1.20
  -4  14   0    0.00    1.00
   4  14   0    3.40    1.60
  -5  14   0    0.00    1.10
   5  14   0    1.90    1.90
  -5  14   0    0.00    1.10
   6  14   0   10.00    5.40
  -6  14   0   14.30    2.30
  -6  14   0   14.30    2.30
   0  15   0    0.00    0.40
   0  15   0    0.00    0.50
   0  15   0    0.00    0.40
   1 -15   0    0.00    0.40
   1 -15   0    0.00    0.40
  -1  15   0    0.50    0.70
   1  15   0    0.00    0.40
   1  15   0    0.00    0.60
   1  15   0    0.00    0.90
  -1  15   0    0.00    0.50
   1  15   0    0.00    0.40
  -1  15   0    0.00    0.50
  -1  15   0    0.00    0.40
  -2  15   0   22.30    1.40
   2  15   0   22.20    1.50
  -2  15   0   23.80    1.80
  -2  15   0   21.00    4.10
  -2  15   0   21.00    4.10
   2  15   0   24.50    2.20
   2  15   0   22.20    1.50
   3  15   0    0.00    1.00
  -3  15   0    1.30    1.00
   3  15   0    0.00    0.80
   3  15   0    0.00    0.80
  -3  15   0    1.10    0.80
  -3  15   0    1.30    1.00
  -3  15   0    0.40    0.90
  -4  15   0   40.30    2.50
   4  15   0   37.70    3.90
  -4  15   0   42.90    2.60
  -4  15   0   40.30    2.50
  -4  15   0   35.60    2.20
   5  15   0    4.30    2.30
  -5  15   0    5.80    1.60
  -5  15   0    7.30    1.30
  -5  15   0    5.80    1.60
  -6  15   0    4.00    1.80
  -6  15   0    4.00    1.80
   6  15   0    2.90    2.40
   0  16   0  606.24   10.10
   0  16   0  606.24   10.10
   0  16   0  587.64   13.10
   1 -16   0    5.70    0.80
   1 -16   0    5.70    0.90
   1  16   0    6.70    1.40
   1  16   0    6.90    1.00
  -1  16   0    4.70    0.80
   1  16   0    3.80    1.20
  -1  16   0    6.40    1.20
   1  16   0    6.90    1.00
  -1  16   0    4.70    0.80
  -2  16   0   56.99    2.70
  -2  16   0   57.59    2.40
  -2  16   0   57.59    2.40
   2  16   0   60.59    2.40
  -2  16   0   58.59    2.40
   2  16   0   54.69    3.30
   2  16   0   60.59    2.40
   3  16   0   12.40    2.20
   3  16   0   18.80    1.90
   3  16   0   18.80    1.90
  -3  16   0   17.70    1.90
  -3  16   0   14.20    1.70
  -3  16   0   11.50    1.30
  -3  16   0   14.20    1.70
  -4  16   0    3.30    1.20
  -4  16   0    2.70    1.20
   4  16   0    0.70    1.40
  -4  16   0    1.80    0.90
  -4  16   0    3.30    1.20
  -5  16   0    2.40    1.40
   5  16   0    4.00    2.10
  -5  16   0    3.70    1.20
  -5  16   0    2.40    1.40
  -6  16   0    1.50    1.60
   6  16   0    6.00    3.00
  -6  16   0    1.50    1.60
   0 -17   0    0.00    1.60
   0  17   0    0.90    0.60
   0  17   0    0.90    0.60
   0  17   0    0.80    1.00
   1 -17   0   33.70    1.70
   1 -17   0   33.70    1.70
   1  17   0   35.40    1.70
  -1  17   0   35.60    1.70
   1  17   0   40.20    2.80
   1  17   0   35.40    1.70
  -1  17   0   34.20    2.30
   1  17   0   39.30    2.70
  -1  17   0   35.60    1.70
  -2  17   0    2.20    0.90
   2  17   0    3.70    0.90
  -2  17   0    3.80    1.20
   2  17   0    3.50    1.40
  -2  17   0    2.20    0.90
  -2  17   0    2.60    0.80
   2  17   0    3.70    0.90
  -3  17   0    6.00    1.10
   3  17   0    3.80    1.60
  -3  17   0    6.20    1.30
  -3  17   0    6.20    1.30
  -3  17   0    6.90    1.40
   4  17   0    4.50    1.80
  -4  17   0    1.40    1.20
  -4  17   0    1.40    1.20
  -4  17   0    0.10    1.00
  -4  17   0    0.20    0.80
  -5  17   0    2.90    1.10
  -5  17   0    3.90    1.40
  -5  17   0    3.90    1.40
   5  17   0    0.00    1.70
   6  17   0    0.40    2.20
  -6  17   0    1.90    1.80
  -6  17   0    1.90    1.80
   0 -18   0   26.30    2.00
   0  18   0   31.70    1.70
   0  18   0   31.70    1.70
   0  18   0   31.90    2.50
   1 -18   0   92.59    3.00
   1 -18   0   92.59    3.00
   1  18   0   88.19    4.10
   1  18   0   88.49    2.80
  -1  18   0   83.19    3.60
   1  18   0   88.49    2.80
   1  18   0   89.69    4.50
  -1  18   0   86.89    2.80
  -1  18   0   86.89    2.80
  -2  18   0    3.00    0.90
   2  18   0    0.50    1.00
   2  18   0    1.30    0.80
   2  18   0    1.30    0.80
  -2  18   0    0.00    0.90
  -2  18   0    3.00    0.90
  -2  18   0    0.00    0.70
  -3  18   0   14.50    1.80
  -3  18   0   14.30    1.50
   3  18   0   16.40    2.70
  -3  18   0   14.50    1.80
  -3  18   0   13.80    1.90
  -4  18   0    2.40    1.40
  -4  18   0    0.00    0.90
  -4  18   0    1.30    1.30
   4  18   0    3.60    1.90
  -4  18   0    2.40    1.40
   5  18   0    1.50    2.00
  -5  18   0    0.60    1.30
  -5  18   0    2.20    1.10
  -5  18   0    0.60    1.30
  -6 -18   0    0.00    2.10
  -6  18   0    4.80    1.50
  -6  18   0    4.60    1.80
  -6  18   0    4.60    1.80
   6  18   0    0.80    2.60
   0 -19   0    0.00    1.70
   0  19   0    0.00    0.50
   0  19   0    0.00    0.50
   0  19   0    0.70    1.00
  -1  19   0    2.00    0.80
   1  19   0    1.40    0.80
   1  19   0    1.10    1.30
   1  19   0    0.80    1.20
  -1  19   0    2.00    0.80
  -1  19   0    1.70    1.10
   1  19   0    1.40    0.80
  -2  19   0   28.70    1.90
  -2  19   0   28.70    1.90
  -2  19   0   29.80    2.40
   2  19   0   28.20    1.90
   2  19   0   28.20    1.90
  -2  19   0   28.60    1.80
   2  19   0   29.60    2.80
  -3  19   0    2.60    1.00
  -3  19   0    0.00    1.00
  -3  19   0    3.10    1.20
   3  19   0    4.20    1.70
  -3  19   0    0.00    1.00
  -4  19   0    0.40    1.10
  -4  19   0    0.00    0.90
   4  19   0    0.00    1.50
  -4  19   0    0.40    1.10
  -5  19   0    0.00    1.40
   5  19   0    1.90    2.20
  -5  19   0    0.00    1.40
  -5  19   0    0.00    1.00
  -6  19   0    7.70    2.10
  -6  19   0    7.20    1.70
  -6  19   0    7.70    2.10
   6  19   0    2.50    3.10
   0 -20   0   44.80    2.50
   0  20   0   44.50    2.00
   0  20   0   39.40    2.90
   0  20   0   44.50    2.00
  -1  20   0    7.60    1.60
   1  20   0    9.50    2.20
   1  20   0    6.40    1.10
  -1  20   0   10.70    1.20
   1  20   0    6.40    1.10
   1  20   0    8.50    1.80
  -1  20   0   10.70    1.20
  -2  20   0    3.00    1.00
   2  20   0    3.40    1.60
  -2  20   0    3.00    1.00
  -2  20   0    2.70    1.30
   3  20   0    2.10    1.70
  -3  20   0    1.90    1.30
  -3  20   0    0.60    1.10
  -3  20   0    0.60    1.10
  -3  20   0    2.90    1.10
  -4  20   0    3.50    1.30
  -4  20   0    5.60    1.60
   4  20   0    4.30    2.20
  -4  20   0    5.60    1.60
  -5  20   0    1.10    1.40
   5  20   0    0.00    2.30
  -5  20   0    0.20    1.20
  -5  20   0    1.10    1.40
   0 -21   0    0.00    0.90
   0  21   0    0.30    1.10
   0  21   0    0.00    0.70
   0  21   0    0.00    0.70
  -1 -21   0   95.59    9.60
   1  21   0   93.99    4.80
  -1  21   0  101.59    3.20
   1  21   0   96.19    3.30
  -1  21   0  101.59    3.20
   1  21   0   96.19    3.30
  -1  21   0  103.09    4.40
   1  21   0   91.89    4.90
  -2  21   0    4.90    1.20
  -2  21   0    4.90    1.20
   2  21   0    5.20    1.80
  -2  21   0    6.70    1.50
  -3  21   0    6.20    1.30
  -3  21   0    5.10    1.40
  -3  21   0    3.50    1.50
  -3  21   0    5.10    1.40
   3  21   0    6.20    2.20
  -4  21   0    3.80    1.40
   4  21   0    7.40    2.50
  -4  21   0    3.80    1.40
  -4  21   0    1.40    1.30
   5  21   0    3.00    2.40
  -5  21   0    0.00    1.30
  -5  21   0    0.00    1.30
  -5  21   0    0.00    1.20
   0 -22   0   16.60    1.90
   0 -22   0   16.40    1.90
   0  22   0   15.30    1.60
   0  22   0   15.30    1.60
   0  22   0   15.10    2.40
  -1 -22   0   41.00    2.70
  -1  22   0   43.80    5.00
   1  22   0   40.50    3.40
  -1  22   0   39.20    3.20
   1  22   0   34.10    2.20
   1  22   0   34.10    2.20
  -1  22   0   43.80    5.00
  -2  22   0    8.30    1.90
  -2  22   0    5.90    1.20
  -2  22   0    5.90    1.20
   2  22   0    7.20    2.10
  -3  22   0    0.60    1.30
   3  22   0    0.60    1.60
  -3  22   0    3.00    1.20
  -3  22   0    0.40    1.00
  -3  22   0    3.00    1.20
  -4  22   0    1.20    1.30
  -4  22   0    0.40    1.30
   4  22   0    0.30    2.00
  -4  22   0    0.40    1.30
  -5 -22   0    7.40    7.10
   5  22   0    4.90    2.60
  -5  22   0    4.00    1.90
  -5  22   0    3.40    1.50
  -5  22   0    4.00    1.90
   0  23   0    0.00    1.20
   0  23   0    0.00    0.70
   0  23   0    0.00    0.70
  -1 -23   0   14.30    5.30
  -1  23   0   19.60    1.80
   1  23   0   19.50    2.80
  -1  23   0   19.90    2.60
  -1  23   0   19.60    1.80
  -2 -23   0    4.30    4.40
   2  23   0    3.60    1.90
  -2  23   0    3.40    1.50
  -2  23   0    3.70    1.20
  -2  23   0    3.70    1.20
  -3  23   0    1.80    1.40
   3  23   0    5.80    2.30
  -3  23   0    1.00    1.40
  -3  23   0    1.80    1.40
  -4 -23   0    5.20    4.20
  -4  23   0    2.80    1.40
  -4  23   0    2.20    1.40
   4  23   0    2.60    2.20
  -4  23   0    2.20    1.40
   5  23   0    2.90    2.80
  -5  23   0    0.80    1.90
  -5  23   0    0.50    1.50
  -5  23   0    0.80    1.90
   0  24   0    0.20    1.40
   0  24   0    1.50    0.90
   0  24   0    1.50    0.90
  -1 -24   0   23.30    2.50
  -1  24   0   24.00    1.80
  -1  24   0   25.30    2.90
   1  24   0   22.90    3.20
  -1  24   0   24.00    1.80
  -2 -24   0   13.10    2.20
  -2  24   0    6.90    1.40
   2  24   0   11.50    2.60
  -2  24   0    7.00    1.80
  -2  24   0    6.90    1.40
  -3 -24   0    2.70    4.10
  -3  24   0    4.10    1.90
   3  24   0    5.20    2.30
  -3  24   0    7.40    1.70
  -3  24   0    7.40    1.70
  -4 -24   0   14.50    2.80
  -4  24   0   21.30    2.50
  -4  24   0   21.30    2.50
   4  24   0   17.00    3.70
  -4  24   0   18.90    2.10
   0  25   0    0.00    1.40
  -1 -25   0    4.40    1.50
  -1 -25   0    4.00    1.50
  -1  25   0    4.90    1.20
  -1  25   0    4.90    1.20
   1  25   0    2.60    2.00
  -1  25   0    4.50    1.90
  -2 -25   0   20.70    6.90
  -2  25   0   23.30    2.10
   2  25   0   28.60    3.80
  -2  25   0   23.50    3.10
  -2  25   0   23.30    2.10
  -3 -25   0    0.00    1.80
   3  25   0    0.80    2.20
  -3  25   0    3.70    1.90
  -3  25   0    0.00    1.10
  -3  25   0    0.00    1.10
  -4 -25   0   34.30    4.00
   4  25   0   24.00    4.40
  -4  25   0   28.10    2.90
  -4  25   0   28.10    2.90
   0  26   0    2.40    1.70
   0  26   0    0.00    1.30
  -1 -26   0    6.60    1.80
  -1 -26   0    6.50    1.80
  -1  26   0    6.20    2.00
  -1  26   0    5.20    1.40
   1  26   0    2.80    2.10
  -1  26   0    5.20    1.40
  -2 -26   0    2.80    1.80
   2  26   0    0.00    1.60
  -2  26   0    0.00    1.50
  -2  26   0    0.00    2.10
  -2  26   0    0.00    2.10
  -3 -26   0    0.60    4.20
   3  26   0    0.00    2.10
  -3  26   0    0.00    1.10
  -3  26   0    0.00    1.10
  -3  26   0    0.50    1.60
  -4  26   0    0.90    1.50
  -4  26   0    0.90    1.50
   0  27   0    0.00    1.50
   0  27   0    2.40    1.90
   1  27   0    8.70    2.50
  -1  27   0   12.20    2.60
  -2 -27   0    5.40    2.20
  -2  27   0    3.90    1.90
  -2  27   0    6.60    2.80
   2  27   0    5.10    2.40
  -2  27   0    6.60    2.80
  -3 -27   0    2.00    1.90
   3  27   0    0.00    2.30
  -3  27   0    1.20    1.40
  -3  27   0    1.20    1.40
   0  28   0    3.90    2.20
   0  28   0    4.60    2.30
   1  28   0    1.50    2.10
  -1  28   0    0.00    1.70
  -2 -28   0    6.90    2.30
  -2 -28   0    6.70    2.30
  -2  28   0    4.00    1.50
   2  28   0    8.70    3.00
  -2  28   0    4.00    1.50
  -2  28   0    2.10    1.90
  -3 -28   0    6.30    2.50
  -3 -28   0    6.20    2.50
  -3  28   0    5.60    1.80
  -3  28   0    5.60    1.80
   0  29   0    0.00    1.80
   0  29   0    0.00    1.80
  -1  29   0    9.00    2.50
   1  29   0   12.70    3.20
  -2 -29   0    0.00    3.70
  -2 -29   0    0.00    3.70
   2  29   0    2.30    2.70
  -2  29   0    0.00    1.80
   0  30   0    6.60    2.80
  -1  30   0    4.80    2.50
  -7   0   1    4.90    2.00
  -7   0   1    4.90    2.00
  -6   0   1    1.40    1.30
  -6   0   1    1.40    1.30
  -6   0   1    1.60    1.70
  -5   0   1   12.70    1.70
  -5   0   1   12.70    1.70
  -5   0   1   12.10    2.10
  -4   0   1    0.20    1.00
   4   0  -1    0.00    0.70
  -4   0   1    0.20    0.70
   4   0  -1    0.00    0.70
  -4   0   1    0.20    0.70
   3   0  -1   35.60    1.70
  -3   0   1   32.00    2.10
   3   0  -1   33.40    2.10
   3   0  -1   35.60    1.70
   2   0  -1    0.90    0.40
   2   0  -1    0.90    0.40
   2   0  -1    0.50    0.60
   1   0  -1 1616.44   29.40
   1   0  -1 1656.63   23.80
   1   0  -1 1656.63   23.80
   0   0  -1    0.00    0.10
   0   0   1    0.00    0.10
   0   0  -1    0.00    0.10
   0   0   1    0.00    0.10
   1   0   1  322.97    5.40
   1   0   1  318.47    6.20
   1   0   1  322.97    5.40
   2   0   1    0.00    0.40
   2   0   1    0.00    0.40
   2   0   1    0.00    0.40
   3   0   1  140.89    4.20
   3   0   1  132.89    3.80
  -3   0  -1  131.59    4.10
   3   0   1  132.89    3.80
   4   0   1    0.60    0.90
  -4   0  -1    0.00    0.80
   4   0   1    0.60    0.90
   5   0   1    0.00    1.20
  -5   0  -1    0.20    1.20
   5   0   1    0.00    1.20
  -6   0  -1    0.00    1.10
  -6   0  -1    0.00    1.10
   6   0   1    0.00    1.30
   6   0   1    0.00    1.30
  -7   0  -1    2.00    1.50
  -7   0  -1    2.00    1.50
  -7  -1   1    4.50    1.70
  -7  -1   1    4.50    1.70
  -7   1   1    0.80    1.40
  -7   1   1    0.80    1.40
  -6  -1   1    0.00    3.20
  -6  -1   1    0.00    1.20
  -6  -1   1    0.00    1.20
   6   1  -1    0.00    1.30
   6   1  -1    0.00    1.30
  -6   1   1    0.00    1.10
  -6   1   1    0.00    1.10
  -5  -1   1    1.20    1.30
  -5  -1   1    0.70    0.90
   5  -1  -1    0.00    0.80
  -5  -1   1    0.70    0.90
   5  -1  -1    0.00    0.80
   5   1  -1    0.20    0.90
  -5   1   1    0.00    0.90
   5   1  -1    0.20    0.90
  -5   1   1    0.00    1.10
  -5   1   1    0.00    0.90
  -4  -1   1    8.40    1.50
  -4   1   1    7.70    1.20
   4   1  -1    7.40    1.30
   4   1  -1    7.40    1.30
  -4   1   1    7.70    1.20
  -4   1   1    5.20    1.20
   4   1  -1    5.80    1.40
   3  -1  -1  200.08    4.70
   3  -1  -1  200.08    4.70
  -3   1   1  205.18    4.70
  -3   1   1  205.18    4.70
  -3   1   1  197.88    5.70
   3   1  -1  202.78    4.60
   3   1  -1  200.78    5.80
   3   1  -1  202.78    4.60
   2  -1  -1   98.49    2.50
   2  -1  -1   98.49    2.50
   2   1  -1   97.09    2.40
  -2   1   1   98.29    3.10
  -2   1   1   98.59    2.50
  -2   1   1   98.59    2.50
   2   1  -1   97.29    3.20
   2   1  -1   97.09    2.40
   1  -1  -1    2.40    0.30
   1  -1  -1    2.40    0.30
  -1   1   1    1.80    0.40
   1   1  -1    2.70    0.30
   1   1  -1    3.10    0.50
  -1   1   1    2.60    0.30
   1   1  -1    2.70    0.30
  -1   1   1    2.60    0.30
   1  -1   1 7068.09  101.19
   1  -1   1 7068.09  101.19
   1   1   1 7103.89  107.69
   1   1   1 7010.00  123.49
   1   1   1 7103.89  107.69
  -1   1  -1 7252.97  123.39
   2  -1   1    3.00    0.70
   2  -1   1    2.10    0.60
   2  -1   1    3.00    0.70
   2   1   1    2.70    0.60
   2   1   1    2.70    0.60
  -2   1  -1    2.70    0.60
   2   1   1    2.70    0.60
   3  -1   1  109.49    4.50
   3  -1   1  109.49    4.50
   3   1   1  111.09    3.40
   3   1   1  111.09    3.40
   3   1   1  116.39    3.80
  -3   1  -1  114.99    3.70
   4  -1   1   38.60    2.30
   4  -1   1   38.60    2.30
  -4  -1  -1   35.50    2.50
   4   1   1   35.60    2.20
   4   1   1   43.00    2.70
  -4   1  -1   40.20    2.50
   4   1   1   35.60    2.20
   5  -1   1    9.30    1.70
  -5  -1  -1    5.60    1.60
   5  -1   1    9.30    1.70
  -5   1  -1    6.20    1.50
   5   1   1   11.40    1.80
   5   1   1   11.40    1.80
  -5   1  -1    8.00    1.70
  -5   1  -1    6.20    1.50
   6  -1   1    0.00    1.10
   6  -1   1    0.00    1.10
  -6  -1  -1    0.00    1.10
  -6  -1  -1    0.00    1.10
   6   1   1    0.70    1.30
  -6   1  -1    0.00    1.10
  -6   1  -1    0.00    1.10
   6   1   1    0.70    1.30
  -7  -1  -1    6.30    2.00
  -7  -1  -1    6.30    2.00
  -7   1  -1    6.20    2.10
   7   1   1    1.20    1.60
  -7   1  -1    6.20    2.10
   7   1   1    1.20    1.60
  -7  -2   1    3.40    1.70
  -7  -2   1    3.40    1.70
  -7   2   1    6.80    1.90
  -7   2   1    6.80    1.90
  -6  -2   1    0.00    1.50
  -6  -2   1    0.00    1.20
  -6  -2   1    0.00    1.20
   6   2  -1    1.00    1.30
  -6   2   1    0.00    1.40
  -6   2   1    0.00    1.40
   6   2  -1    1.00    1.30
  -5  -2   1   26.00    2.10
  -5  -2   1   29.10    3.10
  -5  -2   1   26.00    2.10
  -5   2   1   29.70    2.20
   5   2  -1   28.50    3.10
  -5   2   1   29.70    2.20
   5   2  -1   27.20    2.40
  -5   2   1   33.10    2.80
   5   2  -1   27.20    2.40
  -4   2   1    8.30    1.50
   4   2  -1    6.60    1.60
  -4   2   1    9.20    1.30
  -4   2   1    9.20    1.30
   4   2  -1    8.70    1.30
   4   2  -1    8.70    1.30
   3   2  -1  116.29    3.30
  -3   2   1  113.69    5.50
  -3   2   1  115.09    3.30
   3   2  -1  118.99    4.20
   3   2  -1  116.29    3.30
  -3   2   1  115.09    3.30
  -2   2   1  334.87    6.00
  -2   2   1  334.87    6.00
  -2   2   1  333.77    7.40
   2   2  -1  328.67    7.50
   2   2  -1  325.07    5.90
   2   2  -1  325.07    5.90
   1  -2  -1   78.39    1.50
   1  -2  -1   78.39    1.50
  -1   2   1   81.49    1.80
  -1   2   1   81.49    1.80
   1   2  -1   74.39    2.20
   1   2  -1   78.79    1.60
  -1   2   1   79.29    2.20
   1   2  -1   78.79    1.60
   0  -2  -1   17.80    0.50
   0  -2  -1   17.80    0.50
   0   2   1   16.20    0.50
   0   2  -1   17.40    0.60
   0   2  -1   16.50    0.50
   0   2   1   16.20    0.50
   0   2  -1   15.00    0.40
   0   2  -1   16.50    0.50
   0   2  -1   15.00    0.40
   1  -2   1  198.88    5.40
   1  -2   1  191.68    4.80
   1  -2   1  198.88    5.40
   1   2   1  202.08    4.30
   1   2   1  207.28    3.80
  -1   2  -1  210.38    3.20
  -1   2  -1  202.48    4.10
   1   2   1  207.28    3.80
  -1   2  -1  210.38    3.20
   2  -2   1    2.00    1.00
   2  -2   1    2.00    1.00
   2   2   1    1.90    0.50
  -2   2  -1    1.30    0.50
   2   2   1    1.50    0.60
   2   2   1    1.90    0.50
   3  -2   1    0.40    0.70
   3  -2   1    0.40    0.70
   3   2   1    0.40    0.60
   3   2   1    0.40    0.60
  -3   2  -1    0.50    1.60
   3   2   1    0.00    0.60
   4  -2   1   54.39    2.70
   4  -2   1   54.39    2.70
  -4   2  -1   58.59    2.90
   4   2   1   55.19    2.70
   4   2   1   53.59    3.00
   4   2   1   55.19    2.70
   5  -2   1    0.50    1.00
  -5  -2  -1    0.00    1.20
   5  -2   1    0.50    1.00
  -5   2  -1    1.50    1.30
   5   2   1    0.00    1.20
   5   2   1    0.30    1.10
  -5   2  -1    0.00    1.00
   5   2   1    0.30    1.10
  -5   2  -1    0.00    1.00
   6  -2   1    0.70    1.50
   6  -2   1    0.70    1.50
  -6  -2  -1    9.80    1.90
  -6  -2  -1    9.80    1.90
  -6   2  -1    6.00    1.80
   6   2   1    3.40    1.50
   6   2   1    3.40    1.50
  -6   2  -1    6.00    1.80
  -7  -2  -1    0.00    1.40
  -7  -2  -1    0.00    1.40
  -7   2  -1    1.30    1.50
   7   2   1    0.00    1.70
   7   2   1    0.00    1.70
  -7   2  -1    1.30    1.50
  -7  -3   1    0.80    1.40
  -7  -3   1    0.80    1.40
  -7   3   1    0.50    1.50
  -7   3   1    0.50    1.50
  -6  -3   1    0.00    1.20
  -6  -3   1    0.00    1.20
  -6  -3   1    2.30    1.70
   6   3  -1    0.00    1.30
   6   3  -1    0.00    1.30
  -6   3   1    0.00    1.30
  -6   3   1    0.00    1.30
  -5  -3   1   12.30    2.30
  -5   3   1   19.50    2.40
   5   3  -1   15.20    2.00
   5   3  -1   13.30    2.40
  -5   3   1   15.60    2.00
  -5   3   1   15.60    2.00
   5   3  -1   15.20    2.00
  -4   3   1    2.90    0.90
   4   3  -1    0.30    1.00
   4   3  -1    1.40    0.80
   4   3  -1    1.40    0.80
  -4   3   1    0.50    0.90
  -4   3   1    2.90    0.90
  -3   3   1  284.47    6.00
   3   3  -1  298.87    7.60
   3   3  -1  280.27    5.80
  -3   3   1  290.17    7.20
   3   3  -1  280.27    5.80
  -3   3   1  284.47    6.00
  -2   3   1    3.10    0.60
   2   3  -1    1.50    0.70
   2   3  -1    2.30    0.50
  -2   3   1    1.20    0.60
  -2   3   1    3.10    0.60
   2   3  -1    2.30    0.50
   1  -3  -1  102.99    1.80
   1  -3  -1  102.99    1.80
  -1   3   1   99.29    2.10
   1   3  -1  101.39    2.00
  -1   3   1   99.29    2.10
   1   3  -1  101.39    2.00
   1   3  -1  100.59    2.80
  -1   3   1   99.79    2.60
   0  -3  -1  205.48    3.40
   0  -3  -1  204.68    3.40
   0   3  -1  198.68    4.00
   0   3   1  201.18    4.00
   0   3  -1  203.38    3.20
   0   3   1  207.08    3.20
   0   3   1  204.08    4.00
   0   3  -1  203.38    3.20
   0   3   1  207.08    3.20
   1   3   1  193.68    3.60
   1   3   1  193.68    3.60
  -1   3  -1  191.38    3.60
  -1   3  -1  191.38    3.60
  -1   3  -1  195.18    3.90
   1   3   1  185.08    4.20
   2  -3   1   50.49    1.90
   2  -3   1   50.49    1.90
   2   3   1   56.59    2.00
  -2   3  -1   55.69    1.90
   2   3   1   56.59    2.00
   2   3   1   56.59    2.20
   3  -3   1  119.99    3.50
   3  -3   1  119.99    3.50
  -3   3  -1  108.19    3.50
   3   3   1  111.39    3.90
   3   3   1  108.19    3.30
   3   3   1  108.19    3.30
   4  -3   1   18.70    2.00
   4  -3   1   18.70    2.00
   4   3   1   26.80    1.90
   4   3   1   26.80    1.90
   4   3   1   28.60    2.30
  -4   3  -1   30.00    2.10
  -4   3  -1   30.00    2.10
  -4   3  -1   30.40    2.10
   5  -3   1    0.30    1.00
   5  -3   1    0.30    1.00
  -5  -3  -1    0.00    1.10
  -5   3  -1    0.40    1.10
   5   3   1    0.20    2.00
  -5   3  -1    0.20    1.10
   5   3   1    3.00    1.60
   5   3   1    0.20    2.00
  -5   3  -1    0.20    1.10
  -6   3  -1    8.50    1.80
   6   3   1    7.20    1.80
  -6   3  -1    8.50    1.80
   6   3   1    7.20    1.80
  -7  -3  -1    8.50    2.40
  -7  -3  -1    8.50    2.40
  -7   3  -1    9.20    2.30
  -7   3  -1    9.20    2.30
  -7   4   1    0.60    1.50
  -7   4   1    0.60    1.50
  -6  -4   1    0.50    1.30
  -6  -4   1    0.50    1.30
  -6  -4   1    2.10    1.90
   6   4  -1    2.00    1.90
   6   4  -1    0.00    1.30
   6   4  -1    0.00    1.30
  -6   4   1    5.00    1.60
  -6   4   1    5.00    1.60
   5   4  -1  200.38    5.70
   5   4  -1  190.08    7.30
  -5   4   1  195.78    6.60
   5   4  -1  200.38    5.70
  -5   4   1  203.68    5.80
  -5   4   1  203.68    5.80
   4   4  -1   92.49    4.40
   4   4  -1   98.19    3.40
  -4   4   1   96.09    3.90
  -4   4   1   95.59    3.40
   4   4  -1   98.19    3.40
  -4   4   1   95.59    3.40
   3   4  -1    3.50    1.00
   3   4  -1    0.50    0.60
  -3   4   1    0.10    0.60
   3   4  -1    0.50    0.60
  -3   4   1    0.50    0.60
  -3   4   1    0.50    0.60
   2   4  -1  166.28    3.50
   2   4  -1  166.28    3.50
  -2   4   1  159.88    4.30
  -2   4   1  163.58    3.70
   2   4  -1  166.28    4.60
  -2   4   1  163.58    3.70
   1  -4  -1  547.85    8.30
   1  -4  -1  547.85    8.40
  -1   4   1  561.44    8.80
   1   4  -1  530.95   10.90
   1   4  -1  566.84    8.50
   1   4  -1  566.84    8.50
  -1   4   1  560.04   10.70
  -1   4   1  561.44    8.80
   0  -4  -1 3445.16   49.80
   0   4   1 3326.87   51.59
   0   4   1 3326.87   51.59
   0   4  -1 3494.95   59.99
   0   4  -1 3465.35   48.80
   0   4  -1 3465.35   48.80
   0   4   1 3460.05   63.09
   0   4   1 3433.26   59.89
   1   4   1    4.80    0.60
  -1   4  -1    7.20    0.70
  -1   4  -1    6.20    0.50
  -1   4  -1    7.20    0.70
   1   4   1    6.50    0.60
   1   4   1    6.50    0.60
   2  -4   1    0.00    0.50
   2  -4   1    0.00    0.50
  -2   4  -1    0.00    0.40
  -2   4  -1    0.10    0.20
   2   4   1    0.00    0.40
  -2   4  -1    0.00    0.40
   2   4   1    0.60    0.50
  -2   4  -1    0.00    0.40
   2   4   1    0.00    0.40
   3   4   1   49.60    2.60
  -3   4  -1   46.70    2.10
  -3   4  -1   50.99    2.20
  -3   4  -1   50.99    2.20
   3   4   1   47.00    2.10
   3   4   1   47.00    2.10
   4   4   1   39.30    2.40
  -4   4  -1   37.70    2.50
  -4   4  -1   38.00    2.30
  -4   4  -1   34.70    2.20
  -4   4  -1   34.70    2.20
   4   4   1   39.30    2.40
   4   4   1   37.20    2.80
   5  -4   1    0.00    1.00
   5  -4   1    0.00    1.00
  -5   4  -1    0.00    1.00
   5   4   1    0.00    1.30
  -5   4  -1    0.00    1.00
   5   4   1    0.20    1.10
   5   4   1    0.20    1.10
   6   4   1    0.00    1.20
  -6   4  -1    0.00    1.50
  -6   4  -1    0.00    1.50
   6   4   1    0.00    1.20
  -7  -4  -1    1.00    1.80
  -7  -4  -1    1.00    1.80
  -7   4  -1    5.60    2.20
   7   4   1    0.00    1.70
   7   4   1    0.00    1.70
  -7   4  -1    5.60    2.20
  -7   5   1   14.80    2.50
  -7   5   1   14.80    2.50
  -6  -5   1    0.10    1.30
  -6  -5   1    0.10    1.30
  -6  -5   1    1.90    1.90
  -6   5   1    1.90    1.30
   6   5  -1    2.10    1.70
  -6   5   1    1.90    1.30
   6   5  -1    0.00    1.30
   6   5  -1    0.00    1.30
   5   5  -1   38.30    2.60
  -5   5   1   38.40    2.60
  -5   5   1   38.40    2.60
  -5   5   1   36.90    2.80
   5   5  -1   38.30    2.60
   5   5  -1   44.40    3.80
   4   5  -1   54.89    2.50
   4   5  -1   48.20    3.20
  -4   5   1   55.89    2.60
  -4   5   1   55.89    2.60
  -4   5   1   58.49    3.00
   4   5  -1   54.89    2.50
   3   5  -1   42.50    2.60
  -3   5   1   43.40    2.00
  -3   5   1   41.90    2.20
   3   5  -1   44.50    1.90
  -3   5   1   43.40    2.00
   3   5  -1   44.50    1.90
  -2   5   1    0.00    0.40
   2   5  -1    0.00    0.30
   2   5  -1    0.00    0.30
  -2   5   1    0.00    0.50
   2   5  -1    0.00    0.60
  -2   5   1    0.00    0.40
   1  -5  -1    4.10    0.30
   1  -5  -1    4.10    0.30
  -1   5   1    3.50    0.50
  -1   5   1    4.20    0.60
   1   5  -1    3.90    0.60
   1   5  -1    4.10    0.40
   1   5  -1    4.10    0.40
  -1   5   1    3.50    0.50
   0  -5  -1 1230.48   22.60
   0   5  -1 1203.18   21.90
   0   5  -1 1239.48   17.70
   0   5   1 1214.18   19.90
   0   5   1 1214.18   19.90
   0   5   1 1212.68   22.70
   0   5  -1 1239.48   17.70
  -1   5  -1  421.26    8.20
   1   5   1  419.86    6.90
  -1   5  -1  418.86    8.00
  -1   5  -1  414.56    7.10
   1   5   1  419.86    6.90
   1   5   1  440.16    8.50
  -1   5  -1  414.56    7.10
   2  -5   1  212.98    5.90
   2   5   1  219.78    4.60
   2   5   1  222.08    5.60
  -2   5  -1  223.18    4.80
  -2   5  -1  223.18    4.80
   2   5   1  219.78    4.60
  -2   5  -1  224.98    5.20
   3   5   1   53.89    2.30
   3   5   1   53.89    2.30
   3   5   1   51.09    2.60
  -3   5  -1   51.49    2.30
  -3   5  -1   52.29    1.30
  -3   5  -1   51.49    2.30
  -3   5  -1   52.99    2.20
   4   5   1   13.50    2.00
  -4   5  -1   13.80    1.60
   4   5   1   16.90    1.90
  -4   5  -1   14.00    1.70
   4   5   1   16.90    1.90
  -4   5  -1   14.00    1.70
  -5   5  -1    0.30    1.10
  -5   5  -1    0.30    1.10
   5   5   1    1.20    1.50
   5   5   1    2.50    1.20
   5   5   1    2.50    1.20
   6   5   1    3.50    1.50
   6   5   1    3.50    1.50
  -6   5  -1    3.10    1.50
  -6   5  -1    3.10    1.50
  -7  -5  -1    3.20    1.90
  -7  -5  -1    3.20    1.90
   7   5   1    2.40    1.80
   7   5   1    2.40    1.80
  -7   5  -1    8.20    2.40
  -7   5  -1    8.20    2.40
  -7   6   1    4.00    1.90
  -7   6   1    4.00    1.90
  -6  -6   1   14.40    2.90
   6   6  -1   13.40    2.10
   6   6  -1   12.00    2.70
  -6   6   1   11.60    2.10
   6   6  -1   13.40    2.10
  -6   6   1   11.60    2.10
  -5   6   1    1.60    1.40
   5   6  -1    1.40    1.10
   5   6  -1    1.40    1.10
  -5   6   1    1.60    1.40
  -5   6   1    0.20    1.30
   5   6  -1    0.00    1.50
   4   6  -1   10.50    1.90
   4   6  -1   13.10    1.50
  -4   6   1    9.80    1.40
   4   6  -1   13.10    1.50
  -4   6   1   12.20    1.70
  -4   6   1    9.80    1.40
  -3   6   1  256.27    6.50
  -3   6   1  257.87    5.70
  -3   6   1  257.87    5.70
   3   6  -1  246.58    7.10
   3   6  -1  251.87    6.30
   3   6  -1  251.87    6.30
   2  -6  -1  141.29    2.40
   2  -6  -1  141.29    2.50
   2  -6  -1  134.39    3.80
  -2   6   1  138.39    7.20
  -2   6   1  133.89    3.30
   2   6  -1  140.19    3.10
  -2   6   1  133.89    3.30
   2   6  -1  135.59    4.20
   2   6  -1  140.19    3.10
   1  -6  -1   10.80    0.50
   1  -6  -1   10.80    0.50
  -1   6   1   10.50    0.70
   1   6  -1   10.80    0.60
   1   6  -1   10.10    0.90
   1   6  -1   10.80    0.60
  -1   6   1   10.50    0.70
  -1   6   1   10.20    0.80
   0   6  -1   32.90    0.90
   0   6  -1   32.90    0.90
   0   6   1   33.50    2.30
   0   6   1   33.40    1.30
   0   6  -1   33.80    1.30
   0   6   1   33.50    2.30
   0   6   1   33.20    1.00
  -1   6  -1    8.30    0.60
  -1   6  -1    9.70    0.70
   1   6   1    7.70    0.70
  -1   6  -1    9.70    0.70
   1   6   1    7.70    0.70
   1   6   1    9.20    0.90
   1   6   1    9.60    0.90
  -1   6  -1    9.60    0.60
  -2   6  -1   44.60    1.70
   2   6   1   42.70    2.10
   2   6   1   45.80    5.50
  -2   6  -1   42.30    1.80
   2   6   1   45.80    5.50
  -2   6  -1   42.30    1.80
  -3   6  -1    2.70    0.80
  -3   6  -1    3.10    0.40
  -3   6  -1    2.70    0.80
  -3   6  -1    3.10    0.40
   3   6   1    4.10    0.90
  -3   6  -1    4.30    0.80
   3   6   1    2.40    1.00
   3   6   1    4.10    0.90
  -4   6  -1   92.79    3.50
  -4   6  -1   85.39    3.40
   4   6   1   87.59    3.40
  -4   6  -1   92.79    3.50
   4   6   1   87.59    3.40
   4   6   1   91.89    4.20
   5   6   1    5.20    1.40
  -5   6  -1    5.40    1.60
   5   6   1    5.20    1.40
   5   6   1    6.50    1.90
  -5   6  -1    5.40    1.60
  -6   6  -1    0.00    1.30
   6   6   1    0.00    1.10
  -6   6  -1    0.00    1.30
   6   6   1    0.00    1.10
  -7   6  -1    0.20    1.60
  -7   6  -1    0.20    1.60
  -7   7   1    0.90    1.50
  -7   7   1    0.90    1.50
  -6   7   1    2.90    1.50
  -6   7   1    2.90    1.50
   6   7  -1    2.50    1.90
  -5   7   1   32.60    2.50
   5   7  -1   37.10    3.60
   5   7  -1   35.50    2.60
   5   7  -1   35.50    2.60
  -5   7   1   32.60    2.50
  -5   7   1   32.70    2.80
  -4   7   1   81.49    3.20
   4   7  -1   82.99    4.30
  -4   7   1   81.89    3.50
  -4   7   1   81.49    3.20
   4   7  -1   73.39    3.00
   4   7  -1   73.39    3.00
   3   7  -1   34.40    2.40
  -3   7   1   32.20    1.80
  -3   7   1   30.90    2.00
  -3   7   1   32.20    1.80
   3   7  -1   32.30    1.70
   3   7  -1   32.30    1.70
   2  -7  -1  517.75    7.70
   2  -7  -1  517.65    7.70
  -2   7   1  504.05   10.40
   2   7  -1  501.05   11.10
   2   7  -1  499.05    8.50
  -2   7   1  508.65    8.90
  -2   7   1  508.65    8.90
   2   7  -1  499.05    8.50
   1  -7  -1  767.42   11.50
   1  -7  -1  767.32   11.60
   1   7  -1  775.82   11.50
  -1   7   1  759.72   14.40
   1   7  -1  775.82   11.50
   1   7  -1  746.83   14.80
  -1   7   1  748.13   11.90
  -1   7   1  748.13   11.90
   0   7   1   36.30    1.00
   0   7   1   39.00    1.40
   0   7  -1   35.70    1.00
   0   7  -1   35.70    1.00
   0   7  -1   38.30    1.50
   0   7   1   34.90    2.60
   0   7   1   34.90    2.60
  -1   7  -1  276.57    5.70
  -1   7  -1  272.27    5.10
   1   7   1  278.47    4.90
  -1   7  -1  272.27    5.10
   1   7   1  280.87    6.20
   1   7   1  278.47    4.90
  -1   7  -1  271.87    5.70
   1   7   1  285.67    6.80
  -2   7  -1  322.57    6.80
   2   7   1  324.27    6.20
   2   7   1  317.57    7.60
  -2   7  -1  325.67    6.40
  -2   7  -1  325.67    6.40
   2   7   1  324.27    6.20
   3   7   1   34.80    1.90
   3   7   1   34.80    1.90
  -3   7  -1   37.30    2.00
  -3   7  -1   40.70    2.00
   3   7   1   35.00    2.30
  -3   7  -1   37.30    2.00
   4   7   1  160.98    6.30
   4   7   1  160.98    6.30
  -4   7  -1  161.68    4.90
  -4   7  -1  165.28    5.60
   4   7   1  164.98    6.00
  -4   7  -1  161.68    4.90
  -5   7  -1   21.20    2.40
  -5   7  -1   21.20    2.40
   5   7   1   27.90    3.20
   5   7   1   23.90    2.40
   5   7   1   23.90    2.40
   6   7   1   18.50    2.40
   6   7   1   18.50    2.40
  -6   7  -1   18.20    2.40
  -6   7  -1   18.20    2.40
  -7   7  -1    2.40    1.70
  -7   7  -1    2.40    1.70
  -7   8   1    0.00    1.60
  -7   8   1    0.00    1.60
   6   8  -1    5.10    2.50
  -6   8   1    5.00    1.60
  -6   8   1    5.00    1.60
  -5   8   1   36.70    2.80
   5   8  -1   31.40    2.30
   5   8  -1   35.50    3.80
   5   8  -1   31.40    2.30
  -5   8   1   33.70    2.50
  -5   8   1   33.70    2.50
  -4   8   1   71.79    3.10
   4   8  -1   68.09    4.00
  -4   8   1   71.79    3.10
   4   8  -1   76.39    3.00
   4   8  -1   76.39    3.00
  -4   8   1   79.39    3.40
  -3   8   1   73.29    2.70
   3   8  -1   68.79    3.40
  -3   8   1   73.29    2.70
  -3   8   1   71.29    2.90
   3   8  -1   66.79    2.40
   3   8  -1   66.79    2.40
   2  -8  -1   49.40    1.10
   2  -8  -1   49.40    1.10
  -2   8   1   50.49    2.10
   2   8  -1   45.40    2.40
  -2   8   1   52.19    1.90
  -2   8   1   52.19    1.90
   2   8  -1   47.20    1.70
   2   8  -1   47.20    1.70
   1  -8  -1  423.56    7.00
   1  -8  -1  423.56    6.90
  -1   8   1  433.96    7.30
  -1   8   1  430.96    8.80
   1   8  -1  442.86    9.30
  -1   8   1  433.96    7.30
   1   8  -1  442.16    7.00
   1   8  -1  442.16    7.00
  -1   8   1  433.86    8.80
   0   8   1  484.35    8.10
   0   8  -1  478.65    9.50
   0   8  -1  463.85    7.40
   0   8  -1  463.85    7.40
   0   8   1  488.95    9.50
   0   8   1  484.35    8.10
   1   8   1   10.80    0.70
   1   8   1   11.50    1.00
  -1   8  -1   11.00    0.80
  -1   8  -1   10.50    0.80
  -1   8  -1   11.00    0.80
   1   8   1   10.80    0.70
  -2   8  -1   77.19    5.50
   2   8   1   79.39    3.10
  -2   8  -1   82.29    2.60
   2   8   1   83.39    2.50
   2   8   1   83.39    2.50
  -2   8  -1   82.29    2.60
  -3   8  -1   18.00    1.40
   3   8   1   19.30    1.80
  -3   8  -1   14.10    1.50
  -3   8  -1   14.10    1.50
   3   8   1   18.90    1.40
   3   8   1   18.90    1.40
   4   8   1   63.39    2.90
   4   8   1   66.39    3.80
  -4   8  -1   60.49    3.00
  -4   8  -1   60.49    3.00
   4   8   1   63.39    2.90
   5   8   1    1.60    1.20
   5   8   1    0.00    3.80
   5   8   1    1.60    1.20
  -5   8  -1    3.20    1.30
  -5   8  -1    3.20    1.30
  -6   8  -1    1.60    1.50
  -6   8  -1    1.60    1.50
   6   8   1    0.20    2.90
   6   8   1    0.20    2.90
  -7   8  -1    0.00    1.40
  -7   8  -1    0.00    1.40
  -7   9   1    0.00    1.50
  -7   9   1    0.00    1.50
  -6   9   1    0.00    1.30
   6   9  -1    1.90    2.00
  -6   9   1    0.00    1.30
   5   9  -1   12.60    5.60
  -5   9   1   17.30    2.20
  -5   9   1   16.00    2.10
   5   9  -1   16.70    2.00
  -5   9   1   16.00    2.10
   5   9  -1   16.70    2.00
  -4   9   1   35.20    2.20
   4   9  -1   35.60    2.10
  -4   9   1   35.20    2.20
   4   9  -1   31.30    2.90
  -4   9   1   27.80    2.30
   4   9  -1   35.60    2.10
   3   9  -1    6.20    1.00
   3   9  -1    7.60    1.50
   3   9  -1    6.20    1.00
  -3   9   1    8.00    1.20
  -3   9   1    6.60    1.20
  -3   9   1    8.00    1.20
   2  -9  -1   30.00    0.80
   2  -9  -1   30.00    0.80
   2   9  -1   29.00    2.00
   2   9  -1   29.50    1.40
  -2   9   1   27.00    1.50
   2   9  -1   29.50    1.40
  -2   9   1   29.30    1.60
  -2   9   1   27.00    1.50
   1  -9  -1  106.59    4.70
   1  -9  -1  106.59    4.60
  -1   9   1  103.69    2.70
  -1   9   1  100.49    3.00
  -1   9   1  109.79    2.60
   1   9  -1   97.79    3.30
  -1   9   1  109.79    2.60
   1   9  -1  105.79    2.30
   1   9  -1  105.79    2.30
   0   9   1  430.66   11.20
   0   9  -1  422.16    6.80
   0   9   1  428.86    8.80
   0   9  -1  422.16    6.80
   0   9  -1  432.96    8.80
   0   9   1  430.66   11.20
  -1   9  -1  492.65    8.40
  -1   9  -1  492.65    8.40
   1   9   1  492.55   10.30
  -1   9  -1  506.95    9.90
  -1   9  -1  495.55    9.80
   1   9   1  494.75    8.20
   1   9   1  494.75    8.20
  -2   9  -1    3.60    0.60
  -2   9  -1    3.50    0.80
   2   9   1    4.10    1.70
  -2   9  -1    2.20    0.60
  -2   9  -1    3.50    0.80
   2   9   1    2.40    0.80
   2   9   1    4.10    1.70
   3   9   1    2.10    0.80
  -3   9  -1    3.40    0.80
   3   9   1    2.10    0.80
  -3   9  -1    2.10    0.90
   3   9   1    3.00    1.10
  -3   9  -1    2.10    0.90
  -4   9  -1   12.60    1.70
   4   9   1   10.50    1.60
   4   9   1   10.50    2.00
   4   9   1   10.50    1.60
  -4   9  -1   12.60    1.70
   5   9   1   22.50    2.40
   5   9   1   22.50    2.40
   5   9   1   23.20    3.10
  -5   9  -1   23.50    2.50
  -5   9  -1   23.50    2.50
  -6   9  -1    6.70    1.80
  -6   9  -1    6.70    1.80
  -7   9  -1    0.50    1.60
  -7   9  -1    0.50    1.60
  -7  10   1    0.30    1.50
  -7  10   1    0.30    1.50
   6  10  -1    2.50    2.20
  -6  10   1    0.60    1.50
  -6  10   1    0.60    1.50
  -5  10   1   18.60    2.20
  -5  10   1   18.60    2.20
   5  10  -1   18.00    3.00
  -5  10   1   18.20    2.30
  -4  10   1    2.20    1.10
   4  10  -1    3.40    2.30
  -4  10   1    3.50    1.20
   4  10  -1    3.40    2.30
  -4  10   1    2.20    1.10
   4  10  -1    0.70    1.30
   3  10  -1    5.50    1.40
  -3  10   1    4.50    1.00
   3  10  -1    3.50    2.00
  -3  10   1    4.50    1.00
   3  10  -1    3.50    2.00
  -3  10   1    3.60    0.90
   2 -10  -1    6.00    0.50
   2 -10  -1    6.00    0.50
  -2  10   1    5.30    0.90
  -2  10   1    5.30    0.90
  -2  10   1    6.60    1.40
   2  10  -1    4.70    1.10
   2  10  -1   10.80    2.30
   2  10  -1   10.80    2.30
   1 -10  -1  663.83   10.30
   1 -10  -1  663.93   10.30
   1  10  -1  636.64   13.30
  -1  10   1  637.34   12.70
   1  10  -1  650.73   10.20
  -1  10   1  636.54   12.10
  -1  10   1  636.54   12.10
   1  10  -1  650.73   10.20
  -1  10   1  650.93   12.80
   0  10   1  297.27    5.20
   0  10   1  298.97    6.60
   0  10   1  297.27    5.20
   0  10  -1  289.57    6.60
   0  10  -1  289.77    5.00
   0  10  -1  289.77    5.00
  -1  10  -1   62.19    2.10
   1  10   1   59.19    1.80
   1  10   1   59.69    2.40
   1  10   1   59.19    1.80
  -1  10  -1   58.09    1.90
  -1  10  -1   60.29    1.90
  -1  10  -1   60.29    1.90
   2  10   1  234.38    5.00
  -2  10  -1  228.88    5.40
   2  10   1  234.38    5.00
  -2  10  -1  235.58    5.10
  -2  10  -1  235.58    5.10
  -2  10  -1  228.98    5.30
   2  10   1  230.08    6.30
   3 -10   1   16.00    2.10
  -3  10  -1   18.30    1.40
   3  10   1   16.70    1.60
  -3  10  -1   15.10    1.50
  -3  10  -1   15.10    1.50
   3  10   1   16.70    1.60
   3  10   1   15.50    1.90
  -4  10  -1   76.69    3.10
   4  10   1   65.59    3.10
   4  10   1   71.69    4.00
  -4  10  -1   73.19    3.30
  -4  10  -1   73.19    3.30
   4  10   1   65.59    3.10
   5  10   1   70.89    3.50
  -5  10  -1   76.99    3.70
   5  10   1   70.89    3.50
  -5  10  -1   76.99    3.70
   5  10   1   67.59    4.70
  -6  10  -1    0.00    1.40
  -6  10  -1    0.00    1.40
  -7  10  -1    4.20    2.10
  -7  10  -1    4.20    2.10
  -7  11   1    2.10    1.70
  -7  11   1    2.10    1.70
   6  11  -1    1.20    2.00
  -6  11   1    0.60    1.40
  -6  11   1    0.60    1.40
  -5  11   1   36.60    2.70
  -5  11   1   36.70    2.80
  -5  11   1   36.60    2.70
   5  11  -1   33.90    3.90
  -4  11   1   10.00    1.50
   4  11  -1   11.70    1.60
  -4  11   1    8.60    1.50
   4  11  -1   13.10    2.30
   4  11  -1   11.70    1.60
  -4  11   1   10.00    1.50
   3 -11  -1    0.00    0.70
   3  11  -1    0.20    0.60
   3  11  -1    0.20    0.60
  -3  11   1    0.20    0.70
  -3  11   1    0.20    0.70
   3  11  -1    1.00    1.00
  -3  11   1    0.00    0.60
   2 -11  -1  233.58    4.10
   2 -11  -1  233.58    4.10
  -2  11   1  234.28    5.10
   2  11  -1  230.78    4.80
  -2  11   1  233.08    5.70
   2  11  -1  230.78    4.80
  -2  11   1  224.88    5.40
  -2  11   1  234.28    5.10
   2  11  -1  241.38    6.80
   1 -11  -1  150.28    3.20
   1 -11  -1  150.28    3.20
  -1  11   1  147.59    4.00
  -1  11   1  150.78    3.40
  -1  11   1  150.78    3.40
  -1  11   1  146.99    3.70
   1  11  -1  149.29    3.10
   1  11  -1  147.79    4.50
   1  11  -1  149.29    3.10
   0  11  -1  265.57    4.70
   0  11   1  262.77    6.20
   0  11  -1  265.57    4.70
   0  11   1  268.07    4.80
   0  11   1  268.07    4.80
   0  11  -1  264.87    6.30
   1  11   1   66.29    2.00
  -1  11  -1   59.59    2.00
   1  11   1   63.69    2.60
  -1  11  -1   59.59    2.00
  -1  11  -1   64.69    2.30
   1  11   1   66.29    2.00
  -1  11  -1   65.09    2.00
  -2  11  -1   90.79    2.70
   2  11   1   93.09    2.80
  -2  11  -1   88.49    2.80
  -2  11  -1   99.69    3.00
  -2  11  -1   99.69    3.00
   2  11   1   93.09    2.80
   2  11   1   89.29    3.60
   3  11   1   24.50    2.20
  -3  11  -1   27.10    1.90
  -3  11  -1   29.50    1.70
  -3  11  -1   27.10    1.90
   3  11   1   27.90    1.80
   3  11   1   27.90    1.80
   4  11   1   54.29    2.80
  -4  11  -1   52.59    2.80
  -4  11  -1   52.59    2.80
   4  11   1   57.59    3.80
   4  11   1   54.29    2.80
  -4  11  -1   49.40    2.60
   5  11   1    4.10    1.40
  -5  11  -1    2.30    1.40
   5  11   1    4.10    1.40
   5  11   1    6.00    2.00
  -5  11  -1    2.30    1.40
  -6  11  -1    0.00    1.40
   6  11   1    1.00    1.80
  -6  11  -1    0.00    1.40
  -7 -11  -1    0.00    1.70
  -7  11  -1    1.10    2.10
  -7  11  -1    1.10    2.10
  -7  12   1    1.90    1.80
  -7  12   1    1.90    1.80
   6  12  -1    1.80    2.10
  -6  12   1    8.20    2.00
  -6  12   1    8.20    2.00
  -5  12   1   33.60    2.60
  -5  12   1   33.60    2.60
   5  12  -1   33.50    3.80
   4  12  -1    5.90    1.80
   4  12  -1   10.70    1.50
  -4  12   1    8.70    1.50
  -4  12   1    7.80    1.40
  -4  12   1    7.80    1.40
   4  12  -1   10.70    1.50
  -3  12   1   15.10    1.60
   3  12  -1   15.90    2.20
   3  12  -1   17.60    1.60
  -3  12   1   15.10    1.60
  -3  12   1   16.80    4.40
   3  12  -1   17.60    1.60
   2 -12  -1  125.99    2.50
   2 -12  -1  125.99    2.50
  -2  12   1  122.19    3.80
   2  12  -1  124.89    3.20
   2  12  -1  124.89    3.20
  -2  12   1  127.49    3.50
  -2  12   1  129.59    3.50
   2  12  -1  129.39    4.60
  -2  12   1  129.59    3.50
   1 -12  -1    3.90    0.60
   1 -12  -1    3.90    0.60
  -1  12   1    3.40    0.60
  -1  12   1    3.40    0.60
   1  12  -1    2.00    0.50
  -1  12   1    3.80    0.80
   1  12  -1    2.00    0.50
   1  12  -1    3.80    0.90
  -1  12   1    3.50    0.50
   1  12  -1    4.00    1.00
   0 -12  -1    2.90    1.60
   0  12   1    2.40    0.50
   0  12  -1    1.90    0.40
   0  12   1    1.60    0.60
   0  12   1    2.40    0.50
   0  12  -1    1.90    0.40
   1 -12   1    0.00    0.60
  -1  12  -1    0.00    0.30
   1  12   1    0.00    0.50
   1  12   1    0.30    0.50
  -1  12  -1    0.00    0.90
   1  12   1    0.30    0.50
  -1  12  -1    0.00    0.90
  -1  12  -1    0.60    0.60
  -2  12  -1    0.10    0.60
   2  12   1    0.00    0.70
   2  12   1    0.00    0.50
  -2  12  -1    0.00    0.50
   2  12   1    0.00    0.50
  -2  12  -1    0.10    0.40
  -2  12  -1    0.10    0.60
   3  12   1  246.88    7.40
   3  12   1  228.28    5.60
  -3  12  -1  238.08    5.90
  -3  12  -1  237.48    5.70
   3  12   1  228.28    5.60
  -3  12  -1  231.38    5.70
  -3  12  -1  231.38    5.70
  -4  12  -1    0.40    1.00
   4  12   1    0.00    1.00
  -4  12  -1    0.40    0.90
  -4  12  -1    0.40    1.00
   4  12   1    1.30    1.30
   4  12   1    0.00    1.00
   5  12   1    7.50    2.00
   5  12   1    6.60    2.30
  -5  12  -1    4.50    1.50
  -5  12  -1    4.50    1.50
   5  12   1    7.50    2.00
  -6  12  -1    0.00    1.30
  -6  12  -1    0.00    1.30
   6  12   1    1.50    2.20
  -7 -12  -1    0.00    2.00
  -7  12  -1    0.00    1.70
  -7  12  -1    0.00    1.70
  -7  13   1    0.40    1.70
  -7  13   1    0.40    1.70
   6  13  -1    3.80    2.40
  -6  13   1    0.00    1.30
  -6  13   1    0.00    1.30
  -5  13   1    3.30    1.40
  -5  13   1    3.30    1.40
   5  13  -1    4.20    2.20
  -4  13   1    0.10    0.90
   4  13  -1    2.30    1.60
  -4  13   1    1.40    1.20
  -4  13   1    0.10    0.90
   3  13  -1   40.90    2.10
  -3  13   1   43.60    2.30
  -3  13   1   35.70    2.20
  -3  13   1   43.60    2.30
   3  13  -1   40.90    2.10
   3  13  -1   38.30    3.00
   2 -13  -1   14.00    0.80
   2 -13  -1   14.00    0.80
   2  13  -1   15.80    1.30
  -2  13   1   13.80    1.30
   2  13  -1   14.30    1.80
  -2  13   1   12.60    1.40
   2  13  -1   15.80    1.30
  -2  13   1   12.10    1.10
  -2  13   1   13.80    1.30
   1 -13  -1    5.00    0.70
   1 -13  -1    5.00    0.70
   1  13  -1    5.80    1.10
  -1  13   1    4.10    0.60
  -1  13   1    4.00    0.70
   1  13  -1    5.10    0.70
  -1  13   1    4.00    0.70
   1  13  -1    5.10    0.70
   1  13  -1    5.10    1.20
  -1  13   1    4.50    0.90
   0 -13  -1   30.90    2.00
   0  13  -1   29.70    1.20
   0  13  -1   32.70    1.90
   0  13   1   28.50    1.70
   0  13  -1   29.70    1.20
   0  13   1   30.00    1.30
   0  13   1   30.00    1.30
   1 -13   1   88.59    2.50
   1  13   1   82.39    3.30
  -1  13  -1   80.89    2.40
  -1  13  -1   85.79    2.90
   1  13   1   86.99    2.50
  -1  13  -1   84.39    2.40
  -1  13  -1   80.89    2.40
   1  13   1   86.99    2.50
  -2  13  -1   34.60    1.90
  -2  13  -1   35.80    1.60
  -2  13  -1   34.80    1.90
   2  13   1   33.90    2.30
  -2  13  -1   34.80    1.90
   2  13   1   37.70    1.80
   2  13   1   37.70    1.80
  -3  13  -1  209.58    5.40
   3  13   1  216.08    5.40
   3  13   1  216.08    5.40
  -3  13  -1  216.38    5.40
  -3  13  -1  209.58    5.40
  -3  13  -1  212.28    5.60
   3  13   1  217.28    7.00
  -4  13  -1    0.00    0.90
   4  13   1    0.00    1.10
   4  13   1    0.00    1.10
  -4  13  -1    0.50    0.70
  -4  13  -1    0.30    1.00
   4  13   1    0.90    1.50
  -4  13  -1    0.30    1.00
  -5  13  -1   36.10    2.80
   5  13   1   35.70    4.10
  -5  13  -1   36.10    2.80
  -6 -13  -1    0.00    1.50
  -6  13  -1    0.00    1.50
  -6  13  -1    0.00    1.50
   6  13   1    4.40    6.00
  -7 -13  -1    1.50    2.40
  -7  13  -1    1.70    1.90
  -7  13  -1    1.70    1.90
   6  14  -1    2.40    5.50
  -6  14   1    0.20    1.40
  -6  14   1    0.20    1.40
  -5  14   1    1.80    1.20
   5  14  -1    2.90    2.00
  -5  14   1    1.80    1.20
   4  14  -1    4.20    1.70
  -4  14   1    4.00    1.20
  -4  14   1    4.00    1.20
  -4  14   1    3.00    1.10
   3  14  -1  305.47    9.20
  -3  14   1  316.57    7.40
   3  14  -1  304.87    6.60
  -3  14   1  310.27    6.90
  -3  14   1  310.27    6.90
   3  14  -1  304.87    6.60
  -3  14   1  320.37    7.70
   2  14  -1   31.20    1.60
  -2  14   1   31.70    1.90
   2  14  -1   34.20    2.50
  -2  14   1   30.20    1.70
   2  14  -1   31.20    1.60
  -2  14   1   30.20    1.70
  -2  14   1   33.50    1.70
   1 -14  -1    1.90    0.60
   1 -14  -1    1.90    0.60
   1  14  -1    2.00    0.50
   1  14  -1    2.00    0.50
  -1  14   1    1.00    0.50
   1  14  -1    1.70    0.90
  -1  14   1    1.20    0.50
  -1  14   1    1.00    0.50
   1  14  -1    0.10    0.70
  -1  14   1    1.30    0.70
   0 -14  -1   23.30    1.50
   0  14  -1   26.70    1.80
   0  14   1   22.00    1.20
   0  14  -1   23.40    1.10
   0  14   1   22.00    1.20
   0  14  -1   23.40    1.10
   0  14   1   23.30    1.70
   1 -14   1    2.80    1.00
  -1  14  -1    2.10    0.60
  -1  14  -1    2.10    0.60
   1  14   1    2.40    0.80
  -1  14  -1    3.20    0.90
  -2  14  -1   36.80    1.90
   2  14   1   32.20    1.70
   2  14   1   32.20    1.70
   2  14   1   36.00    2.50
  -2  14  -1   36.80    1.90
  -2  14  -1   36.10    1.70
  -2  14  -1   35.40    1.90
  -3  14  -1    0.90    0.90
  -3  14  -1    1.90    0.70
  -3  14  -1    3.40    1.10
  -3  14  -1    3.40    1.10
   3  14   1    3.30    1.20
   3  14   1    1.70    1.20
   3  14   1    3.30    1.20
   4  14   1   11.50    2.20
  -4  14  -1   16.50    1.90
   4  14   1   20.50    2.80
  -4  14  -1   15.90    1.80
  -4  14  -1   16.50    1.90
   4  14   1   20.50    2.80
  -4  14  -1   19.00    1.60
  -5  14  -1   50.99    3.20
   5  14   1   46.90    4.20
  -5  14  -1   50.99    3.20
  -6 -14  -1    4.60    4.00
  -6  14  -1    3.60    1.90
   6  14   1    2.30    2.40
  -6  14  -1    3.60    1.90
  -6  15   1    8.80    2.00
   6  15  -1   12.20    3.30
  -6  15   1    8.80    2.00
   5  15  -1   14.20    3.20
  -5  15   1   10.40    1.90
  -5  15   1   10.40    1.90
  -4  15   1    2.90    1.20
  -4  15   1    3.30    1.00
  -4  15   1    2.90    1.20
   4  15  -1    2.80    1.60
  -4  15   1    0.50    1.00
  -3  15   1    7.70    1.40
  -3  15   1    6.10    1.00
  -3  15   1    6.90    1.30
   3  15  -1    6.60    1.80
  -3  15   1    6.90    1.30
  -2  15   1   17.60    1.40
  -2  15   1   16.00    1.70
  -2  15   1   16.20    3.60
  -2  15   1   16.20    3.60
   2  15  -1   18.10    1.30
   2  15  -1   18.10    1.30
   2  15  -1   22.60    2.50
   1 -15  -1   19.90    1.30
   1 -15  -1   19.90    1.30
   1  15  -1   19.80    1.90
   1  15  -1   20.10    1.10
  -1  15   1   20.90    1.60
  -1  15   1   19.90    3.70
   1  15  -1   19.80    1.90
   1  15  -1   20.10    1.10
  -1  15   1   18.90    1.20
  -1  15   1   19.90    3.70
   0 -15  -1   93.29    7.30
   0  15  -1   99.49    5.00
   0  15   1   97.79    2.70
   0  15  -1  107.59    3.80
   0  15   1   97.79    2.70
   0  15   1  102.09    3.70
   0  15  -1   99.49    5.00
   1 -15   1    9.90    1.10
   1  15   1    9.10    1.00
   1  15   1    9.10    1.00
   1  15   1   10.10    1.50
  -1  15  -1    9.00    1.20
  -1  15  -1    9.50    1.00
  -1  15  -1    9.50    1.00
   2  15   1   17.60    1.40
  -2  15  -1   15.50    1.30
  -2  15  -1   20.20    1.50
  -2  15  -1   18.40    1.60
   2  15   1   13.70    1.90
   2  15   1   17.60    1.40
  -2  15  -1   20.20    1.50
  -3  15  -1    6.00    1.20
   3  15   1    5.00    1.20
  -3  15  -1    5.30    1.20
   3  15   1    8.50    1.80
   3  15   1    5.00    1.20
  -3  15  -1    5.30    1.20
  -3  15  -1    5.20    1.00
  -4  15  -1   25.60    2.30
  -4  15  -1   29.50    2.00
  -4  15  -1   25.60    2.30
   4  15   1   25.50    3.10
  -5  15  -1   11.70    2.00
   5  15   1   12.20    2.80
  -5  15  -1   14.10    1.60
  -5  15  -1   11.70    2.00
  -6 -15  -1    2.00    4.60
  -6  15  -1    4.30    1.80
  -6  15  -1    4.30    1.80
   6  15   1    6.20    2.80
  -6  16   1   21.70    2.70
   6  16  -1   26.90    4.40
  -6  16   1   21.70    2.70
   5  16  -1    0.00    2.00
  -5  16   1    0.20    1.10
  -5  16   1    0.20    1.10
  -5  16   1    1.70    1.00
  -4  16   1    4.30    1.30
  -4  16   1    4.80    1.10
  -4  16   1    4.30    1.30
  -4  16   1    3.80    1.20
   4  16  -1    5.30    2.00
   3  16  -1   15.00    2.40
  -3  16   1   11.90    1.50
  -3  16   1   11.60    1.60
  -3  16   1   15.80    1.60
  -3  16   1   11.90    1.50
  -2  16   1   56.09    2.40
  -2  16   1   53.49    2.70
  -2  16   1   55.69    2.30
   2  16  -1   54.19    3.40
   2  16  -1   60.39    2.30
  -2  16   1   56.09    2.40
   2  16  -1   60.39    2.30
   1 -16  -1  112.99    3.10
   1 -16  -1  112.99    3.10
   1  16  -1  104.59    4.30
  -1  16   1  113.59    3.10
   1  16  -1  113.49    3.00
  -1  16   1  117.49    4.00
   1  16  -1  119.09    4.90
  -1  16   1  113.59    3.10
  -1  16   1  111.99    3.20
   1  16  -1  113.49    3.00
   0 -16  -1   29.40    1.90
   0  16  -1   30.90    1.40
   0  16  -1   30.90    1.40
   0  16  -1   30.90    2.20
   0  16   1   31.80    2.20
   0  16   1   34.30    1.60
   0  16   1   34.30    1.60
   1 -16   1    8.20    0.90
  -1  16  -1    6.50    1.20
   1  16   1    7.60    1.00
  -1  16  -1    7.80    1.00
  -1  16  -1    7.80    1.00
   1  16   1    7.60    1.00
   1  16   1    7.80    1.40
   2  16   1   10.20    1.30
  -2  16  -1   10.00    1.80
   2  16   1   11.60    1.80
  -2  16  -1   10.00    1.80
  -2  16  -1   10.80    1.40
   2  16   1   10.20    1.30
  -2  16  -1    7.90    1.00
   3  16   1    9.30    1.50
   3  16   1    9.30    1.50
  -3  16  -1    6.80    1.30
  -3  16  -1    8.60    1.20
  -3  16  -1   10.60    1.50
   3  16   1    6.70    1.80
  -3  16  -1   10.60    1.50
   4  16   1   41.20    3.60
  -4  16  -1   44.30    2.40
  -4  16  -1   39.20    2.70
  -4  16  -1   39.20    2.70
  -5  16  -1    0.00    0.90
  -5  16  -1    0.00    1.20
  -5  16  -1    0.00    1.20
   5  16   1    0.00    1.70
  -6 -16  -1    0.00    1.60
  -6  16  -1    2.30    1.80
   6  16   1    2.00    2.20
  -6  16  -1    2.30    1.80
  -6  17   1    1.90    1.60
  -6  17   1    1.90    1.60
   6  17  -1    1.50    2.50
  -5  17   1    5.10    1.30
  -5  17   1    4.90    1.60
  -5  17   1    4.90    1.60
   5  17  -1    4.30    2.30
  -4  17   1    6.80    1.50
  -4  17   1    2.90    1.30
  -4  17   1    4.00    1.10
  -4  17   1    2.90    1.30
   4  17  -1    2.20    1.90
  -3  17   1   32.40    2.00
   3  17  -1   32.90    3.10
  -3  17   1   29.20    2.10
  -3  17   1   28.90    2.20
  -3  17   1   29.20    2.10
   2  17  -1   20.60    1.70
   2  17  -1   20.60    1.70
  -2  17   1   19.00    1.50
  -2  17   1   18.30    1.90
  -2  17   1   18.70    1.70
  -2  17   1   18.70    1.70
   2  17  -1   20.30    2.50
   1 -17  -1   41.30    1.90
   1 -17  -1   41.30    1.90
   1  17  -1   42.80    3.00
  -1  17   1   42.00    1.90
   1  17  -1   39.50    1.70
   1  17  -1   39.50    1.70
  -1  17   1   42.00    1.90
   1  17  -1   39.20    2.80
  -1  17   1   41.90    2.50
   0 -17  -1  342.67    7.30
   0  17   1  339.67    6.60
   0  17  -1  342.07    8.70
   0  17  -1  341.57    6.40
   0  17   1  339.67    6.60
   0  17  -1  341.57    6.40
   0  17   1  357.26    8.80
   1 -17   1   44.90    1.90
   1 -17   1   44.70    1.90
   1  17   1   41.90    2.70
  -1  17  -1   42.60    1.90
  -1  17  -1   42.60    1.90
   1  17   1   40.50    1.90
   1  17   1   40.50    1.90
  -1  17  -1   41.90    2.40
   2  17   1   20.70    1.80
  -2  17  -1   16.20    1.40
  -2  17  -1   16.10    1.60
  -2  17  -1   17.30    1.80
   2  17   1   20.70    1.80
   2  17   1   22.20    2.50
  -2  17  -1   16.10    1.60
   3  17   1   15.00    1.80
  -3  17  -1   12.20    1.60
  -3  17  -1   16.50    1.90
  -3  17  -1   15.40    1.50
  -3  17  -1   16.50    1.90
   3  17   1   16.00    2.50
   3  17   1   15.00    1.80
  -4  17  -1   25.40    2.50
   4  17   1   31.70    3.70
  -4  17  -1   25.40    2.50
  -4  17  -1   29.20    2.10
   5  17   1    0.10    1.80
  -5  17  -1    0.30    1.00
  -5  17  -1    0.00    1.30
  -5  17  -1    0.00    1.30
  -6 -17  -1    0.00    1.80
  -6  17  -1    0.00    1.50
  -6  17  -1    0.00    1.50
   6  17   1    3.90    2.80
  -6  18   1    4.90    1.80
  -6  18   1    4.90    1.80
  -6  18   1    4.40    1.40
   6  18  -1    7.20    3.10
  -5  18   1    0.20    1.10
  -5  18   1    1.80    1.30
   5  18  -1    0.00    2.00
  -5  18   1    1.80    1.30
  -4  18   1    9.70    1.50
   4  18  -1   10.90    2.50
  -4  18   1    9.40    1.70
  -4  18   1    9.30    1.70
  -4  18   1    9.40    1.70
  -3  18   1   44.50    2.70
   3  18  -1   47.60    3.80
  -3  18   1   47.60    2.40
  -3  18   1   47.30    2.60
  -3  18   1   47.30    2.60
  -2  18   1   13.40    1.70
  -2  18   1    8.90    1.10
  -2  18   1    8.00    1.20
   2  18  -1   10.80    2.00
  -2  18   1    8.00    1.20
   1 -18  -1   33.90    1.90
   1 -18  -1   33.90    1.90
   1  18  -1   34.30    2.80
   1  18  -1   32.00    2.90
   1  18  -1   33.50    1.70
  -1  18   1   33.30    1.80
  -1  18   1   33.30    1.80
   1  18  -1   33.50    1.70
  -1  18   1   40.30    2.50
   0 -18  -1  227.98    5.80
   0  18  -1  238.18    4.90
   0  18   1  235.88    6.90
   0  18  -1  234.98    6.90
   0  18  -1  238.18    4.90
   0  18   1  242.08    5.10
   0  18   1  242.08    5.10
  -1 -18  -1  341.07    8.60
   1  18   1  323.77    8.90
   1  18   1  331.17    6.80
  -1  18  -1  337.37   13.40
   1  18   1  324.87    9.70
  -1  18  -1  319.77    8.30
  -1  18  -1  337.37   13.40
   1  18   1  331.17    6.80
   2  18   1   25.10    1.80
  -2  18  -1   22.00    1.90
  -2  18  -1   23.50    1.70
  -2  18  -1   19.40    1.60
   2  18   1   22.90    2.70
   2  18   1   25.10    1.80
  -2  18  -1   23.50    1.70
  -3  18  -1    8.90    1.50
   3  18   1    6.90    2.10
  -3  18  -1    8.50    1.20
  -3  18  -1    6.50    1.40
  -3  18  -1    8.90    1.50
  -4  18  -1    2.30    1.20
  -4  18  -1    0.90    1.00
   4  18   1    0.80    1.60
  -4  18  -1    2.30    1.20
  -5  18  -1    7.10    1.90
  -5  18  -1    7.10    1.90
   5  18   1    8.50    2.70
  -5  18  -1    8.50    1.60
  -6  18  -1    0.30    1.90
   6  18   1    0.20    2.80
  -6  18  -1    0.10    1.20
  -6  18  -1    0.30    1.90
  -6  19   1    2.10    1.40
  -6  19   1    1.90    1.70
   6  19  -1    0.50    2.80
  -6  19   1    1.90    1.70
   5  19  -1    0.00    2.00
  -5  19   1    0.70    1.20
  -5  19   1    0.00    1.20
  -5  19   1    0.00    1.20
  -4  19   1   17.20    1.90
  -4  19   1   19.30    2.20
  -4  19   1   17.30    2.20
  -4  19   1   19.30    2.20
   4  19  -1   17.60    3.10
   3  19  -1    4.00    1.80
  -3  19   1    1.40    1.10
  -3  19   1    3.40    1.30
  -3  19   1    4.00    1.10
  -3  19   1    3.40    1.30
  -2  19   1    9.20    1.30
  -2  19   1    6.70    1.10
  -2  19   1    7.20    1.50
  -2  19   1    9.20    1.30
   2  19  -1   10.80    2.10
   1  19  -1   22.30    1.50
  -1  19   1   20.50    1.50
   1  19  -1   20.60    2.50
  -1  19   1   21.20    2.30
  -1  19   1   20.50    1.50
   1  19  -1   22.30    1.50
   0 -19  -1   51.69    2.50
   0 -19  -1   51.99    2.50
   0  19   1   58.39    3.20
   0  19  -1   47.90    1.90
   0  19  -1   51.79    3.20
   0  19  -1   47.90    1.90
   0  19   1   52.39    2.20
   0  19   1   52.39    2.20
  -1 -19  -1    0.00    0.70
  -1  19  -1    0.60    0.80
   1  19   1    0.20    1.10
  -1  19  -1    2.20    1.10
  -1  19  -1    0.60    0.80
   1  19   1    0.00    0.80
   1  19   1    1.10    0.70
   1  19   1    1.10    0.70
   2  19   1    0.70    1.20
  -2  19  -1    2.00    1.20
   2  19   1    1.00    0.90
   2  19   1    1.00    0.90
  -2  19  -1    2.80    1.00
  -2  19  -1    2.80    1.00
  -3  19  -1    7.10    1.50
   3  19   1    5.80    2.10
  -3  19  -1    5.70    1.10
  -3  19  -1    6.70    2.40
  -3  19  -1    6.70    2.40
   4  19   1   10.70    2.60
  -4  19  -1    8.60    1.70
  -4  19  -1    8.60    1.70
  -4  19  -1    7.80    1.40
  -5 -19  -1    0.70    4.90
  -5  19  -1    0.00    1.10
  -5  19  -1    1.60    1.40
   5  19   1    0.80    2.20
  -5  19  -1    1.60    1.40
  -6  19  -1    2.60    1.80
   6  19   1    0.30    2.50
  -6  19  -1    2.40    1.50
  -6  19  -1    2.60    1.80
  -5  20   1    5.40    1.70
  -5  20   1    5.40    1.70
  -5  20   1   10.20    1.70
   5  20  -1    8.60    3.00
  -4  20   1    3.90    1.50
  -4  20   1    4.50    1.30
  -4  20   1    3.90    1.50
  -4  20   1    7.30    1.80
   4  20  -1    5.10    2.30
  -3  20   1    0.00    1.00
  -3  20   1    0.10    0.90
  -3  20   1    0.80    1.30
  -3  20   1    0.00    1.00
   3  20  -1    0.00    1.50
  -2  20   1    0.00    1.80
   2  20  -1    1.70    1.40
  -2  20   1    1.00    0.80
  -2  20   1    0.00    1.80
  -2  20   1    0.40    1.10
   1  20  -1    8.30    1.20
  -1  20   1    6.30    1.80
  -1  20   1    6.30    1.80
   1  20  -1    9.60    1.90
  -1  20   1    6.90    1.60
   1  20  -1    8.30    1.20
   0 -20   1    1.00    2.20
   0 -20  -1    0.00    1.90
   0 -20  -1    0.00    1.90
   0  20  -1    1.10    1.10
   0  20  -1    0.70    0.60
   0  20   1    0.00    0.90
   0  20  -1    0.70    0.60
   0  20   1    0.00    0.60
   0  20   1    0.00    0.60
  -1 -20  -1   24.30    2.90
   1  20   1   25.50    2.80
   1  20   1   22.30    1.70
  -1  20  -1   22.80    1.60
   1  20   1   19.80    2.80
   1  20   1   22.30    1.70
  -1  20  -1   22.80    1.60
  -1  20  -1   19.60    2.30
  -2 -20  -1   10.10    1.70
   2  20   1    9.10    2.00
   2  20   1    9.00    1.40
  -2  20  -1    7.20    1.30
  -2  20  -1    7.20    1.30
   2  20   1    9.00    1.40
  -2  20  -1    6.70    1.50
  -3  20  -1   60.19    3.10
   3  20   1   55.69    4.50
  -3  20  -1   57.59    2.80
  -3  20  -1   60.19    3.10
  -3  20  -1   60.69    3.30
  -4  20  -1    0.40    1.40
  -4  20  -1    0.00    0.90
  -4  20  -1    0.40    1.40
   4  20   1    3.40    2.20
  -5 -20  -1    1.30    1.80
  -5  20  -1    0.00    1.20
  -5  20  -1    0.00    1.20
  -5  20  -1    0.00    1.20
   5  20   1    2.60    2.40
   5  21  -1    2.90    2.60
  -5  21   1    4.00    1.80
  -5  21   1    1.20    1.40
  -5  21   1    4.00    1.80
  -4  21   1    6.80    1.70
   4  21  -1    4.50    2.30
  -4  21   1    6.50    1.50
  -4  21   1    6.80    1.70
  -4  21   1    7.30    2.00
  -3  21   1    7.50    1.70
  -3  21   1    6.90    1.40
  -3  21   1    6.90    1.40
  -3  21   1    7.70    1.30
   3  21  -1    4.80    2.20
  -2  21   1   39.20    2.20
   2  21  -1   37.40    3.40
  -2  21   1   40.70    2.90
  -2  21   1   39.20    2.20
  -1  21   1    7.50    3.10
  -1  21   1    7.00    1.80
   1  21  -1    9.70    2.10
  -1  21   1    7.50    3.10
   0 -21   1   26.60    2.10
   0 -21  -1   20.90    2.00
   0 -21  -1   21.00    2.10
   0  21  -1   24.70    1.50
   0  21   1   27.50    2.50
   0  21   1   23.70    1.60
   0  21   1   23.70    1.60
   0  21  -1   22.20    2.60
   0  21  -1   24.70    1.50
  -1 -21  -1    2.00    1.10
   1  21   1    1.10    1.20
  -1  21  -1    0.00    0.80
   1  21   1    0.00    0.80
   1  21   1    0.00    0.80
  -1  21  -1    2.70    1.30
  -1  21  -1    0.00    0.80
   1  21   1    1.30    1.40
  -2 -21  -1    8.90    3.50
  -2  21  -1    7.00    1.30
   2  21   1   12.40    2.30
  -2  21  -1   10.70    1.90
  -2  21  -1    7.00    1.30
  -3 -21  -1    4.20    1.60
  -3  21  -1    2.70    1.10
  -3  21  -1    2.50    1.20
  -3  21  -1    2.50    1.20
   3  21   1    0.00    1.40
  -3  21  -1    4.40    1.50
  -4 -21  -1    3.50    5.30
  -4  21  -1    2.50    1.30
   4  21   1    6.20    2.40
  -4  21  -1    3.20    1.60
  -4  21  -1    3.20    1.60
  -5 -21  -1    3.80    2.20
  -5  21  -1    5.30    2.00
  -5  21  -1    3.60    1.50
   5  21   1    2.70    2.60
  -5  21  -1    5.30    2.00
   5  22  -1    1.10    2.70
  -5  22   1    2.30    1.40
  -5  22   1    0.00    1.50
  -5  22   1    0.00    1.50
  -4  22   1    3.30    1.40
  -4  22   1    3.30    1.40
  -4  22   1    3.50    1.40
   4  22  -1    5.10    2.50
  -3  22   1    5.30    1.30
  -3  22   1    1.30    1.30
   3  22  -1    2.60    1.90
  -3  22   1    5.30    1.30
  -3  22   1    0.80    1.10
   2  22  -1    0.30    1.40
  -2  22   1    1.30    0.90
  -2  22   1    1.50    1.50
  -2  22   1    1.30    0.90
   1  22  -1    2.60    1.60
  -1  22   1    2.90    0.90
  -1  22   1    2.90    0.90
  -1  22   1    2.00    1.30
   0 -22  -1   26.60    2.30
   0 -22  -1   26.60    2.30
   0 -22   1   27.70    2.20
   0  22  -1   28.40    3.00
   0  22   1   25.00    2.80
   0  22   1   24.30    1.80
   0  22  -1   25.70    1.70
   0  22  -1   25.70    1.70
   0  22   1   24.30    1.80
  -1 -22  -1    6.90    1.60
   1  22   1    8.60    1.40
  -1  22  -1    6.50    1.10
   1  22   1    6.10    1.90
  -1  22  -1    6.50    1.10
   1  22   1    8.60    1.40
  -1  22  -1    9.80    2.00
   1  22   1    9.90    2.10
  -2 -22  -1   54.09    3.50
   2  22   1   52.89    3.90
  -2  22  -1   52.79    2.70
  -2  22  -1   46.10    3.10
  -2  22  -1   52.79    2.70
  -3 -22  -1   10.70    3.40
  -3  22  -1   13.10    1.80
  -3  22  -1   13.10    1.80
   3  22   1   22.00    3.40
  -3  22  -1   15.10    2.20
  -4 -22  -1    2.20    1.80
   4  22   1    0.00    2.00
  -4  22  -1    0.70    3.20
  -4  22  -1    0.70    3.20
  -4  22  -1    0.00    1.10
  -5  22  -1    1.80    1.50
  -5  22  -1    1.30    1.40
  -5  22  -1    1.80    1.50
   5  22   1    0.00    2.40
  -5  23   1    1.80    1.60
   5  23  -1    1.00    2.40
  -5  23   1    1.80    1.60
  -5  23   1    0.60    1.50
   4  23  -1   36.90    4.80
  -4  23   1   37.20    2.80
  -4  23   1   37.20    2.80
  -4  23   1   39.80    2.90
  -3  23   1    0.00    0.90
   3  23  -1    0.10    1.80
  -3  23   1    0.00    0.90
  -3  23   1    0.70    1.40
  -3  23   1    0.00    0.90
  -2  23   1   13.10    1.60
   2  23  -1   14.40    2.80
  -2  23   1   15.80    2.30
  -2  23   1   13.10    1.60
  -1 -23   1    5.10    2.60
  -1  23   1    4.40    1.10
   1  23  -1    5.50    1.90
  -1  23   1    4.80    1.70
  -1  23   1    4.40    1.10
   0 -23  -1   12.80    1.90
   0 -23  -1   12.70    1.80
   0  23  -1   11.20    2.10
   0  23   1    9.50    2.20
   0  23   1   10.90    1.40
   0  23  -1    9.60    1.30
   0  23   1   10.90    1.40
   0  23  -1    9.60    1.30
  -1 -23  -1    0.00    1.10
  -1 -23  -1    0.00    1.10
  -1  23  -1    0.00    1.80
  -1  23  -1    0.00    1.10
   1  23   1    1.60    1.00
   1  23   1    0.00    1.20
   1  23   1    1.60    1.00
  -1  23  -1    0.00    1.80
   1  23   1    0.30    1.40
  -2 -23  -1   15.70    4.40
  -2  23  -1   18.40    2.30
  -2  23  -1   18.90    1.90
  -2  23  -1   18.90    1.90
   2  23   1   19.50    3.10
  -3 -23  -1    1.70    1.60
  -3  23  -1    2.60    1.20
  -3  23  -1    1.10    1.50
   3  23   1    1.20    1.80
  -3  23  -1    2.60    1.20
  -4 -23  -1    6.80    4.40
  -4  23  -1    4.90    1.90
  -4  23  -1    4.90    1.90
   4  23   1    9.90    3.20
  -4  23  -1    6.50    1.60
   5  23   1    0.00    2.60
  -5  23  -1    0.00    3.30
  -5  23  -1    0.00    3.30
  -5  23  -1    0.00    1.40
  -4  24   1    3.90    1.50
   4  24  -1    4.10    2.50
  -4  24   1    2.60    1.40
  -4  24   1    3.90    1.50
   3  24  -1    5.40    2.50
  -3  24   1    4.50    1.50
  -3  24   1    7.10    1.80
  -3  24   1    4.50    1.50
  -2  24   1   12.30    1.70
  -2  24   1    9.80    2.10
  -2  24   1   12.30    1.70
   2  24  -1   12.10    2.70
  -1 -24   1   57.79    3.40
   1  24  -1   54.39    4.10
  -1  24   1   54.29    2.60
  -1  24   1   52.59    3.70
  -1  24   1   54.29    2.60
   0  24  -1   29.40    3.20
   0  24   1   31.20    3.30
   0  24   1   31.20    3.30
   0  24   1   28.60    3.20
  -1 -24  -1    6.40    1.60
  -1 -24  -1    6.40    1.60
  -1  24  -1    4.00    1.70
  -1  24  -1    6.00    1.20
   1  24   1    1.60    1.50
  -1  24  -1    6.00    1.20
   1  24   1    1.50    1.80
  -2 -24  -1    1.80    1.40
  -2  24  -1    4.60    1.30
  -2  24  -1    2.40    1.50
   2  24   1    4.80    2.00
  -2  24  -1    4.60    1.30
  -3 -24  -1    5.00    3.70
  -3  24  -1    4.90    1.40
   3  24   1    3.00    2.30
  -3  24  -1    4.90    1.40
  -4 -24  -1   37.40    4.00
   4  24   1   41.40    5.40
  -4  24  -1   36.80    3.10
  -4  24  -1   36.80    3.10
  -4 -25   1   42.10    6.00
  -4  25   1   59.99    3.40
  -4  25   1   42.50    3.10
   4  25  -1   46.30    5.60
  -4  25   1   42.50    3.10
  -3  25   1    0.00    1.70
  -3  25   1    0.00    1.20
   3  25  -1    0.00    2.30
  -3  25   1    0.00    1.20
  -2 -25   1    7.30    5.20
  -2  25   1    5.40    1.80
  -2  25   1    3.50    1.20
   2  25  -1    5.00    2.20
  -2  25   1    3.50    1.20
  -1 -25   1   13.10    4.60
   1  25  -1   13.80    2.80
  -1  25   1   12.70    2.50
  -1  25   1   15.70    1.80
  -1  25   1   15.70    1.80
   0  25  -1    7.40    2.10
   0  25  -1    5.30    2.00
   0  25   1    3.50    1.80
   0  25   1    1.40    1.00
   0  25   1    1.40    1.00
  -1 -25  -1   13.50    3.10
  -1 -25  -1   13.60    3.20
  -1  25  -1   13.90    1.60
  -1  25  -1   17.20    2.70
   1  25   1   17.90    3.00
  -1  25  -1   13.90    1.60
  -2 -25  -1   15.40    2.50
   2  25   1   15.60    3.00
  -2  25  -1   11.40    1.70
  -2  25  -1   16.50    2.60
  -2  25  -1   11.40    1.70
  -3 -25  -1    8.90    2.40
  -3  25  -1    6.80    1.60
   3  25   1    4.10    2.40
  -3  25  -1    6.80    1.60
  -4 -25  -1    2.60    2.20
  -4  25  -1    6.10    1.70
  -4  25  -1    6.10    1.70
   4  25   1    0.00    2.60
  -4  26   1    5.80    3.60
  -4  26   1    5.80    3.60
  -3 -26   1    8.90    4.60
   3  26  -1    5.40    2.70
  -3  26   1    3.00    2.00
  -3  26   1    1.50    1.40
  -3  26   1    1.50    1.40
  -2 -26   1    0.80    1.70
   2  26  -1    5.10    2.30
  -2  26   1    3.90    3.30
  -2  26   1    3.00    1.90
  -2  26   1    3.90    3.30
  -1 -26   1    0.00    1.40
  -1  26   1    0.00    1.00
  -1  26   1    1.90    1.80
   1  26  -1    1.50    1.70
  -1  26   1    0.00    1.00
   0  26  -1    1.40    1.60
   0  26   1    3.30    1.90
   0  26  -1    0.00    1.40
  -1 -26  -1    3.70    1.70
  -1 -26  -1    3.70    1.70
  -1  26  -1    5.40    2.00
   1  26   1    7.90    2.30
  -2 -26  -1    5.20    1.80
  -2 -26  -1    5.20    1.80
  -2  26  -1    1.40    1.30
   2  26   1    1.40    2.00
  -2  26  -1    4.40    1.90
  -2  26  -1    1.40    1.30
  -3 -26  -1    7.20    2.20
  -3  26  -1    6.40    1.70
   3  26   1    6.70    2.90
  -3  26  -1    6.40    1.70
  -4  26  -1    5.00    1.70
  -4  26  -1    5.00    1.70
  -3 -27   1    0.30    4.00
   3  27  -1    0.00    2.10
  -3  27   1    0.00    1.20
  -3  27   1    1.40    1.70
  -3  27   1    0.00    1.20
  -2 -27   1    5.60    3.60
  -2  27   1    1.50    1.40
   2  27  -1    0.00    2.10
  -2  27   1    1.50    1.40
  -2  27   1    2.50    1.80
  -1  27   1    0.50    1.10
  -1  27   1    3.90    2.00
   1  27  -1    5.50    2.30
  -1  27   1    0.50    1.10
   0  27   1    3.90    1.90
   0  27  -1    2.70    1.90
   0  27  -1    0.60    2.00
   1  27   1    5.70    2.40
  -1  27  -1    2.00    1.70
  -2 -27  -1   21.80    7.60
  -2 -27  -1   22.00    7.60
   2  27   1    7.50    2.60
  -2  27  -1   13.90    2.80
  -2  27  -1   13.30    4.90
  -2  27  -1   13.30    4.90
  -3 -27  -1    6.80    2.40
  -3 -27  -1    7.20    2.40
  -3  27  -1    7.20    1.70
  -3  27  -1    7.20    1.70
   3  27   1   10.50    3.00
  -3 -28   1    1.30    2.00
  -3  28   1    3.80    2.30
  -3  28   1    1.10    1.50
  -3  28   1    1.10    1.50
  -2 -28   1    0.00    1.80
  -2  28   1    4.60    1.50
  -2  28   1    4.60    1.50
  -2  28   1    5.50    2.20
   2  28  -1    2.90    2.40
   1  28  -1   16.20    3.30
  -1  28   1   12.90    2.60
   0  28  -1    1.20    1.90
   0  28  -1    0.00    1.80
   0  28   1    1.60    1.90
   0  28   1    0.40    2.00
  -1  28  -1    9.70    2.40
   1  28   1    2.10    2.50
  -2 -28  -1    1.60    1.90
  -2 -28  -1    1.60    1.90
  -2  28  -1    3.10    2.10
   2  28   1    0.30    2.10
  -3  28  -1    0.00    1.50
  -3  28  -1    0.00    1.50
  -2 -29   1    1.00    1.90
  -2 -29   1    1.30    1.90
  -2  29   1    0.00    1.70
   2  29  -1    0.00    2.50
  -2  29   1    0.00    1.30
  -2  29   1    0.00    1.30
  -1  29   1    1.40    1.90
   1  29  -1    0.20    2.10
   0  29  -1    0.00    2.00
   0  29   1    0.50    1.80
   0  29   1    1.70    2.10
   1  29   1    0.50    2.20
  -1  29  -1    2.40    1.90
  -2 -29  -1    0.00    2.00
  -2 -29  -1    0.00    2.00
  -2  29  -1    4.20    2.50
  -1  30   1    7.50    2.60
   1  30  -1    3.50    2.50
   0  30   1    0.00    2.30
   0  30  -1    1.40    2.30
  -1  30  -1    0.60    2.40
  -7   0   2    0.00    1.40
  -7   0   2    0.00    1.40
  -6   0   2   44.50    2.90
  -6   0   2   44.50    2.90
  -6   0   2   49.60    4.10
  -5   0   2    0.00    1.20
  -5   0   2    0.00    0.80
  -5   0   2    0.00    0.80
  -4   0   2    5.00    1.50
  -4   0   2    6.70    1.10
  -4   0   2    6.70    1.10
   4   0  -2    1.50    0.80
   4   0  -2    1.50    0.80
  -3   0   2    0.00    0.40
   3   0  -2    0.00    0.70
  -3   0   2    0.00    0.40
   3   0  -2    0.00    0.50
   3   0  -2    0.00    0.50
  -3   0   2    0.00    0.60
  -2   0   2   53.49    1.60
  -2   0   2   55.89    2.30
   2   0  -2   51.99    2.30
  -2   0   2   53.49    1.60
  -1   0   2    0.00    0.10
   1   0  -2    0.00    0.20
   1   0  -2    0.00    0.20
  -1   0   2    0.00    0.10
   1   0  -2    0.00    0.30
  -1   0   2    0.00    0.40
   0   0   2  381.76    5.70
   0   0   2  381.76    5.70
   0   0  -2  374.66    5.90
   0   0  -2  374.76    5.90
   1   0   2    0.00    0.40
   1   0   2    0.00    0.40
  -1   0  -2    0.00    0.30
  -1   0  -2    0.00    0.30
   1   0   2    0.00    0.20
   2   0   2  233.58    4.90
   2   0   2  233.58    4.90
   2   0   2  228.88    5.20
   3   0   2    0.00    0.50
   3   0   2    0.00    0.60
   3   0   2    0.00    0.60
  -3   0  -2    0.00    0.60
   4   0   2   13.20    1.70
   4   0   2   13.20    1.70
  -4   0  -2   16.30    1.90
  -5   0  -2    0.00    2.00
   5   0   2    0.00    1.20
   5   0   2    0.00    1.20
  -6   0  -2    1.10    1.40
  -6   0  -2    1.10    1.40
   6   0   2    0.00    1.10
   6   0   2    0.00    1.10
  -7   0  -2    0.80    1.90
   7   0   2    0.00    1.50
   7   0   2    0.00    1.50
  -7   0  -2    0.80    1.90
  -7  -1   2    0.00    1.30
  -7  -1   2    0.00    1.30
  -7   1   2    0.80    1.50
  -7   1   2    0.80    1.50
  -6  -1   2    0.60    1.20
  -6  -1   2    3.40    3.40
  -6  -1   2    0.60    1.20
  -6   1   2    0.00    1.20
  -6   1   2    0.90    1.40
  -6   1   2    0.00    1.20
  -5  -1   2    0.00    1.20
  -5  -1   2    0.00    0.90
  -5  -1   2    0.00    0.90
  -5   1   2    0.00    1.40
   5   1  -2    0.00    0.90
   5   1  -2    0.00    0.90
  -5   1   2    0.00    0.90
  -5   1   2    0.00    0.90
   3   1  -2   13.90    1.70
   3   1  -2   15.50    1.20
   3   1  -2   15.50    1.20
  -3   1   2   15.30    1.20
  -3   1   2   15.30    1.20
  -3   1   2   12.00    1.60
  -2   1   2    5.70    0.60
  -2   1   2    7.20    1.00
  -2   1   2    5.70    0.60
   2   1  -2    6.40    0.70
   2   1  -2    6.40    0.70
   2   1  -2    5.60    0.90
  -1  -1   2 2682.53   38.30
   1  -1  -2 2733.73   42.30
   1  -1  -2 2733.53   42.40
  -1  -1   2 2682.53   38.30
   1   1  -2 2626.54   44.60
  -1   1   2 2722.83   47.60
  -1   1   2 2612.14   38.40
  -1   1   2 2612.14   38.40
   1   1  -2 2626.94   44.50
   1   1  -2 2748.72   47.70
   0  -1   2 5810.32   82.59
   0  -1  -2 5729.03   85.19
   0  -1  -2 5729.93   84.99
   0  -1   2 5810.32   82.59
   0   1  -2 5621.04   83.29
   0   1  -2 5581.24  101.19
   0   1  -2 5620.44   83.39
   0   1   2 5519.05   80.29
   0   1   2 5519.05   80.29
   1  -1   2 2812.32   40.20
  -1  -1  -2 2712.63   40.30
   1  -1   2 2812.32   40.20
  -1  -1  -2 2722.23   40.40
  -1   1  -2 2787.42   43.40
   1   1   2 2760.92   40.20
  -1   1  -2 2717.33   48.20
  -1   1  -2 2787.02   43.40
   1   1   2 2760.92   40.20
   1   1   2 2775.12   48.40
   2  -1   2   77.59    2.30
   2  -1   2   84.99    2.50
   2  -1   2   84.99    2.50
   2   1   2   78.59    2.50
  -2   1  -2   77.29    2.30
   2   1   2   78.59    2.50
   2   1   2   73.79    2.40
  -2   1  -2   78.49    2.10
   3  -1   2  275.97    6.20
   3  -1   2  275.97    6.20
  -3   1  -2  286.47    6.70
   3   1   2  287.27    6.30
   3   1   2  287.27    6.30
   3   1   2  277.97    6.80
   4  -1   2    1.30    0.90
  -4  -1  -2    0.90    0.90
   4  -1   2    1.30    0.90
  -4   1  -2    3.10    1.20
   4   1   2    0.50    0.80
  -4   1  -2    1.90    1.00
   4   1   2    1.00    1.00
   4   1   2    0.50    0.80
   5  -1   2    7.30    1.60
   5  -1   2    7.30    1.60
  -5  -1  -2    7.60    1.30
  -5  -1  -2    8.70    1.80
   5   1   2    5.20    1.50
   5   1   2    5.20    1.50
   6   1   2    6.60    1.80
   6   1   2    6.60    1.80
  -6   1  -2    4.00    1.60
  -6   1  -2    4.00    1.60
  -7  -1  -2    0.00    1.60
  -7  -1  -2    0.00    1.60
   7   1   2    0.00    1.80
   7   1   2    0.00    1.80
  -7   1  -2    0.00    1.40
  -7   1  -2    0.00    1.40
  -7  -2   2    0.80    1.70
  -7  -2   2    0.80    1.70
  -7   2   2    2.00    1.70
  -7   2   2    2.00    1.70
  -6  -2   2   19.20    2.30
  -6  -2   2   19.20    2.30
  -6  -2   2   20.60    3.00
  -6   2   2   22.00    2.50
  -6   2   2   16.60    2.70
  -6   2   2   22.00    2.50
  -5  -2   2   26.90    3.10
  -5  -2   2   26.30    2.00
  -5  -2   2   26.30    2.00
   5   2  -2   26.10    3.00
  -5   2   2   24.50    2.70
  -5   2   2   27.00    2.30
  -5   2   2   27.00    2.30
   4   2  -2   20.40    2.40
  -4   2   2   20.20    1.80
  -4   2   2   18.30    2.10
  -4   2   2   20.20    1.80
   4   2  -2   19.40    1.50
   4   2  -2   19.40    1.50
  -3   2   2  258.27    5.50
   3   2  -2  275.97    5.50
   3   2  -2  271.67    7.30
  -3   2   2  258.27    5.50
  -3   2   2  260.17   13.90
   3   2  -2  275.97    5.50
  -2   2   2  115.49    3.60
   2   2  -2  123.79    2.70
   2   2  -2  123.79    2.70
  -2   2   2  120.09    2.80
   2   2  -2  125.59    3.80
  -2   2   2  120.09    2.80
   1  -2  -2 1526.35   22.30
   1  -2  -2 1526.15   22.30
  -1   2   2 1563.74   22.10
   1   2  -2 1500.95   21.70
  -1   2   2 1465.65   27.30
   1   2  -2 1500.95   21.70
   1   2  -2 1443.26   27.40
  -1   2   2 1563.74   22.10
   0  -2  -2  580.64    9.20
   0  -2   2  605.44    8.90
   0  -2   2  605.44    8.90
   0  -2  -2  580.74    9.20
   0   2   2  600.74   10.90
   0   2  -2  600.44    9.10
   0   2  -2  600.34    9.10
   0   2   2  623.04    9.00
   0   2   2  623.04    9.00
   0   2  -2  597.74   10.90
   1  -2   2 7748.42  112.09
  -1  -2  -2 7427.06  117.29
   1  -2   2 7748.42  112.09
  -1   2  -2 7998.90  137.69
   1   2   2 7888.41  112.09
   1   2   2 7878.91  136.59
  -1   2  -2 8067.29  112.99
  -1   2  -2 8068.79  112.79
   1   2   2 7888.41  112.09
   2  -2   2    0.20    0.50
   2  -2   2    0.20    0.50
   2   2   2    0.00    0.40
   2   2   2    0.00    0.40
  -2   2  -2    0.00    0.40
  -2   2  -2    0.00    0.40
  -2   2  -2    0.00    0.40
   2   2   2    0.00    0.40
   3  -2   2  167.98    4.50
   3  -2   2  167.98    4.50
  -3   2  -2  179.18    4.70
   3   2   2  178.28    4.60
  -3   2  -2  176.08    3.80
   3   2   2  178.28    4.60
   3   2   2  175.48    8.90
   4  -2   2   16.30    1.80
   4  -2   2   16.30    1.80
   4   2   2   13.80    1.70
  -4   2  -2   18.60    1.90
  -4   2  -2   15.30    1.70
   4   2   2   14.90    1.80
   4   2   2   13.80    1.70
   5  -2   2    0.00    0.90
   5  -2   2    0.00    0.90
  -5  -2  -2    0.00    1.90
  -5  -2  -2    0.00    1.20
   5   2   2    1.60    2.90
  -5   2  -2    0.90    1.20
   5   2   2    1.60    2.90
  -5   2  -2    0.90    1.20
   5   2   2    0.00    1.30
   6  -2   2    0.00    1.30
   6  -2   2    0.00    1.30
  -6   2  -2    0.80    1.60
   6   2   2    1.00    1.30
  -6   2  -2    0.80    1.60
   6   2   2    1.00    1.30
  -7  -2  -2    0.00    1.50
  -7  -2  -2    0.00    1.50
  -7   2  -2    0.00    1.60
   7   2   2    0.00    1.50
   7   2   2    0.00    1.50
  -7   2  -2    0.00    1.60
  -7   3   2    1.40    1.50
  -7   3   2    1.40    1.50
  -6  -3   2    3.50    2.10
  -6  -3   2    0.00    1.10
  -6  -3   2    0.00    1.10
   6   3  -2    2.20    1.30
  -6   3   2    0.20    1.30
   6   3  -2    2.20    1.30
  -6   3   2    2.40    1.60
  -6   3   2    0.20    1.30
  -5  -3   2    1.50    1.00
  -5  -3   2    1.50    1.00
  -5  -3   2    0.40    1.30
  -5   3   2    0.30    1.10
   5   3  -2    0.00    1.00
  -5   3   2    0.00    1.00
  -5   3   2    0.00    1.00
   5   3  -2    0.00    1.00
   5   3  -2    0.00    1.40
  -4   3   2    0.60    0.90
   4   3  -2    0.00    0.90
  -4   3   2    0.90    0.70
   4   3  -2    0.00    0.60
  -4   3   2    0.90    0.70
   4   3  -2    0.00    0.60
   3   3  -2  216.28    9.80
  -3   3   2  228.98    5.00
   3   3  -2  217.58    6.40
   3   3  -2  216.28    9.80
  -3   3   2  212.08    6.00
  -3   3   2  228.98    5.00
   2  -3  -2    4.10    0.70
   2  -3  -2    4.10    0.70
   2   3  -2    4.10    0.50
   2   3  -2    4.10    0.50
  -2   3   2    3.00    0.60
   2   3  -2    2.50    0.80
  -2   3   2    3.00    0.60
  -2   3   2    4.20    0.80
   1  -3  -2 1828.82   26.50
   1  -3  -2 1829.02   26.40
  -1   3   2 1876.71   32.50
   1   3  -2 1763.62   27.80
  -1   3   2 1786.12   26.30
   1   3  -2 1794.52   32.60
  -1   3   2 1786.12   26.30
   1   3  -2 1763.62   27.80
   0  -3  -2  281.27    4.70
   0  -3  -2  281.27    4.70
   0   3  -2  281.77    4.60
   0   3  -2  281.77    4.60
   0   3   2  273.97    5.50
   0   3  -2  278.97    5.50
   0   3  -2  284.77    4.40
   0   3  -2  284.77    4.40
   0   3   2  291.07    4.50
   0   3   2  291.07    4.50
   0   3  -2  287.67    6.10
   1  -3   2 6880.11   97.89
  -1  -3  -2 6493.55  105.39
   1  -3   2 6880.11   97.89
  -1   3  -2 6962.70   98.19
  -1   3  -2 6945.60  118.89
   1   3   2 6831.52  105.29
  -1   3  -2 6963.20   97.99
   1   3   2 6695.63  118.99
   1   3   2 6831.52  105.29
   2  -3   2  219.08    9.80
   2  -3   2  219.08    9.80
  -2   3  -2  218.88    3.70
  -2   3  -2  214.78    4.70
   2   3   2  210.38    9.50
   2   3   2  210.38    9.50
   2   3   2  218.28    5.20
  -2   3  -2  218.88    3.70
   3  -3   2   86.29    3.00
   3  -3   2   86.29    3.00
   3   3   2   82.99    3.20
  -3   3  -2   82.39    2.10
   3   3   2   84.89    3.00
  -3   3  -2   79.79    2.80
   3   3   2   84.89    3.00
   4  -3   2    0.90    0.90
   4  -3   2    0.90    0.90
  -4   3  -2    4.10    0.70
   4   3   2    5.30    1.20
  -4   3  -2    4.20    0.70
   4   3   2    5.30    1.20
   4   3   2    0.70    1.00
  -4   3  -2    1.90    1.00
   5  -3   2    0.00    1.10
   5  -3   2    0.00    1.10
  -5  -3  -2    0.00    0.70
  -5  -3  -2    0.60    1.20
   5   3   2    2.40    1.30
   5   3   2    2.40    1.30
   5   3   2    1.80    1.40
  -5   3  -2    0.00    1.00
  -5   3  -2    0.00    1.00
   6   3   2   23.60    2.80
   6   3   2   23.60    2.80
  -6   3  -2   32.40    3.20
  -6   3  -2   32.40    3.20
  -7  -3  -2    1.30    1.60
  -7  -3  -2    1.30    1.60
   7   3   2    1.70    1.60
   7   3   2    1.70    1.60
  -7   3  -2    3.40    1.90
  -7   3  -2    3.40    1.90
  -7   4   2    0.70    1.50
  -7   4   2    0.70    1.50
  -6  -4   2    0.00    1.10
  -6  -4   2    1.40    2.10
  -6  -4   2    0.00    1.10
   6   4  -2    0.00    1.20
  -6   4   2    1.40    1.30
   6   4  -2    0.00    1.20
  -6   4   2    1.40    1.30
   6   4  -2    1.30    1.80
  -5  -4   2   23.00    2.10
  -5  -4   2   23.00    2.10
   5   4  -2   21.60    2.90
  -5   4   2   23.40    2.20
  -5   4   2   22.30    2.50
   5   4  -2   19.10    2.00
  -5   4   2   23.40    2.20
   5   4  -2   19.10    2.00
   4   4  -2   28.00    2.70
  -4   4   2   26.70    1.80
   4   4  -2   25.30    1.70
  -4   4   2   27.00    2.30
   4   4  -2   25.30    1.70
  -4   4   2   26.70    1.80
   3   4  -2   69.19    2.30
  -3   4   2   69.89    3.00
  -3   4   2   65.79    2.40
   3   4  -2   66.89    3.20
   3   4  -2   69.19    2.30
  -3   4   2   65.79    2.40
   2  -4  -2    2.00    0.40
   2  -4  -2    2.00    0.40
   2   4  -2    1.00    0.70
   2   4  -2    3.40    0.50
  -2   4   2    1.50    0.60
  -2   4   2    1.20    0.50
  -2   4   2    1.20    0.50
   2   4  -2    3.40    0.50
   1  -4  -2  904.61   13.80
   1  -4  -2  904.71   13.70
   1   4  -2  888.11   17.20
   1   4  -2  937.41   13.30
   1   4  -2  937.41   13.30
  -1   4   2  925.41   17.00
  -1   4   2  897.01   13.70
  -1   4   2  897.01   13.70
   0  -4  -2  639.24   10.00
   0  -4  -2  639.24   10.00
   0   4   2  648.24    9.70
   0   4  -2  641.54    9.60
   0   4   2  630.34   11.90
   0   4  -2  641.54    9.60
   0   4   2  648.24    9.70
   0   4   2  645.34   12.20
   0   4  -2  661.23   11.90
   1  -4   2  828.62   13.10
   1  -4   2  828.62   13.10
  -1   4  -2  865.21   15.90
  -1   4  -2  857.31   15.10
   1   4   2  839.52   15.60
  -1   4  -2  854.71   12.40
  -1   4  -2  854.61   12.40
   1   4   2  836.52   13.10
   1   4   2  836.52   13.10
   2  -4   2   15.40    1.20
   2  -4   2   15.40    1.20
  -2   4  -2   16.60    0.90
   2   4   2   18.40    1.20
   2   4   2   18.60    1.30
   2   4   2   18.40    1.20
  -2   4  -2   18.00    0.60
  -2   4  -2   18.00    0.60
   3  -4   2   73.59    2.80
   3  -4   2   73.59    2.80
   3   4   2   80.59    2.90
   3   4   2   74.99    3.10
  -3   4  -2   76.49    1.80
  -3   4  -2   76.49    1.80
   3   4   2   80.59    2.90
  -3   4  -2   74.59    2.60
   4  -4   2   18.10    1.90
   4  -4   2   18.10    1.90
  -4   4  -2   17.60    1.90
  -4   4  -2   20.10    1.70
   4   4   2   18.90    2.20
   4   4   2   22.00    2.10
   4   4   2   22.00    2.10
  -4   4  -2   17.60    1.90
   5  -4   2    0.00    1.00
   5  -4   2    0.00    1.00
  -5   4  -2    1.10    1.30
   5   4   2    1.70    1.10
   5   4   2    0.00    1.40
  -5   4  -2    1.10    1.30
   5   4   2    1.70    1.10
  -6   4  -2    2.80    1.50
   6   4   2    0.70    1.50
  -6   4  -2    2.80    1.50
   6   4   2    0.70    1.50
  -7  -4  -2    3.70    2.10
  -7  -4  -2    3.70    2.10
  -7   4  -2    2.50    1.80
   7   4   2    1.10    1.70
   7   4   2    1.10    1.70
  -7   4  -2    2.50    1.80
  -7   5   2    1.30    1.50
  -7   5   2    1.30    1.50
  -6  -5   2    3.00    1.60
  -6  -5   2    3.00    1.60
  -6  -5   2    4.70    2.30
  -6   5   2    5.80    1.70
   6   5  -2    0.00    1.30
   6   5  -2    3.40    2.20
  -6   5   2    5.80    1.70
   6   5  -2    0.00    1.30
  -5   5   2   30.60    2.60
   5   5  -2   30.10    2.20
  -5   5   2   32.30    2.70
   5   5  -2   26.60    3.20
   5   5  -2   30.10    2.20
  -5   5   2   30.60    2.60
  -4   5   2    4.00    1.20
  -4   5   2    6.30    1.30
   4   5  -2    4.50    1.50
   4   5  -2    4.20    2.60
   4   5  -2    4.20    2.60
  -4   5   2    6.30    1.30
  -3   5   2   54.09    2.20
   3   5  -2   57.59    2.10
   3   5  -2   54.09    3.00
  -3   5   2   54.09    2.20
   3   5  -2   57.59    2.10
  -3   5   2   53.69    2.60
   2  -5  -2  144.99    2.80
   2  -5  -2  144.99    2.80
  -2   5   2  143.39    3.30
  -2   5   2  143.39    3.30
  -2   5   2  143.69    4.10
   2   5  -2  144.29    3.00
   2   5  -2  142.99    4.40
   2   5  -2  144.29    3.00
   1  -5  -2    0.70    0.30
   1  -5  -2    0.70    0.30
   1   5  -2    1.00    0.30
   1   5  -2    1.00    0.30
   1   5  -2    0.00    0.50
  -1   5   2    0.20    0.30
  -1   5   2    0.40    0.50
  -1   5   2    0.20    0.30
   0  -5  -2  596.04    9.60
   0  -5  -2  596.04    9.60
   0   5  -2  615.44    9.10
   0   5   2  614.44   11.40
   0   5  -2  615.44    9.10
   0   5   2  604.74   11.60
   0   5   2  611.54    9.30
   0   5   2  611.54    9.30
   0   5  -2  613.24   11.40
   1   5   2  781.02   16.10
   1   5   2  777.92   14.50
   1   5   2  761.72   12.10
  -1   5  -2  789.52   14.70
  -1   5  -2  796.62   14.00
  -1   5  -2  759.92   12.20
  -1   5  -2  759.92   12.20
   1   5   2  761.72   12.10
   2  -5   2   54.59    2.60
   2   5   2   55.89    2.00
  -2   5  -2   54.79    1.00
  -2   5  -2   49.80    2.00
  -2   5  -2   49.80    2.00
   2   5   2   55.89    2.00
  -2   5  -2   51.49    1.70
  -2   5  -2   54.79    1.00
   2   5   2   58.79    2.30
   3   5   2   66.59    2.90
  -3   5  -2   68.39    1.70
  -3   5  -2   69.59    2.70
  -3   5  -2   69.59    2.70
   3   5   2   71.49    2.80
  -3   5  -2   70.89    2.50
  -3   5  -2   68.39    1.70
   3   5   2   71.49    2.80
  -4   5  -2   21.30    2.10
   4   5   2   21.50    2.10
   4   5   2   21.50    2.10
  -4   5  -2   20.80    1.80
  -4   5  -2   21.30    2.10
   4   5   2   18.70    2.30
   5   5   2   11.40    2.20
  -5   5  -2    7.90    1.80
   5   5   2   12.50    1.90
   5   5   2   12.50    1.90
  -5   5  -2    7.90    1.80
  -6  -5  -2   13.70    5.30
  -6   5  -2   13.70    2.40
   6   5   2   12.10    2.20
   6   5   2   12.10    2.20
  -6   5  -2   13.70    2.40
  -7  -5  -2    0.00    1.50
  -7  -5  -2    0.00    1.50
   7   5   2    0.00    1.80
  -7   5  -2    0.00    1.70
  -7   5  -2    0.00    1.70
   7   5   2    0.00    1.80
  -7   6   2    1.40    1.50
  -7   6   2    1.40    1.50
  -6  -6   2    2.80    2.30
   6   6  -2    2.00    1.80
  -6   6   2    3.20    1.30
  -6   6   2    3.20    1.30
  -5   6   2   17.70    2.00
  -5   6   2   17.70    2.00
   5   6  -2   17.10    2.80
   5   6  -2   16.10    2.00
   5   6  -2   16.10    2.00
  -5   6   2   18.10    2.40
   4   6  -2    2.20    0.90
   4   6  -2    2.20    0.90
  -4   6   2    4.60    1.20
  -4   6   2    1.90    0.90
   4   6  -2    3.90    3.90
  -4   6   2    1.90    0.90
   3   6  -2   34.20    2.40
  -3   6   2   38.10    2.30
   3   6  -2   33.60    1.60
  -3   6   2   33.00    1.80
   3   6  -2   33.60    1.60
  -3   6   2   33.00    1.80
   2  -6  -2  211.68    3.70
   2  -6  -2  211.58    3.70
  -2   6   2  195.08    4.30
  -2   6   2  195.08    4.30
   2   6  -2  210.18    4.00
   2   6  -2  210.18    4.00
   2   6  -2  210.48    5.70
  -2   6   2  206.38    5.20
   1  -6  -2   14.60    0.80
   1  -6  -2   14.60    0.80
   1   6  -2   13.50    0.60
  -1   6   2   13.80    0.80
   1   6  -2   13.50    0.60
  -1   6   2   13.80    1.00
   1   6  -2   12.90    1.10
  -1   6   2   13.80    0.80
   0  -6  -2  200.48    3.90
   0  -6  -2  200.38    3.90
   0   6   2  207.68    4.20
   0   6   2  204.48    3.60
   0   6   2  207.78    4.50
   0   6  -2  200.98    3.40
   0   6  -2  200.98    3.40
   0   6   2  204.48    3.60
   0   6  -2  199.38    4.40
   1   6   2 1090.19   16.40
  -1   6  -2 1090.99   19.30
  -1   6  -2 1081.99   20.30
   1   6   2 1056.59   19.80
   1   6   2 1090.19   16.40
  -1   6  -2 1049.99   16.40
  -1   6  -2 1049.99   16.40
   2   6   2  119.09    3.20
  -2   6  -2  113.39    3.20
  -2   6  -2  116.29    2.90
   2   6   2  116.29    3.60
  -2   6  -2  113.39    3.20
   2   6   2  119.09    3.20
   3   6   2    6.20    1.10
  -3   6  -2    7.70    1.20
  -3   6  -2    5.20    0.80
   3   6   2    6.50    1.20
   3   6   2    6.20    1.10
  -3   6  -2    6.40    0.50
  -3   6  -2    6.40    0.50
  -3   6  -2    7.70    1.20
   4   6   2   47.30    7.60
  -4   6  -2   43.30    2.60
  -4   6  -2   43.30    2.60
   4   6   2   49.40    3.20
   4   6   2   47.30    7.60
  -4   6  -2   47.30    2.40
   5   6   2   14.60    2.10
  -5   6  -2    8.60    1.70
  -5   6  -2    8.60    1.70
   5   6   2   14.60    2.10
   5   6   2    6.30    1.80
  -6  -6  -2    0.10    2.90
   6   6   2    3.30    4.00
   6   6   2    3.30    4.00
  -6   6  -2    0.00    1.40
  -6   6  -2    0.00    1.40
  -7   6  -2    7.60    2.10
  -7   6  -2    7.60    2.10
   7   6   2    1.20    1.60
   7   6   2    1.20    1.60
  -7   7   2    0.00    1.60
  -7   7   2    0.00    1.60
   6   7  -2    8.00    2.50
  -6   7   2   12.20    2.00
  -6   7   2   12.20    2.00
   5   7  -2   64.09    4.60
  -5   7   2   53.99    3.00
   5   7  -2   60.49    3.00
   5   7  -2   60.49    3.00
  -5   7   2   53.99    3.00
  -5   7   2   64.79    3.70
   4   7  -2    0.90    1.20
  -4   7   2    0.00    0.70
   4   7  -2    0.20    0.70
   4   7  -2    0.20    0.70
  -4   7   2    0.00    0.70
  -4   7   2    0.00    0.70
  -3   7   2    3.10    0.80
   3   7  -2    0.10    0.50
  -3   7   2    3.10    0.80
   3   7  -2    1.40    1.00
  -3   7   2    1.20    0.80
   3   7  -2    0.10    0.50
   2  -7  -2   62.69    1.50
   2  -7  -2   62.69    1.50
  -2   7   2   63.39    2.10
   2   7  -2   65.09    1.80
   2   7  -2   65.09    1.80
  -2   7   2   59.39    2.40
   2   7  -2   57.69    2.70
  -2   7   2   63.39    2.10
   1  -7  -2    9.40    0.60
   1  -7  -2    9.40    0.60
  -1   7   2   10.60    0.70
   1   7  -2   10.90    0.50
  -1   7   2   10.60    0.70
  -1   7   2    9.90    0.90
   1   7  -2   10.20    1.10
   1   7  -2   10.90    0.50
   0  -7  -2   50.09    4.80
   0  -7  -2   49.99    4.80
   0   7  -2   51.09    1.30
   0   7   2   50.09    1.40
   0   7  -2   51.09    1.30
   0   7  -2   49.90    1.80
   0   7   2   51.09    1.40
   0   7   2   51.09    1.40
   0   7   2   53.59    1.80
  -1   7  -2  569.44    9.50
  -1   7  -2  588.44   11.00
   1   7   2  583.04    9.50
   1   7   2  583.84   11.50
   1   7   2  583.04    9.50
  -1   7  -2  599.84   11.40
  -1   7  -2  569.44    9.50
   2   7   2   49.80    2.30
  -2   7  -2   51.39    2.00
  -2   7  -2   51.39    2.00
   2   7   2   50.19    2.00
  -2   7  -2   50.69    1.70
   2   7   2   50.19    2.00
   3   7   2   57.19    4.50
  -3   7  -2   56.79    2.20
   3   7   2   61.19    3.00
   3   7   2   57.19    4.50
  -3   7  -2   52.29    2.40
  -3   7  -2   52.29    2.40
  -4   7  -2  151.28    4.80
   4   7   2  164.88    5.90
  -4   7  -2  159.58    4.60
   4   7   2  158.88    4.90
   4   7   2  158.88    4.90
  -4   7  -2  151.28    4.80
  -5   7  -2    0.00    1.20
   5   7   2    0.00    1.10
   5   7   2    0.00    1.00
  -5   7  -2    0.00    1.20
   5   7   2    0.00    1.00
  -6  -7  -2    0.00    2.50
   6   7   2    0.00    1.20
  -6   7  -2    0.00    1.50
  -6   7  -2    0.00    1.50
   6   7   2    0.00    1.20
  -7   7  -2    2.10    1.90
  -7   7  -2    2.10    1.90
  -7   8   2    0.60    1.70
  -7   8   2    0.60    1.70
   6   8  -2    1.00    1.80
  -6   8   2    0.00    1.10
  -6   8   2    0.00    1.10
   5   8  -2    1.80    1.20
  -5   8   2    5.70    1.40
  -5   8   2    5.70    1.40
  -5   8   2    0.00    1.20
   5   8  -2    3.60    1.70
   5   8  -2    1.80    1.20
  -4   8   2   24.80    2.20
   4   8  -2   24.10    1.70
   4   8  -2   24.10    1.70
  -4   8   2   25.00    1.90
   4   8  -2   17.40    2.40
  -4   8   2   25.00    1.90
  -3   8   2   23.90    1.80
  -3   8   2   22.70    1.50
  -3   8   2   22.70    1.50
   3   8  -2   21.40    1.30
   3   8  -2   21.40    1.30
   3   8  -2   22.30    2.10
   2  -8  -2 1158.28   17.40
   2  -8  -2 1158.38   17.40
   2   8  -2 1157.48   22.90
  -2   8   2 1196.38   18.30
  -2   8   2 1196.38   18.30
  -2   8   2 1125.59   22.00
   2   8  -2 1164.88   17.70
   2   8  -2 1164.88   17.70
   1  -8  -2   17.30    0.80
   1  -8  -2   17.30    0.80
   1   8  -2   18.20    0.70
   1   8  -2   18.20    0.70
  -1   8   2   19.00    1.20
   1   8  -2   19.00    1.30
  -1   8   2   15.90    0.90
  -1   8   2   15.90    0.90
   0  -8  -2   99.59    2.50
   0  -8  -2   99.59    2.50
   0   8   2   97.09    2.30
   0   8  -2   96.09    2.00
   0   8   2   97.89    2.20
   0   8  -2   93.89    2.80
   0   8  -2   96.09    2.00
   0   8   2   98.99    2.80
   0   8   2   97.89    2.20
   1   8   2    5.50    0.70
  -1   8  -2    4.40    0.60
  -1   8  -2    4.80    0.70
   1   8   2    8.70    1.00
  -1   8  -2    3.90    0.50
   1   8   2    5.50    0.70
  -1   8  -2    4.80    0.70
  -2   8  -2  357.86    6.90
   2   8   2  354.56    8.20
   2   8   2  345.67    6.80
  -2   8  -2  357.86    6.90
  -2   8  -2  341.27    7.20
   2   8   2  345.67    6.80
  -2   8  -2  348.27    7.10
   3   8   2  201.28    5.10
   3   8   2  205.68    6.10
  -3   8  -2  204.28    5.20
  -3   8  -2  204.28    5.20
  -3   8  -2  210.88    5.00
   3   8   2  201.28    5.10
  -4   8  -2  127.69    4.00
  -4   8  -2  130.39    4.40
  -4   8  -2  130.39    4.40
   4   8   2  130.39    5.20
   4   8   2  127.69    4.40
   4   8   2  127.69    4.40
   5   8   2    2.50    1.30
  -5   8  -2    0.70    1.20
  -5   8  -2    0.70    1.20
   5   8   2    2.50    1.30
   5   8   2    0.00    1.30
  -6  -8  -2    0.70    1.30
   6   8   2    0.00    1.30
   6   8   2    0.00    1.30
  -6   8  -2    0.00    1.40
  -6   8  -2    0.00    1.40
  -7   8  -2    2.30    1.80
  -7   8  -2    2.30    1.80
  -7   9   2    0.50    1.50
  -7   9   2    0.50    1.50
   6   9  -2   15.60    3.30
  -6   9   2   12.40    2.10
  -6   9   2   12.40    2.10
   5   9  -2    5.30    2.10
  -5   9   2    4.70    1.50
  -5   9   2    4.10    2.70
  -5   9   2    4.70    1.50
  -4   9   2    9.70    1.50
  -4   9   2    7.40    1.50
   4   9  -2   10.20    1.40
   4   9  -2   10.20    1.40
  -4   9   2    9.70    1.50
   4   9  -2    6.20    1.80
   3   9  -2  127.49    3.30
  -3   9   2  119.19    3.60
  -3   9   2  129.79    4.20
   3   9  -2  127.29    5.00
  -3   9   2  119.19    3.60
   3   9  -2  127.49    3.30
   2  -9  -2    4.90    0.50
   2  -9  -2    4.90    0.50
  -2   9   2    4.30    0.70
   2   9  -2    4.60    0.60
   2   9  -2    4.10    1.00
   2   9  -2    4.60    0.60
  -2   9   2    3.40    0.80
  -2   9   2    4.30    0.70
   1  -9  -2   24.40    1.00
   1  -9  -2   24.40    1.00
  -1   9   2   25.90    1.10
   1   9  -2   25.10    0.90
   1   9  -2   25.10    0.90
  -1   9   2   24.40    1.20
  -1   9   2   25.90    1.10
  -1   9   2   25.60    1.40
   1   9  -2   24.80    1.60
   0  -9  -2    2.80    0.60
   0  -9  -2    3.00    0.60
   0   9  -2    5.60    0.80
   0   9   2    3.20    0.40
   0   9   2    3.50    0.50
   0   9  -2    3.80    0.50
   0   9   2    3.80    0.70
   0   9   2    3.50    0.50
   0   9  -2    3.80    0.50
  -1   9  -2  652.23   10.50
  -1   9  -2  652.33   12.60
  -1   9  -2  631.64   12.30
  -1   9  -2  652.23   10.50
   1   9   2  630.14   10.50
   1   9   2  649.54   12.90
   1   9   2  630.14   10.50
  -2   9  -2   67.09    2.10
   2   9   2   65.69    2.80
  -2   9  -2   70.69    2.50
   2   9   2   70.89    2.40
  -2   9  -2   67.89    2.20
  -2   9  -2   70.69    2.50
   2   9   2   70.89    2.40
  -3   9  -2    5.20    1.10
   3   9   2    6.90    1.20
  -3   9  -2    5.20    1.10
  -3   9  -2    5.00    1.10
   3   9   2    6.90    1.20
   3   9   2    5.10    1.20
  -4   9  -2   34.20    2.50
  -4   9  -2   36.00    2.10
   4   9   2   41.00    3.00
  -4   9  -2   34.20    2.50
   4   9   2   39.30    2.50
   4   9   2   39.30    2.50
   5   9   2    0.00    1.20
   5   9   2    0.00    1.20
   5   9   2    2.30    1.40
  -5   9  -2    1.20    1.30
  -5   9  -2    1.20    1.30
  -6  -9  -2    6.10    1.70
   6   9   2    7.20    1.80
   6   9   2    7.20    1.80
  -6   9  -2    2.40    1.70
  -6   9  -2    2.40    1.70
  -7   9  -2    2.30    1.80
  -7   9  -2    2.30    1.80
  -7  10   2    0.80    1.50
  -7  10   2    0.80    1.50
  -6  10   2    3.20    1.40
  -6  10   2    3.20    1.40
   6  10  -2    0.50    2.00
  -5  10   2   20.00    2.20
  -5  10   2   16.50    2.20
  -5  10   2   20.00    2.20
  -4  10   2   39.00    2.30
   4  10  -2   41.30    2.30
   4  10  -2   41.30    2.30
  -4  10   2   46.20    2.80
  -4  10   2   39.00    2.30
   4  10  -2   41.90    3.30
  -3  10   2    3.20    0.90
   3  10  -2    2.00    0.70
   3  10  -2    2.00    0.70
  -3  10   2    1.20    0.90
   3  10  -2    2.50    1.10
  -3  10   2    3.20    0.90
   2 -10  -2   40.30    1.20
   2 -10  -2   40.30    1.20
   2  10  -2   38.90    2.40
   2  10  -2   37.50    1.50
  -2  10   2   36.70    1.70
  -2  10   2   39.80    2.00
   2  10  -2   37.50    1.50
  -2  10   2   36.70    1.70
   1 -10  -2   18.00    0.90
   1 -10  -2   18.00    0.90
   1  10  -2   18.50    1.40
  -1  10   2   17.90    1.00
  -1  10   2   16.80    1.00
  -1  10   2   17.70    1.30
   1  10  -2   18.10    0.80
   1  10  -2   18.10    0.80
  -1  10   2   17.90    1.00
   0 -10  -2   73.99    2.20
   0 -10  -2   74.09    2.30
   0  10  -2   67.79    2.50
   0  10  -2   70.69    1.70
   0  10   2   70.29    1.90
   0  10  -2   70.69    1.70
   0  10   2   70.29    1.90
   0  10   2   68.99    2.40
   1  10   2 1002.70   15.60
  -1  10  -2  996.00   15.60
  -1  10  -2  994.00   18.60
  -1  10  -2  996.00   15.60
  -1  10  -2  973.30   19.10
   1  10   2  986.50   19.10
   1  10   2 1002.70   15.60
   2  10   2   27.30    1.50
   2  10   2   30.40    2.00
  -2  10  -2   29.10    1.60
  -2  10  -2   29.10    1.60
  -2  10  -2   30.30    1.40
   2  10   2   27.30    1.50
  -2  10  -2   31.70    1.50
   3 -10   2    0.00    0.90
   3  10   2    0.50    0.70
  -3  10  -2    0.40    0.60
  -3  10  -2    0.30    0.80
  -3  10  -2    0.30    0.80
   3  10   2    0.50    0.70
   3  10   2    0.70    0.80
   4  10   2   49.40    3.40
   4  10   2   55.89    3.00
  -4  10  -2   56.59    2.70
  -4  10  -2   55.79    3.00
   4  10   2   55.89    3.00
  -4  10  -2   55.79    3.00
  -5  10  -2    6.80    1.70
  -5  10  -2    6.80    1.70
   5  10   2    8.50    1.90
   5  10   2    3.70    1.80
   5  10   2    8.50    1.90
  -6 -10  -2    0.00    1.30
  -6  10  -2    0.00    1.30
  -6  10  -2    0.00    1.30
   6  10   2    0.00    1.80
   6  10   2    0.00    1.80
  -7  10  -2    0.90    1.80
  -7  10  -2    0.90    1.80
  -7  11   2    3.00    1.70
  -7  11   2    3.00    1.70
  -6  11   2    5.50    1.70
  -6  11   2    5.50    1.70
   6  11  -2    9.10    3.10
  -5  11   2    0.00    1.00
  -5  11   2    0.00    1.00
   5  11  -2    0.20    1.60
  -5  11   2    0.00    1.10
   4  11  -2   52.69    3.70
  -4  11   2   52.99    2.70
  -4  11   2   49.30    2.80
  -4  11   2   52.99    2.70
  -3  11   2   15.50    1.50
  -3  11   2   15.50    1.50
   3  11  -2   16.80    1.90
   3  11  -2   16.80    1.90
  -3  11   2   12.60    1.50
   3  11  -2   12.30    1.90
   2 -11  -2   43.90    2.20
   2 -11  -2   43.90    2.20
   2  11  -2   47.20    2.00
  -2  11   2   46.00    1.90
  -2  11   2   45.70    2.20
  -2  11   2   46.00    1.90
   2  11  -2   47.20    2.00
   2  11  -2   45.50    2.70
   1 -11  -2  342.97    6.20
   1 -11  -2  342.97    6.10
   1  11  -2  345.97    5.80
   1  11  -2  345.97    5.80
  -1  11   2  340.37    7.60
   1  11  -2  353.96    8.30
  -1  11   2  342.07    6.20
  -1  11   2  347.37    7.40
  -1  11   2  342.07    6.20
   0 -11  -2  124.19    3.20
   0 -11  -2  124.89    3.20
   0  11   2  131.39    3.70
   0  11  -2  126.29    2.60
   0  11   2  124.69    2.80
   0  11  -2  126.29    2.60
   0  11   2  124.69    2.80
   0  11  -2  121.69    3.70
  -1  11  -2  468.85    8.10
   1  11   2  468.95    8.10
  -1  11  -2  465.35    9.40
  -1  11  -2  468.85    8.10
  -1  11  -2  460.15    9.50
   1  11   2  468.95    8.10
   1  11   2  457.95   10.10
  -2  11  -2   66.49    2.40
   2  11   2   64.39    2.40
   2  11   2   64.39    2.40
  -2  11  -2   66.49    2.40
   2  11   2   57.39    2.80
  -2  11  -2   63.99    2.10
  -2  11  -2   60.29    2.20
   3  11   2    1.90    0.90
   3  11   2    5.30    1.40
   3  11   2    1.90    0.90
  -3  11  -2    0.60    0.60
  -3  11  -2    1.90    1.00
  -3  11  -2    1.90    1.00
  -3  11  -2    2.90    0.80
   4  11   2   11.00    1.70
   4  11   2    9.00    1.80
   4  11   2   11.00    1.70
  -4  11  -2    8.40    1.70
  -4  11  -2    8.40    1.70
   5  11   2   12.10    2.50
   5  11   2   10.60    1.90
   5  11   2   10.60    1.90
  -5  11  -2   14.90    2.20
  -5  11  -2   14.90    2.20
  -6 -11  -2    1.50    1.50
  -6  11  -2    2.60    1.60
  -6  11  -2    2.60    1.60
  -7 -11  -2    1.60    1.90
  -7 -11  -2    1.10    1.90
  -7  11  -2    1.50    1.80
  -7  11  -2    1.50    1.80
  -7  12   2    0.00    1.50
  -7  12   2    0.00    1.50
  -6  12   2    6.60    1.90
   6  12  -2    5.10    2.70
  -6  12   2    6.60    1.90
   5  12  -2    2.80    2.00
  -5  12   2    1.60    1.20
  -5  12   2    3.40    1.50
  -5  12   2    1.60    1.20
  -4  12   2    5.40    1.20
   4  12  -2    4.20    1.90
  -4  12   2    6.10    1.40
  -4  12   2    5.40    1.20
   3  12  -2   62.79    2.40
  -3  12   2   68.39    3.00
   3  12  -2   62.79    2.40
   3  12  -2   67.29    3.80
  -3  12   2   67.89    2.70
  -3  12   2   67.89    2.70
   2 -12  -2   32.50    1.20
   2 -12  -2   32.50    1.20
  -2  12   2   33.90    1.70
   2  12  -2   34.20    2.30
   2  12  -2   34.50    1.50
   2  12  -2   34.50    1.50
  -2  12   2   32.60    1.60
  -2  12   2   33.90    1.70
  -2  12   2   33.20    1.90
   1 -12  -2   42.40    1.60
   1 -12  -2   42.40    1.60
   1  12  -2   41.60    2.30
  -1  12   2   42.80    1.60
  -1  12   2   41.40    1.60
  -1  12   2   40.90    2.00
  -1  12   2   41.40    1.60
   1  12  -2   44.00    1.40
   1  12  -2   44.00    1.40
   0 -12  -2   27.60    1.50
   0 -12  -2   27.70    1.50
   0  12  -2   28.10    1.70
   0  12   2   27.60    1.20
   0  12   2   27.40    1.70
   0  12   2   27.60    1.20
   0  12  -2   27.70    3.20
   0  12  -2   27.70    3.20
   1  12   2    1.30    0.50
   1  12   2    1.20    0.60
  -1  12  -2    2.20    0.60
  -1  12  -2    0.60    0.50
   1  12   2    1.30    0.50
  -1  12  -2    1.60    0.40
  -1  12  -2    2.20    0.60
   2  12   2  116.89    3.40
  -2  12  -2  112.99    3.40
  -2  12  -2  118.49    3.40
   2  12   2  116.89    3.40
  -2  12  -2  116.79    3.20
  -2  12  -2  118.49    3.40
   2  12   2  114.59    4.20
  -3  12  -2   11.20    1.50
   3  12   2   13.30    1.90
   3  12   2    9.20    1.30
  -3  12  -2   11.70    1.20
   3  12   2    9.20    1.30
  -3  12  -2   11.20    1.50
  -3  12  -2    9.20    1.10
   4  12   2   16.40    2.10
   4  12   2   16.40    2.10
  -4  12  -2   18.70    2.10
   4  12   2   14.20    2.40
  -4  12  -2   18.70    2.10
   5  12   2    1.60    3.50
  -5  12  -2    3.80    1.40
   5  12   2    1.60    3.50
   5  12   2    2.30    1.90
  -5  12  -2    3.80    1.40
  -6 -12  -2    1.70    3.20
  -6  12  -2    0.60    1.50
  -6  12  -2    0.60    1.50
  -7 -12  -2    0.20    2.10
  -7 -12  -2    0.30    2.10
  -7  12  -2    0.00    2.10
  -7  12  -2    0.00    2.10
  -7  13   2    4.90    2.20
  -7  13   2    4.90    2.20
   6  13  -2   13.60    3.30
  -6  13   2    8.60    1.90
  -6  13   2    8.60    1.90
  -5  13   2    3.50    1.40
  -5  13   2    3.50    1.40
   5  13  -2    5.20    2.30
  -5  13   2    3.70    1.40
   4  13  -2   12.10    2.30
  -4  13   2    8.90    1.50
  -4  13   2    8.90    1.50
  -4  13   2    9.40    1.60
  -3  13   2  261.17    6.90
  -3  13   2  271.87    6.20
   3  13  -2  262.67    5.70
   3  13  -2  262.67    5.70
   3  13  -2  260.97    8.30
  -3  13   2  271.87    6.20
   2 -13  -2   17.00    1.00
   2 -13  -2   17.00    1.00
   2  13  -2   20.60    1.20
  -2  13   2   17.40    1.50
   2  13  -2   20.60    1.20
  -2  13   2   18.00    1.40
  -2  13   2   18.00    1.40
  -2  13   2   16.80    1.30
   2  13  -2   16.80    2.00
   1 -13  -2   27.60    1.30
   1 -13  -2   27.60    1.30
   1  13  -2   24.60    1.10
   1  13  -2   23.40    1.90
  -1  13   2   24.80    3.30
  -1  13   2   26.20    1.30
  -1  13   2   26.60    1.70
  -1  13   2   24.80    3.30
   1  13  -2   24.60    1.10
   0 -13  -2    0.60    0.60
   0 -13  -2    0.60    0.70
   0  13  -2    1.30    0.40
   0  13   2    2.20    0.50
   0  13  -2    0.00    0.50
   0  13   2    2.20    0.50
   0  13  -2    1.30    0.40
   0  13   2    2.50    0.80
  -1  13  -2   46.30    2.10
   1  13   2   43.60    1.80
   1  13   2   43.60    1.80
  -1  13  -2   42.10    1.70
  -1  13  -2   42.10    1.70
   1  13   2   42.20    2.30
   2  13   2    6.40    1.10
  -2  13  -2    7.20    0.90
  -2  13  -2    6.10    1.00
  -2  13  -2    6.10    1.00
   2  13   2    7.80    1.40
   2  13   2    6.40    1.10
  -2  13  -2    8.70    1.10
  -3  13  -2   61.19    2.80
  -3  13  -2   61.19    2.80
   3  13   2   61.39    3.50
  -3  13  -2   58.99    2.40
   3  13   2   70.59    2.90
   3  13   2   70.59    2.90
  -3  13  -2   61.69    2.60
  -4  13  -2    0.20    0.90
   4  13   2    0.00    2.70
   4  13   2    2.10    1.50
  -4  13  -2    0.20    0.70
  -4  13  -2    0.20    0.90
   4  13   2    0.00    2.70
   5  13   2    0.00    1.40
  -5  13  -2    0.90    1.30
   5  13   2    0.00    1.70
   5  13   2    0.00    1.40
  -5  13  -2    0.90    1.30
  -6 -13  -2    1.50    4.20
  -6  13  -2    0.00    1.50
  -6  13  -2    0.00    1.50
  -7  14   2    3.60    2.20
  -7  14   2    3.60    2.20
  -6  14   2    1.40    1.50
   6  14  -2    4.20    2.30
  -6  14   2    1.40    1.50
   5  14  -2   13.60    3.10
  -5  14   2   20.00    2.30
  -5  14   2   20.00    2.30
  -5  14   2   12.70    2.10
  -4  14   2    6.00    1.40
  -4  14   2    7.40    3.90
  -4  14   2    6.00    1.40
   4  14  -2    7.60    2.00
  -3  14   2    9.10    1.50
  -3  14   2    8.80    1.40
  -3  14   2    8.90    1.20
   3  14  -2    6.40    1.80
  -3  14   2    8.80    1.40
  -2  14   2    1.70    0.90
   2  14  -2    0.30    0.90
   2  14  -2    2.50    0.60
  -2  14   2    0.40    0.60
  -2  14   2    0.40    0.60
  -2  14   2    1.90    0.70
   2  14  -2    2.50    0.60
   1 -14  -2    0.00    0.70
   1 -14  -2    0.00    0.70
  -1  14   2    0.10    0.60
  -1  14   2    0.10    0.50
  -1  14   2    0.00    0.40
   1  14  -2    1.20    0.80
  -1  14   2    0.10    0.50
   1  14  -2    0.50    0.40
   1  14  -2    0.50    0.40
   0 -14  -2   23.90    1.50
   0 -14  -2   23.90    1.50
   0  14   2   25.00    1.30
   0  14   2   22.10    1.70
   0  14  -2   23.80    1.70
   0  14   2   25.00    1.30
   0  14  -2   26.30    1.10
   0  14  -2   26.30    1.10
  -1 -14  -2   21.60    4.40
   1  14   2   19.90    1.70
   1  14   2   21.70    1.30
  -1  14  -2   23.30    1.30
  -1  14  -2   23.30    1.30
  -1  14  -2   21.70    1.50
   1  14   2   21.70    1.30
  -2  14  -2    1.80    0.80
  -2  14  -2    1.60    0.70
   2  14   2    1.20    0.70
  -2  14  -2    1.10    0.60
   2  14   2    1.00    0.90
   2  14   2    1.20    0.70
  -2  14  -2    1.80    0.80
  -3  14  -2   21.60    2.00
  -3  14  -2   21.60    2.00
  -3  14  -2   22.80    1.60
   3  14   2   18.30    1.90
   3  14   2   21.00    2.60
  -3  14  -2   20.70    1.70
   3  14   2   18.30    1.90
   4  14   2   33.60    2.80
  -4  14  -2   30.90    2.40
   4  14   2   33.30    3.10
  -4  14  -2   34.90    2.00
  -4  14  -2   30.90    2.40
   4  14   2   33.60    2.80
  -5 -14  -2    3.00    2.80
  -5  14  -2    0.80    1.40
  -5  14  -2    0.80    1.40
   5  14   2    1.90    1.70
  -6 -14  -2    8.00    6.10
  -6  14  -2    3.90    1.90
  -6  14  -2    3.90    1.90
  -6  15   2   11.40    2.20
  -6  15   2   11.40    2.20
   6  15  -2   15.90    9.00
  -5  15   2    7.10    1.70
  -5  15   2    7.10    1.70
   5  15  -2    7.10    2.60
  -4  15   2    2.70    1.10
  -4  15   2    0.00    1.00
  -4  15   2    2.70    1.10
   4  15  -2    0.10    1.50
  -3  15   2   21.30    1.70
   3  15  -2   19.20    2.60
  -3  15   2   17.70    3.90
  -3  15   2   18.20    1.90
  -3  15   2   17.70    3.90
  -2  15   2   99.29    3.10
   2  15  -2   96.19    2.80
   2  15  -2   96.19    2.80
  -2  15   2   95.79    3.10
   2  15  -2   97.59    4.40
  -2  15   2   94.39    3.50
  -2  15   2   99.29    3.10
   1 -15  -2   14.00    1.70
   1 -15  -2   14.00    1.70
  -1  15   2   12.60    1.50
  -1  15   2   15.30    1.10
  -1  15   2   11.90    1.10
   1  15  -2   12.10    1.70
  -1  15   2   15.30    1.10
   1  15  -2   13.00    0.90
   1  15  -2   13.00    0.90
   0 -15  -2   86.49    3.50
   0 -15  -2   86.49    3.50
   0  15   2   86.09    2.50
   0  15  -2   84.79    2.20
   0  15   2   86.09    2.50
   0  15   2   82.69    3.30
   0  15  -2   84.79    2.20
   0  15  -2   87.29    3.40
  -1 -15  -2   47.50    2.30
  -1  15  -2   41.10    3.90
   1  15   2   45.10    2.50
   1  15   2   42.70    1.90
  -1  15  -2   41.10    3.90
   1  15   2   42.70    1.90
  -1  15  -2   45.40    2.30
  -2  15  -2   14.70    1.50
  -2  15  -2   13.50    1.40
  -2  15  -2   13.30    1.20
   2  15   2   14.80    1.50
   2  15   2   14.60    2.00
  -2  15  -2   13.50    1.40
   2  15   2   14.80    1.50
   3  15   2    6.30    1.40
  -3  15  -2    5.40    0.90
  -3  15  -2    6.40    1.20
   3  15   2    6.30    1.40
  -3  15  -2    6.40    1.30
  -3  15  -2    6.40    1.30
   3  15   2    6.10    1.70
   4  15   2    2.70    1.60
   4  15   2    0.80    1.20
  -4  15  -2    2.70    0.90
   4  15   2    0.80    1.20
  -4  15  -2    0.90    1.10
  -4  15  -2    0.90    1.10
  -5 -15  -2    1.10    3.90
   5  15   2    0.30    1.90
  -5  15  -2    0.60    1.30
  -5  15  -2    1.40    0.90
  -5  15  -2    0.60    1.30
  -6 -15  -2    0.00    3.70
  -6  15  -2    2.60    1.80
  -6  15  -2    2.60    1.80
  -6  16   2    0.20    1.40
  -6  16   2    0.20    1.40
   6  16  -2    0.00    2.20
  -5  16   2    0.00    1.20
  -5  16   2    2.00    1.10
  -5  16   2    0.00    1.20
   5  16  -2    0.10    1.90
  -4  16   2    8.70    1.30
   4  16  -2    8.00    2.30
  -4  16   2   10.50    1.70
  -4  16   2    6.10    1.50
  -4  16   2   10.50    1.70
  -3  16   2    1.80    1.00
  -3  16   2    0.20    1.00
  -3  16   2    3.00    0.90
   3  16  -2    4.70    1.70
  -3  16   2    1.80    1.00
  -2  16   2  220.38    6.20
  -2  16   2  222.78    5.60
   2  16  -2  228.58    7.30
  -2  16   2  224.28    5.20
  -2  16   2  224.28    5.20
   2  16  -2  218.98    4.90
   2  16  -2  218.98    4.90
   1 -16  -2   10.40    1.60
   1 -16  -2   10.40    1.60
   1  16  -2   13.80    1.90
   1  16  -2   14.20    1.00
  -1  16   2   11.10    1.20
  -1  16   2   12.60    1.50
  -1  16   2   11.10    1.20
   1  16  -2   14.20    1.00
  -1  16   2   11.40    1.10
   0 -16  -2    2.30    1.80
   0 -16  -2    2.30    1.80
   0  16   2    5.10    0.80
   0  16   2    3.00    1.10
   0  16  -2    3.80    0.70
   0  16   2    5.10    0.80
   0  16  -2    4.70    1.20
   0  16  -2    3.80    0.70
  -1 -16  -2   23.40    2.00
  -1  16  -2   16.20    1.20
   1  16   2   19.00    1.40
  -1  16  -2   16.20    1.20
   1  16   2   16.30    1.90
  -1  16  -2   19.70    1.60
   1  16   2   19.00    1.40
   2  16   2    0.30    0.90
  -2  16  -2    0.70    0.80
  -2  16  -2    2.00    0.90
   2  16   2    1.50    0.90
  -2  16  -2    2.00    0.90
   2  16   2    1.50    0.90
   3  16   2    3.20    1.40
   3  16   2    5.00    1.30
  -3  16  -2    5.70    1.30
  -3  16  -2    3.20    0.90
  -3  16  -2    2.40    1.00
  -3  16  -2    5.70    1.30
   3  16   2    5.00    1.30
   4  16   2    9.10    1.90
   4  16   2    6.90    2.00
  -4  16  -2    6.40    1.20
  -4  16  -2    9.90    1.80
  -4  16  -2    9.90    1.80
   4  16   2    9.10    1.90
  -5 -16  -2    0.10    3.10
   5  16   2    0.00    1.70
  -5  16  -2    0.00    1.20
  -5  16  -2    0.80    0.90
  -5  16  -2    0.00    1.20
  -6 -16  -2    2.90    2.10
  -6  16  -2    1.50    1.50
  -6  16  -2    1.50    1.50
  -6  17   2    0.00    1.40
  -6  17   2    0.00    1.40
   6  17  -2    1.80    2.90
   5  17  -2   13.20    3.00
  -5  17   2   15.70    2.20
  -5  17   2   15.70    2.20
  -5  17   2   13.70    1.70
  -4  17   2    1.30    2.60
  -4  17   2    2.60    1.30
  -4  17   2    1.40    1.00
  -4  17   2    1.30    2.60
   4  17  -2    1.60    1.70
  -3  17   2   16.70    1.90
  -3  17   2   15.80    4.60
  -3  17   2   15.80    4.60
   3  17  -2   16.90    2.70
  -3  17   2   17.40    1.70
   2  17  -2   88.89    4.50
  -2  17   2   88.09    3.10
  -2  17   2   89.29    3.70
  -2  17   2   94.59    3.10
  -2  17   2   94.59    3.10
   1 -17  -2  142.39    4.20
   1 -17  -2  142.29    4.20
  -1  17   2  136.69    3.60
  -1  17   2  136.69    3.60
   1  17  -2  145.49    5.40
   1  17  -2  141.39    3.40
  -1  17   2  145.29    3.80
  -1  17   2  142.59    4.70
   1  17  -2  141.39    3.40
   0 -17  -2  408.86    8.40
   0 -17  -2  408.86    8.50
   0  17   2  406.36    9.90
   0  17  -2  410.76   11.10
   0  17   2  426.46    7.80
   0  17   2  426.46    7.80
   0  17  -2  412.06   10.00
   0  17  -2  410.76   11.10
  -1 -17  -2   24.40    5.80
   1 -17   2   20.80    2.00
  -1  17  -2   17.80    1.30
   1  17   2   20.40    1.70
  -1  17  -2   17.80    1.30
  -1  17  -2   20.40    1.80
   1  17   2   20.40    1.70
   1  17   2   17.60    2.10
  -2 -17  -2  106.29    4.10
   2  17   2  100.09    3.50
   2  17   2  100.09    3.50
  -2  17  -2  111.89    3.50
  -2  17  -2  111.89    3.50
  -2  17  -2  108.09    3.80
  -2  17  -2  105.29    3.30
   2  17   2   97.59    4.50
  -3  17  -2    7.00    1.10
   3  17   2    7.20    1.50
  -3  17  -2    6.20    1.30
   3  17   2   10.40    2.10
  -3  17  -2    8.70    1.40
   3  17   2    7.20    1.50
  -3  17  -2    8.70    1.40
  -4 -17  -2    0.10    1.40
   4  17   2    0.70    1.50
  -4  17  -2    0.30    1.10
  -4  17  -2    0.90    0.90
  -4  17  -2    0.30    1.10
  -5 -17  -2    1.30    1.70
  -5  17  -2    1.30    1.00
  -5  17  -2    1.80    1.40
   5  17   2    3.00    2.00
  -5  17  -2    1.80    1.40
  -6 -17  -2    3.10    2.20
  -6  17  -2    0.70    1.60
  -6  17  -2    0.70    1.60
   6  18  -2    2.00    2.40
  -6  18   2    2.70    1.40
  -6  18   2    0.00    1.50
  -6  18   2    0.00    1.50
  -5  18   2    2.80    1.60
  -5  18   2    2.80    1.60
   5  18  -2    2.20    2.30
  -5  18   2    5.70    1.40
  -4  18   2   31.10    2.30
   4  18  -2   32.10    4.00
  -4  18   2   32.50    2.40
  -4  18   2   32.50    2.40
  -4  18   2   35.50    2.60
   3  18  -2   32.20    3.60
  -3  18   2   31.10    2.50
  -3  18   2   32.70    2.20
  -3  18   2   32.70    2.20
  -3  18   2   34.10    2.20
  -2  18   2   33.40    2.00
  -2  18   2   38.60    2.00
  -2  18   2   27.20    2.30
  -2  18   2   33.40    2.00
   2  18  -2   33.40    3.00
   1 -18  -2  238.08    5.40
   1 -18  -2  238.08    5.40
   1  18  -2  229.58    7.30
   1  18  -2  238.18    5.00
  -1  18   2  235.08    5.20
  -1  18   2  247.88    6.80
   1  18  -2  238.18    5.00
  -1  18   2  235.08    5.20
   0 -18  -2  141.89    4.30
   0 -18  -2  141.89    4.40
   0  18   2  151.78    5.20
   0  18   2  155.28    3.90
   0  18  -2  150.38    5.30
   0  18   2  155.28    3.90
   0  18  -2  149.19    3.50
   0  18  -2  149.19    3.50
  -1 -18  -2    5.20    1.30
   1  18   2    8.20    1.20
  -1  18  -2    5.70    1.00
  -1  18  -2    7.20    1.40
   1  18   2    6.60    1.50
  -1  18  -2    5.70    1.00
   1  18   2    8.20    1.20
  -2 -18  -2    6.70    2.70
   2  18   2    5.70    1.20
  -2  18  -2    8.10    1.20
   2  18   2    8.20    1.80
  -2  18  -2    8.90    1.50
  -2  18  -2    8.10    1.20
   2  18   2    5.70    1.20
  -3 -18  -2    8.90    1.80
  -3  18  -2   12.70    1.80
  -3  18  -2   10.60    1.30
   3  18   2    9.50    2.30
   3  18   2    7.80    1.60
  -3  18  -2   11.80    1.70
   3  18   2    7.80    1.60
  -3  18  -2   12.70    1.80
  -4 -18  -2    5.60    5.00
  -4  18  -2    3.60    1.40
  -4  18  -2    3.60    1.40
   4  18   2    4.80    2.00
  -4  18  -2    6.30    1.30
  -5 -18  -2   12.60    2.50
  -5  18  -2   15.80    2.30
  -5  18  -2   15.80    2.30
   5  18   2   16.10    3.20
  -5  18  -2   15.00    1.80
  -6  18  -2    0.60    1.70
  -6  18  -2    0.60    1.70
  -6  18  -2    0.70    1.30
   6  19  -2    3.50    2.70
  -6  19   2    1.40    3.40
  -6  19   2    4.20    1.60
  -6  19   2    1.40    3.40
  -5  19   2    7.20    1.70
  -5  19   2    5.50    1.50
   5  19  -2    7.90    2.90
  -5  19   2    7.20    1.70
  -4  19   2    4.20    1.50
  -4  19   2    5.50    3.40
  -4  19   2    3.10    1.20
  -4  19   2    5.50    3.40
   4  19  -2    0.20    2.10
  -3  19   2    0.00    0.90
   3  19  -2    0.00    1.30
  -3  19   2    0.50    0.90
  -3  19   2    0.00    0.90
  -3  19   2    0.10    1.10
  -2  19   2    0.30    1.20
  -2  19   2    0.00    1.90
   2  19  -2    0.00    1.30
  -2  19   2    0.00    1.90
  -2  19   2    0.00    0.70
   1 -19  -2  228.08    5.50
   1 -19  -2  228.08    5.50
   1  19  -2  239.98    5.10
   1  19  -2  240.78    7.60
  -1  19   2  226.68    8.10
  -1  19   2  226.68    8.10
  -1  19   2  237.48    6.90
   1  19  -2  239.98    5.10
   0 -19  -2    1.10    0.80
   0 -19  -2    1.10    0.80
   0  19  -2    1.00    0.60
   0  19  -2    1.00    0.60
   0  19   2    0.40    0.70
   0  19   2    0.40    0.70
   0  19   2    0.30    1.00
   0  19  -2    1.20    1.00
  -1 -19  -2   13.00    1.80
  -1  19  -2    9.40    1.60
  -1  19  -2    8.50    2.00
   1  19   2    9.80    1.80
   1  19   2   11.70    1.40
   1  19   2   11.70    1.40
  -1  19  -2    8.50    2.00
  -2 -19  -2   10.50    1.70
  -2  19  -2   12.00    2.10
   2  19   2   12.30    1.60
  -2  19  -2    9.40    1.50
   2  19   2   12.30    1.60
   2  19   2    9.90    2.00
  -2  19  -2   12.00    2.10
  -3 -19  -2    8.40    3.20
   3  19   2   12.50    2.40
  -3  19  -2    8.10    1.20
  -3  19  -2    8.50    1.50
  -3  19  -2    8.50    1.50
  -3  19  -2    8.90    1.50
  -4 -19  -2    5.30    1.80
  -4  19  -2    6.30    1.50
  -4  19  -2    4.60    1.30
   4  19   2    7.00    2.20
  -4  19  -2    6.30    1.50
  -5 -19  -2    0.30    4.80
  -5  19  -2    0.00    1.40
   5  19   2    0.90    2.30
  -5  19  -2    0.00    1.10
  -5  19  -2    0.00    1.40
  -6  19  -2    2.30    1.80
  -6  19  -2    1.50    1.40
  -6  19  -2    2.30    1.80
   5  20  -2    7.20    3.30
  -5  20   2    4.20    1.80
  -5  20   2    4.20    1.80
  -5  20   2    7.60    1.60
  -4  20   2    0.00    1.20
   4  20  -2    0.60    2.00
  -4  20   2    1.90    1.40
  -4  20   2    2.70    1.20
  -4  20   2    1.90    1.40
  -3  20   2    9.20    1.70
  -3  20   2    6.70    1.30
  -3  20   2    9.50    1.50
   3  20  -2    6.50    2.10
  -3  20   2    9.50    1.50
   2  20  -2   11.80    2.30
  -2  20   2   13.20    1.60
  -2  20   2   13.30    2.00
  -2  20   2   13.20    1.60
  -2  20   2   11.20    1.30
   1  20  -2  239.98    7.60
  -1  20   2  214.38    6.70
  -1  20   2  213.18    5.10
  -1  20   2  213.18    5.10
   0 -20  -2   11.30    1.50
   0 -20  -2   11.30    1.50
   0  20   2   13.40    1.50
   0  20   2   13.40    1.50
   0  20  -2   12.20    1.20
   0  20  -2   14.00    2.10
   0  20  -2   12.20    1.20
   0  20   2    8.80    1.80
  -1 -20  -2    0.10    1.00
   1  20   2    0.40    0.80
  -1  20  -2    0.00    0.80
  -1  20  -2    0.40    0.70
   1  20   2    0.40    0.80
   1  20   2    0.10    1.10
  -1  20  -2    0.40    0.70
  -2 -20  -2   27.90    7.30
  -2  20  -2   27.30    2.30
   2  20   2   28.00    3.10
   2  20   2   20.40    2.00
  -2  20  -2   25.90    1.90
   2  20   2   20.40    2.00
  -2  20  -2   25.90    1.90
  -3 -20  -2   12.90    2.10
  -3  20  -2    9.40    2.40
  -3  20  -2    8.00    1.30
  -3  20  -2    8.60    1.50
  -3  20  -2    9.40    2.40
   3  20   2    5.90    2.10
  -4 -20  -2    3.50    1.80
  -4  20  -2    1.40    1.10
  -4  20  -2    4.30    1.50
  -4  20  -2    4.30    1.50
   4  20   2    2.00    2.20
  -5 -20  -2    4.60    2.10
   5  20   2    1.00    2.50
  -5  20  -2    1.70    1.50
  -5  20  -2    1.70    1.50
  -5  20  -2    0.20    1.20
  -5  21   2    5.40    1.60
  -5  21   2    3.30    1.80
   5  21  -2    0.00    2.70
  -5  21   2    3.30    1.80
  -4  21   2    2.40    1.30
  -4  21   2    4.30    1.50
   4  21  -2    4.60    2.30
  -4  21   2    4.30    1.50
  -4  21   2    1.50    1.30
  -3  21   2   11.80    1.70
  -3  21   2   12.40    2.00
  -3  21   2   11.80    1.70
   3  21  -2   11.80    2.60
  -3  21   2   14.10    1.70
   2  21  -2   29.80    3.50
  -2  21   2   36.60    2.10
  -2  21   2   30.80    2.20
  -2  21   2   30.80    2.20
  -2  21   2   31.20    2.80
   1  21  -2    2.10    1.40
  -1  21   2    0.60    0.90
  -1  21   2    0.60    0.90
  -1  21   2    2.30    1.50
   0 -21  -2   35.00    2.40
   0 -21  -2   35.00    2.40
   0  21   2   38.20    2.10
   0  21  -2   37.50    1.80
   0  21  -2   37.50    1.80
   0  21   2   30.60    2.70
   0  21  -2   35.70    2.80
   0  21   2   38.20    2.10
  -1 -21  -2   10.60    1.70
  -1 -21  -2   10.50    1.70
  -1  21  -2   14.70    1.40
  -1  21  -2   14.70    1.40
   1  21   2   13.80    2.60
  -1  21  -2   12.90    2.00
   1  21   2   15.80    2.40
   1  21   2   10.00    1.50
   1  21   2   10.00    1.50
  -2 -21  -2    0.00    1.10
   2  21   2    0.30    1.00
   2  21   2    0.30    1.00
  -2  21  -2    0.00    0.90
  -2  21  -2    0.00    0.90
   2  21   2    0.00    1.30
  -2  21  -2    0.00    1.00
  -3 -21  -2    0.00    3.60
  -3  21  -2    0.00    1.10
  -3  21  -2    0.00    1.10
  -3  21  -2    0.00    1.30
   3  21   2    0.00    1.40
  -4 -21  -2    4.10    5.30
  -4  21  -2    2.90    1.50
   4  21   2    3.20    2.10
  -4  21  -2    2.90    1.50
  -4  21  -2    2.90    1.30
  -5 -21  -2    1.10    2.00
  -5  21  -2    0.00    1.30
  -5  21  -2    1.50    1.70
   5  21   2    0.30    2.30
  -5  21  -2    1.50    1.70
  -5  22   2    4.80    1.90
  -5  22   2    4.80    1.90
   5  22  -2    0.00    2.60
  -5  22   2    2.30    1.40
  -4  22   2    4.00    1.50
  -4  22   2    4.00    1.50
  -4  22   2    4.30    1.50
   4  22  -2    3.00    2.30
  -4  22   2    3.40    1.80
   3  22  -2    1.00    1.80
  -3  22   2    0.90    1.40
  -3  22   2    1.30    1.10
  -3  22   2    0.00    1.00
  -3  22   2    1.30    1.10
   2  22  -2    8.50    2.40
  -2  22   2    5.50    1.60
  -2  22   2    6.00    1.30
  -2  22   2    6.00    1.30
  -1  22   2   82.29    4.10
  -1  22   2   78.59    3.00
   1  22  -2   81.19    4.60
  -1  22   2   78.59    3.00
   0 -22  -2    0.00    0.80
   0 -22  -2    0.00    0.80
   0  22  -2    0.00    1.10
   0  22   2    0.80    1.30
   0  22   2    1.40    0.90
   0  22   2    1.40    0.90
   0  22  -2    0.00    0.60
   0  22  -2    0.00    0.60
  -1 -22  -2    2.00    3.00
  -1 -22  -2    2.10    3.00
  -1  22  -2    2.10    1.30
   1  22   2    1.10    1.40
  -1  22  -2    1.30    0.90
   1  22   2    0.20    1.20
   1  22   2    0.60    0.90
  -1  22  -2    1.30    0.90
   1  22   2    0.60    0.90
  -2 -22  -2    9.60    1.90
   2  22   2   10.40    2.30
  -2  22  -2    9.50    1.40
  -2  22  -2    9.50    1.40
  -2  22  -2   10.60    2.00
  -3 -22  -2    9.70    2.10
   3  22   2    7.70    2.40
  -3  22  -2   11.50    1.80
  -3  22  -2   11.50    1.80
  -4 -22  -2    2.80    1.80
  -4  22  -2    1.30    1.20
   4  22   2    1.20    2.10
  -4  22  -2    2.60    1.40
  -4  22  -2    2.60    1.40
  -5  22  -2    0.00    3.60
   5  22   2    3.70    2.60
  -5  22  -2    0.00    1.40
  -5  22  -2    0.00    3.60
  -5  23   2   17.40    2.40
   5  23  -2   11.70    4.10
  -5  23   2   15.30    2.40
  -5  23   2   15.30    2.40
   4  23  -2    5.00    2.90
  -4  23   2    6.50    1.70
  -4  23   2    3.40    1.70
  -4  23   2    6.50    1.70
  -4  23   2    4.20    1.50
   3  23  -2   19.40    3.50
  -3  23   2   23.60    2.20
  -3  23   2   20.60    2.20
  -3  23   2   21.60    2.70
  -3  23   2   20.60    2.20
   2  23  -2   13.80    2.80
  -2  23   2    9.90    1.50
  -2  23   2    9.90    1.50
  -2  23   2   14.60    2.20
  -1  23   2   13.00    1.50
  -1  23   2   14.80    2.20
   1  23  -2   11.80    2.40
  -1  23   2   13.00    1.50
   0 -23  -2    1.90    1.10
   0 -23  -2    1.90    1.10
   0  23   2    1.10    2.00
   0  23   2    0.10    1.30
   0  23   2    1.10    2.00
   0  23  -2    1.70    1.40
   0  23  -2    1.60    1.40
  -1 -23  -2    6.20    1.60
  -1 -23  -2    6.20    1.60
   1  23   2    3.00    1.60
   1  23   2    4.20    1.30
   1  23   2    4.20    1.30
  -1  23  -2    4.00    1.00
  -1  23  -2    2.50    1.60
   1  23   2    7.60    2.00
  -1  23  -2    4.00    1.00
  -2 -23  -2    3.90    1.60
  -2 -23  -2    4.00    1.50
   2  23   2    2.30    1.70
  -2  23  -2    0.40    0.90
  -2  23  -2    0.40    0.90
  -2  23  -2    1.10    1.40
  -3 -23  -2    7.20    2.10
   3  23   2    6.50    2.60
  -3  23  -2    5.40    1.60
  -3  23  -2    5.40    1.60
  -4 -23  -2   11.20    2.60
   4  23   2   13.60    3.40
  -4  23  -2   14.30    6.00
  -4  23  -2   14.30    6.00
  -5  23  -2    4.50    1.70
   5  23   2    0.00    2.60
  -5  23  -2    3.30    1.90
  -5  23  -2    3.30    1.90
  -4  24   2    0.00    1.50
   4  24  -2    0.10    2.60
  -4  24   2    0.00    1.50
  -4  24   2    0.00    1.30
  -3  24   2    0.20    1.00
  -3  24   2    0.20    1.00
  -3  24   2    0.10    1.10
  -3  24   2    1.30    1.60
   3  24  -2    0.00    1.70
  -2  24   2   12.30    2.60
  -2  24   2   11.00    2.30
  -2  24   2   12.30    2.60
   2  24  -2   10.60    2.90
  -1  24   2    2.50    1.00
  -1  24   2    1.40    1.40
   1  24  -2    2.80    1.70
  -1  24   2    2.50    1.00
   0  24  -2    0.00    1.40
   0  24   2    0.60    0.90
   0  24   2    1.40    1.50
   0  24   2    0.60    0.90
   0  24  -2    1.60    1.50
  -1 -24  -2    0.00    0.90
  -1 -24  -2    0.00    0.90
  -1  24  -2    0.90    1.40
  -1  24  -2    0.00    1.80
   1  24   2    0.00    1.40
   1  24   2    0.30    1.50
   1  24   2    0.00    0.90
  -1  24  -2    0.00    1.80
   1  24   2    0.00    0.90
  -2 -24  -2   12.50    2.30
  -2 -24  -2   12.40    2.30
  -2  24  -2   24.20    2.80
  -2  24  -2   19.40    1.90
   2  24   2   20.30    3.20
  -2  24  -2   19.40    1.90
  -3 -24  -2    2.20    1.60
  -3 -24  -2    2.00    1.60
  -3  24  -2    0.00    1.20
   3  24   2    1.00    1.90
  -3  24  -2    0.00    1.20
  -4 -24  -2    7.60    2.40
  -4 -24  -2    6.30    2.40
  -4  24  -2    8.70    1.90
   4  24   2    5.80    2.90
  -4  24  -2    8.70    1.90
  -4  25   2    9.00    1.90
  -4  25   2    7.20    3.80
   4  25  -2   14.70    3.60
  -4  25   2    7.20    3.80
   3  25  -2    1.80    2.20
  -3  25   2    0.00    1.60
  -3  25   2    0.10    1.20
  -3  25   2    0.10    1.20
  -2  25   2    3.50    3.10
  -2  25   2    2.10    1.60
   2  25  -2    2.80    2.10
  -2  25   2    3.50    3.10
  -1 -25   2    3.70    3.90
  -1  25   2    2.70    1.10
  -1  25   2    1.00    1.60
  -1  25   2    2.70    1.10
   1  25  -2    3.20    1.90
   0  25   2    8.80    1.50
   0  25  -2    4.50    2.00
   0  25   2    3.50    2.00
   0  25   2    8.80    1.50
   0  25  -2    0.30    1.60
  -1 -25  -2   14.70    2.30
  -1 -25  -2   14.80    2.30
  -1  25  -2   12.70    2.30
   1  25   2   13.10    2.70
   1  25   2   10.50    2.50
  -2 -25  -2    1.30    3.90
  -2 -25  -2    1.50    3.90
   2  25   2    0.10    1.80
  -2  25  -2    2.60    1.20
  -2  25  -2    2.60    1.20
  -2  25  -2    0.30    1.60
  -3 -25  -2   13.50    2.60
  -3 -25  -2   13.20    2.60
  -3  25  -2   12.20    1.90
  -3  25  -2   12.20    1.90
   3  25   2    9.80    3.00
  -4  25  -2    4.10    1.60
   4  25   2    0.00    2.50
  -4  25  -2    4.10    1.60
  -4  26   2    0.10    1.40
  -4  26   2    0.20    1.60
  -4  26   2    0.20    1.60
   3  26  -2    1.90    2.40
  -3  26   2    0.60    1.40
  -3  26   2    0.60    1.40
  -3  26   2    3.00    2.10
   2  26  -2    7.60    2.70
  -2  26   2    5.90    1.40
  -2  26   2    5.90    1.40
  -2  26   2    6.70    2.10
  -1  26   2    0.00    0.90
  -1  26   2    0.00    1.50
   1  26  -2    0.00    1.70
  -1  26   2    0.00    0.90
   0  26   2   14.10    1.90
   0  26  -2   18.00    3.00
   0  26   2   14.10    1.90
   0  26   2   16.90    2.80
   0  26  -2   19.30    3.50
  -1 -26  -2    1.90    1.40
  -1 -26  -2    1.90    1.40
  -1  26  -2    3.50    1.80
   1  26   2    4.30    2.10
  -2 -26  -2    0.10    1.70
  -2 -26  -2    0.10    1.70
  -2  26  -2    0.00    1.60
  -2  26  -2    0.60    1.20
   2  26   2    2.50    1.90
  -2  26  -2    0.60    1.20
  -3 -26  -2    2.30    5.30
  -3 -26  -2    2.20    5.30
  -3  26  -2    4.70    3.60
  -3  26  -2    4.70    3.60
   3  26   2    6.00    2.90
  -4  26  -2    0.00    1.40
  -4  26  -2    0.00    1.40
  -3 -27   2    1.20    4.20
  -3  27   2    1.30    1.30
  -3  27   2    1.30    1.30
   3  27  -2    0.00    2.30
  -3  27   2    0.00    1.70
  -2 -27   2    0.00    3.60
  -2  27   2    1.80    1.70
  -2  27   2    0.30    1.30
   2  27  -2    0.00    2.20
  -2  27   2    0.30    1.30
   1  27  -2    4.50    2.10
  -1  27   2    0.60    1.00
  -1  27   2    4.80    1.90
  -1  27   2    0.60    1.00
   0  27  -2   15.70    3.00
   0  27   2   28.50    3.60
  -1 -27  -2    6.30    2.00
  -1 -27  -2    6.30    2.00
  -1  27  -2    4.60    2.00
   1  27   2    9.20    2.80
  -2 -27  -2   34.20    3.60
  -2 -27  -2   34.30    3.60
   2  27   2   40.20    4.70
  -2  27  -2   40.70    3.80
  -3 -27  -2   27.00    3.70
  -3 -27  -2   27.00    3.70
  -3  27  -2   22.10    2.40
   3  27   2   37.00    5.10
  -3  27  -2   22.10    2.40
  -3 -28   2    1.70    2.30
  -3  28   2    0.00    3.90
  -3  28   2    0.10    1.80
  -3  28   2    0.00    3.90
  -2 -28   2    0.00    4.30
  -2  28   2    0.90    1.30
  -2  28   2    0.90    1.30
  -2  28   2    0.00    1.70
   2  28  -2    0.00    2.00
  -1  28   2   16.60    2.10
   1  28  -2   17.40    3.20
  -1  28   2   19.90    3.20
  -1  28   2   16.60    2.10
   0  28   2    1.70    2.00
   0  28  -2    3.40    2.10
  -1  28  -2    0.00    1.60
   1  28   2    0.00    2.20
  -2 -28  -2    6.90    2.40
  -2 -28  -2    6.90    2.40
  -2  28  -2    9.00    2.50
   2  28   2    8.60    2.80
  -3  28  -2   16.00    2.10
  -3  28  -2   16.00    2.10
  -2  29   2    5.70    2.70
   2  29  -2    9.10    3.30
  -2  29   2    3.40    1.50
  -2  29   2    3.40    1.50
  -1  29   2    4.40    2.30
   1  29  -2    1.40    2.10
   0  29   2    8.60    2.50
   0  29   2    2.90    2.40
   0  29  -2   10.20    2.70
  -1  29  -2    0.00    1.70
  -1  29  -2    0.00    1.90
   1  29   2    0.00    2.40
  -2 -29  -2    0.00    1.70
  -2 -29  -2    0.00    1.70
  -1  30   2    7.70    2.90
   1  30  -2    4.00    2.90
   0  30   2    4.10    2.40
   0  30  -2    2.30    2.30
  -1  30  -2    1.20    2.40
  -7   0   3    2.80    1.40
  -7   0   3    2.80    1.40
  -6   0   3    0.20    1.20
  -6   0   3    0.00    1.80
  -6   0   3    0.20    1.20
  -5   0   3    5.70    1.30
  -5   0   3    5.70    1.30
  -5   0   3    4.20    1.70
  -4   0   3    2.00    1.00
  -4   0   3    0.50    0.60
  -4   0   3    0.50    0.60
  -3   0   3   83.59    3.50
   3   0  -3   81.49    3.50
  -3   0   3   77.99    2.40
  -3   0   3   77.99    2.40
  -2   0   3    0.00    0.30
  -2   0   3    0.00    0.30
   2   0  -3    0.00    0.50
  -2   0   3    0.00    0.50
   1   0  -3  515.55   10.20
   1   0  -3  515.55   10.20
  -1   0   3  529.85    7.70
   1   0  -3  496.05   10.20
  -1   0   3  494.55   10.20
  -1   0   3  529.85    7.70
   0   0   3    0.00    0.20
   0   0   3    0.00    0.20
   0   0  -3    0.40    0.20
   0   0   3    0.00    0.20
   0   0  -3    0.40    0.20
   1   0   3 1469.05   25.70
  -1   0  -3 1486.75   21.80
  -1   0  -3 1487.05   21.80
   1   0   3 1444.86   22.00
   1   0   3 1444.86   22.00
  -2   0  -3    0.00    0.40
  -2   0  -3    0.00    0.40
   2   0   3    0.60    0.50
   2   0   3    0.60    0.50
   2   0   3    0.00    0.40
  -3   0  -3   34.20    1.50
   3   0   3   32.80    2.00
   3   0   3   33.70    1.80
   3   0   3   32.80    2.00
  -4   0  -3    0.00    0.60
   4   0   3    0.00    0.80
   4   0   3    0.00    0.80
  -4   0  -3    0.00    0.80
   5   0   3   89.59    4.00
   5   0   3   89.59    4.00
   6   0   3    1.90    1.60
   6   0   3    1.90    1.60
  -7   0  -3    0.00    1.80
   7   0   3    0.00    1.80
   7   0   3    0.00    1.80
  -7   0  -3    0.00    1.80
  -7  -1   3    7.80    2.20
  -7  -1   3    7.80    2.20
  -7   1   3   10.80    2.00
  -7   1   3   10.80    2.00
  -6  -1   3   10.80    2.00
  -6  -1   3   10.80    2.00
  -6  -1   3   12.90    4.60
  -6   1   3   11.70    1.90
  -6   1   3   11.70    1.90
  -6   1   3    7.50    2.20
  -5  -1   3   14.80    2.60
  -5  -1   3   17.40    1.90
  -5  -1   3   17.40    1.90
  -5   1   3   18.70    2.60
  -5   1   3   15.60    1.80
  -5   1   3   15.60    1.80
  -4  -1   3    0.20    1.10
  -4  -1   3    0.20    0.60
  -4  -1   3    0.20    0.60
  -4   1   3    0.00    0.60
   4   1  -3    0.00    0.90
  -4   1   3    0.00    0.60
   4   1  -3    0.00    0.60
   4   1  -3    0.00    0.60
  -4   1   3    0.70    1.00
  -3  -1   3   10.20    1.50
  -3  -1   3   11.00    1.00
  -3  -1   3   11.00    1.00
   3   1  -3   12.40    1.60
  -3   1   3   13.10    1.60
  -3   1   3   12.10    1.10
  -3   1   3   12.10    1.10
  -2  -1   3   89.89    2.10
   2  -1  -3   87.19    4.70
  -2  -1   3   89.89    2.10
   2  -1  -3   87.19    4.70
   2   1  -3   82.59    3.10
  -2   1   3   81.69    3.10
  -2   1   3   87.39    2.20
  -2   1   3   87.39    2.20
   1  -1  -3 5181.38   74.49
   1  -1  -3 5180.58   74.69
  -1  -1   3 5185.28   72.99
  -1  -1   3 5185.28   72.99
  -1   1   3 5172.38   76.89
  -1   1   3 5200.58   99.99
   1   1  -3 5012.10   90.49
   1   1  -3 5108.29   74.69
   1   1  -3 5107.99   74.79
  -1   1   3 5172.38   76.89
   0  -1  -3 1069.59   16.20
   0  -1   3 1089.69   15.80
   0  -1  -3 1069.49   16.20
   0  -1   3 1089.69   15.80
   0   1  -3 1077.29   16.10
   0   1   3 1099.29   19.40
   0   1  -3 1077.19   16.20
   0   1   3 1089.19   15.90
   0   1  -3 1052.89   19.30
   0   1   3 1089.19   15.90
  -1  -1  -3 1509.95   22.70
   1  -1   3 1502.05   22.70
  -1  -1  -3 1510.25   22.70
   1  -1   3 1502.05   22.70
  -1   1  -3 1532.85   22.40
   1   1   3 1518.05   26.80
   1   1   3 1535.95   22.80
   1   1   3 1535.95   22.80
  -1   1  -3 1532.55   22.50
   2  -1   3 1747.93   26.70
  -2  -1  -3 1721.93   26.20
   2  -1   3 1749.82   31.10
   2  -1   3 1747.93   26.70
  -2  -1  -3 1726.43   26.30
   2   1   3 1743.43   26.70
   2   1   3 1743.43   26.70
  -2   1  -3 1742.53   25.90
  -2   1  -3 1742.33   26.00
   2   1   3 1748.93   31.40
  -2   1  -3 1749.62   31.10
   3  -1   3   15.40    1.60
   3  -1   3   15.40    1.60
  -3  -1  -3   18.90    1.70
   3   1   3   19.10    1.70
  -3   1  -3   19.90    3.30
  -3   1  -3   19.90    3.30
  -3   1  -3   14.60    1.20
   3   1   3   19.10    1.70
   3   1   3   15.00    1.30
  -4  -1  -3   17.20    1.90
   4  -1   3   17.60    1.90
  -4  -1  -3   17.00    1.50
   4  -1   3   17.60    1.90
   4   1   3   16.20    1.90
  -4   1  -3   21.40    1.80
   4   1   3   16.20    1.90
  -4   1  -3   17.00    3.20
  -4   1  -3   17.00    3.20
   4   1   3   20.10    1.80
   5  -1   3   11.10    1.90
  -5  -1  -3   12.20    1.60
  -5  -1  -3   12.40    1.60
   5  -1   3   11.10    1.90
   5   1   3    9.70    4.20
   5   1   3    9.70    4.20
   6  -1   3    0.60    1.50
   6  -1   3    0.60    1.50
  -6   1  -3    0.00    1.20
  -6   1  -3    0.00    1.20
   6   1   3    0.00    1.20
   6   1   3    0.00    1.20
   7  -1   3    0.90    1.70
  -7  -1  -3    2.90    1.80
   7  -1   3    0.90    1.70
  -7  -1  -3    2.90    1.80
   7   1   3    0.00    1.70
  -7   1  -3    0.00    1.80
  -7   1  -3    0.00    1.80
   7   1   3    0.00    1.70
  -7   2   3    0.80    1.50
  -7   2   3    0.80    1.50
  -6  -2   3   33.80    2.60
  -6  -2   3   33.80    2.60
  -6  -2   3   33.10    3.90
  -6   2   3   32.10    2.80
  -6   2   3   32.10    2.80
  -6   2   3   33.80    3.60
  -5  -2   3    0.00    1.40
  -5  -2   3    0.60    0.90
  -5  -2   3    0.60    0.90
  -5   2   3    0.00    1.00
  -5   2   3    0.00    1.10
  -5   2   3    0.00    1.00
   5   2  -3    0.00    1.30
  -4  -2   3   53.99    2.30
  -4  -2   3   53.99    2.30
  -4  -2   3   61.29    3.50
   4   2  -3   59.29    3.50
  -4   2   3   59.19    3.30
  -4   2   3   61.49    2.50
  -4   2   3   61.49    2.50
  -3  -2   3   86.79    2.50
  -3  -2   3   86.79    2.50
   3   2  -3   89.39    3.80
  -3   2   3   92.59    2.70
  -3   2   3   88.29    6.00
  -3   2   3   92.59    2.70
   2  -2  -3   19.40    1.00
  -2  -2   3   15.60    0.80
   2  -2  -3   19.40    1.00
  -2  -2   3   15.60    0.80
  -2   2   3   18.30    0.90
  -2   2   3   14.80    1.30
  -2   2   3   18.30    0.90
   2   2  -3   22.60    1.60
   1  -2  -3 5763.52   82.59
  -1  -2   3 5637.34   80.79
  -1  -2   3 5637.34   80.79
   1  -2  -3 5764.22   82.39
   1   2  -3 5873.81  100.29
  -1   2   3 5491.25   81.19
  -1   2   3 6079.89  100.19
  -1   2   3 5491.25   81.19
   1   2  -3 5653.73   82.79
   1   2  -3 5654.33   82.69
   0  -2   3 2042.30   29.20
   0  -2  -3 2027.90   29.90
   0  -2  -3 2027.70   29.90
   0  -2   3 2042.30   29.20
   0   2   3 2007.60   35.80
   0   2  -3 2049.89   29.80
   0   2   3 2030.70   29.30
   0   2   3 2030.70   29.30
   0   2  -3 2050.19   29.80
   0   2  -3 2015.50   35.80
   1  -2   3  472.75    8.00
  -1  -2  -3  471.85    7.80
  -1  -2  -3  471.85    7.80
   1  -2   3  472.75    8.00
   1   2   3  466.25    8.00
   1   2   3  466.25    8.00
  -1   2  -3  490.75    7.50
   1   2   3  487.35    8.90
  -1   2  -3  490.55    7.50
  -2  -2  -3  324.17    6.00
   2  -2   3  319.47    6.40
   2  -2   3  319.47    6.40
  -2   2  -3  327.97    6.00
  -2   2  -3  327.97    6.00
  -2   2  -3  314.27    6.40
   2   2   3  318.37    6.50
   2   2   3  322.57    6.90
   2   2   3  318.37    6.50
   3  -2   3   34.20    2.00
   3  -2   3   34.20    2.00
  -3  -2  -3   34.10    1.60
   3   2   3   33.30    1.90
   3   2   3   33.00    2.00
  -3   2  -3   33.70    1.30
   3   2   3   33.00    2.00
  -3   2  -3   34.20    1.70
  -3   2  -3   33.70    1.30
   4  -2   3   22.20    2.20
   4  -2   3   22.20    2.20
  -4  -2  -3   30.70    4.60
   4   2   3   23.60    2.20
  -4   2  -3   26.70    1.40
   4   2   3   23.40    2.10
  -4   2  -3   26.70    1.40
  -4   2  -3   28.20    1.90
   4   2   3   23.60    2.20
   5  -2   3    1.40    1.30
  -5  -2  -3    3.40    1.10
   5  -2   3    1.40    1.30
   5   2   3    1.50    1.20
   5   2   3    1.50    1.20
   6  -2   3    0.00    1.30
   6  -2   3    0.00    1.30
  -6   2  -3    1.50    1.50
  -6   2  -3    1.50    1.50
   6   2   3    1.70    1.60
   6   2   3    1.70    1.60
  -7  -2  -3    4.50    2.00
  -7  -2  -3    4.50    2.00
  -7   2  -3    2.00    2.10
  -7   2  -3    2.00    2.10
   7   2   3    0.00    1.50
   7   2   3    0.00    1.50
  -7   3   3    5.70    1.80
  -7   3   3    5.70    1.80
  -6  -3   3    0.00    1.20
  -6  -3   3    0.00    1.60
  -6  -3   3    0.00    1.20
  -6   3   3    3.40    1.30
  -6   3   3    3.40    1.30
  -6   3   3    0.60    1.70
  -5  -3   3   26.10    2.10
  -5  -3   3   24.90    3.10
  -5  -3   3   26.10    2.10
  -5   3   3   28.00    2.40
  -5   3   3   24.90    2.80
  -5   3   3   28.00    2.40
   5   3  -3   28.70    3.30
  -4  -3   3    8.90    1.10
  -4  -3   3    8.90    1.10
   4   3  -3   12.30    2.10
  -4   3   3   11.50    1.40
  -4   3   3   11.50    1.40
  -4   3   3   10.00    1.60
  -3   3   3   37.90    2.30
  -3   3   3   37.20    1.80
   3   3  -3   38.50    1.60
  -3   3   3   37.20    1.80
   3   3  -3   38.50    1.60
   3   3  -3   36.80    2.50
   2  -3  -3   84.09    2.00
   2  -3  -3   84.09    2.00
  -2   3   3   78.09    2.10
  -2   3   3   78.09    2.10
   2   3  -3   77.49    1.90
  -2   3   3   77.39    2.90
   2   3  -3   76.09    3.00
   2   3  -3   77.49    1.90
   1  -3  -3 3513.25   50.49
  -1  -3   3 3392.26   49.00
   1  -3  -3 3513.85   50.39
  -1  -3   3 3392.26   49.00
  -1   3   3 3427.86   54.69
  -1   3   3 3527.05   61.29
   1   3  -3 3376.26   50.79
  -1   3   3 3427.86   54.69
   1   3  -3 3682.33   61.69
   1   3  -3 3376.56   50.69
   0  -3  -3  222.78    4.00
   0  -3   3  227.48    3.70
   0  -3   3  227.48    3.70
   0  -3  -3  222.78    4.00
   0   3  -3  220.28    6.80
   0   3  -3  218.68    4.60
   0   3   3  221.18    3.80
   0   3   3  225.18    4.60
   0   3  -3  220.28    6.80
   0   3   3  221.18    3.80
   1  -3   3 5193.28   73.09
   1  -3   3 5193.28   73.09
  -1  -3  -3 4929.01   73.99
  -1  -3  -3 4929.61   73.89
   1   3   3 5037.10   88.69
  -1   3  -3 4870.91   88.09
  -1   3  -3 5167.78   75.79
  -1   3  -3 5019.70   93.49
   1   3   3 5214.88   73.09
  -1   3  -3 5167.18   75.89
   1   3   3 5214.88   73.09
   2  -3   3   18.60    1.30
   2  -3   3   18.60    1.30
  -2  -3  -3   19.80    1.70
   2   3   3   20.50    1.40
   2   3   3   20.50    1.40
  -2   3  -3   18.40    0.90
  -2   3  -3   19.30    0.80
   2   3   3   21.10    1.30
  -2   3  -3   19.30    0.80
  -3  -3  -3   58.69    6.80
   3  -3   3   51.39    3.30
   3  -3   3   51.39    3.30
   3   3   3   52.79    2.40
  -3   3  -3   57.89    1.70
  -3   3  -3   57.89    1.70
   3   3   3   58.69    2.60
   3   3   3   52.79    2.40
  -3   3  -3   55.29    2.10
  -4  -3  -3    2.90    0.80
   4  -3   3    3.50    1.20
   4  -3   3    3.50    1.20
  -4   3  -3    3.80    0.70
   4   3   3    4.00    1.20
   4   3   3    1.90    1.10
  -4   3  -3    3.80    0.70
   4   3   3    4.00    1.20
  -4   3  -3    3.90    1.00
   5  -3   3    4.00    1.50
   5  -3   3    4.00    1.50
  -5  -3  -3    3.20    1.10
  -5   3  -3    4.30    1.50
   5   3   3    5.30    1.50
   5   3   3    5.30    1.50
  -5   3  -3    4.30    1.50
   6  -3   3    0.40    1.40
   6  -3   3    0.40    1.40
   6   3   3    0.00    1.20
  -6   3  -3    2.70    1.60
   6   3   3    0.00    1.20
  -6   3  -3    2.70    1.60
  -7  -3  -3    3.50    1.90
  -7  -3  -3    3.50    1.90
   7   3   3    0.40    2.00
   7   3   3    0.40    2.00
  -7   3  -3    3.90    2.10
  -7   3  -3    3.90    2.10
  -7   4   3    7.40    2.00
  -7   4   3    7.40    2.00
  -6  -4   3   20.10    2.20
  -6  -4   3   15.30    3.10
  -6  -4   3   20.10    2.20
  -6   4   3   19.40    2.30
  -6   4   3   26.80    3.10
  -6   4   3   19.40    2.30
  -5  -4   3    3.20    1.20
  -5  -4   3    3.20    1.20
  -5  -4   3    2.50    1.70
  -5   4   3    5.90    1.30
   5   4  -3    1.60    1.60
  -5   4   3    5.90    1.30
   5   4  -3    0.00    0.90
   5   4  -3    0.00    0.90
  -5   4   3    4.20    1.50
   4   4  -3    7.20    1.80
  -4   4   3    7.30    1.50
   4   4  -3    7.10    1.10
   4   4  -3    7.10    1.10
  -4   4   3    7.30    1.20
  -4   4   3    7.30    1.20
  -3   4   3   95.49    2.90
  -3   4   3   95.49    2.90
   3   4  -3   99.59    2.70
   3   4  -3   95.59    4.00
   3   4  -3   99.59    2.70
  -3   4   3   90.49    3.60
   2  -4  -3  244.48    4.50
   2  -4  -3  244.48    4.50
  -2   4   3  242.88    4.70
   2   4  -3  247.28    4.70
   2   4  -3  248.18    6.40
  -2   4   3  246.28    6.10
   2   4  -3  247.28    4.70
  -2   4   3  242.88    4.70
   1  -4  -3   95.19    2.60
   1  -4  -3   95.09    2.60
  -1   4   3   98.19    2.10
  -1   4   3   98.19    2.10
  -1   4   3   94.39    2.80
   1   4  -3   94.99    2.90
   0  -4  -3   36.60    1.20
   0  -4  -3   36.60    1.20
   0  -4   3   38.50    1.00
   0  -4   3   38.50    1.00
   0   4  -3   35.80    1.30
   0   4   3   34.70    1.20
   0   4  -3   35.80    1.00
   0   4   3   39.70    1.10
   0   4  -3   36.00    1.10
   0   4   3   39.70    1.10
   0   4  -3   36.00    1.10
   0   4  -3   35.80    1.00
  -1  -4  -3 9582.44  148.89
   1  -4   3 9859.41  145.49
  -1  -4  -3 9580.04  148.59
   1  -4   3 9859.41  145.49
   1   4   3 9999.00  137.99
   1   4   3 9999.00  137.99
  -1   4  -3 9408.86  177.58
  -1   4  -3 8890.21  167.58
   1   4   3 9273.37  168.18
  -1   4  -3 9986.80  138.89
  -1   4  -3 9985.40  139.09
   2  -4   3  191.88    5.60
  -2  -4  -3  191.78    4.30
   2  -4   3  191.88    5.60
   2   4   3  197.18    4.80
   2   4   3  195.28    4.50
   2   4   3  195.28    4.50
  -2   4  -3  199.88    3.90
  -2   4  -3  194.18    4.10
  -2   4  -3  199.88    3.80
   3  -4   3    0.30    0.60
   3  -4   3    0.30    0.60
  -3  -4  -3    0.00    0.50
  -3   4  -3    0.00    0.30
  -3   4  -3    0.00    0.30
  -3   4  -3    0.00    0.50
   3   4   3    0.70    0.80
   3   4   3    0.00    0.70
   3   4   3    0.70    0.80
   4  -4   3   14.40    1.90
  -4  -4  -3   17.50    2.50
   4  -4   3   14.40    1.90
  -4   4  -3   17.20    1.60
   4   4   3   16.80    3.00
   4   4   3   18.20    2.00
   4   4   3   18.20    2.00
  -5  -4  -3   47.40    2.70
   5   4   3   42.40    3.00
   5   4   3   42.40    3.00
  -5   4  -3   45.20    3.00
  -5   4  -3   45.20    3.00
   6  -4   3    0.00    1.20
   6  -4   3    0.00    1.20
  -6   4  -3    3.60    2.10
  -6   4  -3    3.60    2.10
   6   4   3    7.80    1.80
   6   4   3    7.80    1.80
  -7  -4  -3   18.50    2.80
  -7  -4  -3   18.50    2.80
  -7   4  -3   12.10    2.60
   7   4   3   13.20    2.50
  -7   4  -3   12.10    2.60
   7   4   3   13.20    2.50
  -7   5   3    1.00    1.50
  -7   5   3    1.00    1.50
  -6  -5   3    8.20    2.80
  -6   5   3    9.50    1.80
   6   5  -3    9.70    2.60
  -6   5   3    4.20    2.00
  -6   5   3    9.50    1.80
  -5  -5   3   26.20    2.00
  -5  -5   3   26.20    2.00
  -5   5   3   31.50    2.30
  -5   5   3   31.50    2.30
  -5   5   3   31.60    3.00
   5   5  -3   30.70    3.50
  -4   5   3  103.29    3.40
   4   5  -3  102.19    3.20
   4   5  -3  107.29    4.80
  -4   5   3  103.29    3.40
  -4   5   3  101.09    4.30
   4   5  -3  102.19    3.20
   3   5  -3  102.49    3.10
   3   5  -3  102.49    3.10
  -3   5   3  103.29    3.80
   3   5  -3  100.39    4.20
  -3   5   3  100.89    3.00
  -3   5   3  100.89    3.00
   2  -5  -3    1.70    0.40
   2  -5  -3    1.70    0.40
   2   5  -3    1.60    0.80
   2   5  -3    2.10    0.40
  -2   5   3    1.80    0.70
   2   5  -3    2.10    0.40
  -2   5   3    1.40    0.50
  -2   5   3    1.40    0.50
   1  -5  -3 1044.90   16.00
   1  -5  -3 1045.10   16.00
   1   5  -3 1080.89   15.70
  -1   5   3 1077.49   19.70
   1   5  -3 1080.89   15.70
  -1   5   3 1030.80   15.80
   1   5  -3 1016.30   19.90
  -1   5   3 1030.80   15.80
   0  -5  -3   18.00    0.90
   0  -5  -3   18.00    0.90
   0   5   3   16.60    0.70
   0   5   3   16.60    0.70
   0   5  -3   18.10    1.00
   0   5   3   16.80    0.70
   0   5   3   17.80    0.90
   0   5  -3   18.00    0.70
   0   5  -3   19.30    1.00
   0   5  -3   15.60    0.80
   0   5  -3   15.60    0.80
   0   5  -3   18.00    0.70
  -1  -5  -3   75.99    2.20
   1  -5   3   66.19    2.00
   1  -5   3   66.19    2.00
  -1  -5  -3   76.19    2.20
  -1   5  -3   70.39    1.70
  -1   5  -3   72.09    1.80
  -1   5  -3   73.59    1.70
  -1   5  -3   73.59    1.60
   1   5   3   70.09    2.10
   1   5   3   70.09    2.10
   1   5   3   72.89    2.10
   2  -5   3  183.68    4.40
  -2  -5  -3  184.78    9.70
   2  -5   3  183.68    4.40
   2  -5   3  183.38    5.70
   2   5   3  186.78   10.00
   2   5   3  186.78   10.00
   2   5   3  186.48    4.70
  -2   5  -3  183.78    3.90
  -2   5  -3  189.28    3.50
  -2   5  -3  189.18    3.50
   3  -5   3   84.69    3.10
   3  -5   3   84.69    3.10
  -3   5  -3   87.79    1.90
   3   5   3   85.59    3.10
   3   5   3   85.59    3.10
  -3   5  -3   89.49    4.80
   3   5   3   86.09    3.40
  -3   5  -3   87.79    1.90
  -4  -5  -3   42.70    6.20
   4  -5   3   42.30    2.60
   4  -5   3   42.30    2.60
   4   5   3   49.70    6.30
  -4   5  -3   42.30    2.60
   4   5   3   49.70    6.30
  -4   5  -3   42.30    2.60
   4   5   3   45.90    2.90
  -4   5  -3   44.90    2.20
  -5  -5  -3   11.80    4.70
  -5   5  -3   16.40    2.20
   5   5   3   14.20    2.10
  -5   5  -3   16.40    2.20
   5   5   3   14.20    2.10
  -6   5  -3    1.80    1.60
   6   5   3    2.70    3.40
   6   5   3    2.70    3.40
  -6   5  -3    1.80    1.60
  -7   5  -3    2.90    1.70
   7   5   3    4.60    1.90
   7   5   3    4.60    1.90
  -7   5  -3    2.90    1.70
  -7  -6   3    2.10    2.30
  -7   6   3    1.20    1.60
  -7   6   3    1.20    1.60
  -6  -6   3   21.60    3.30
   6   6  -3   24.70    3.60
  -6   6   3   21.30    2.90
  -6   6   3   28.10    2.70
  -6   6   3   28.10    2.70
  -5  -6   3   92.29    3.40
  -5  -6   3   92.29    3.40
  -5   6   3   87.39    3.50
   5   6  -3   85.19    3.40
  -5   6   3   87.39    3.50
   5   6  -3   85.19    3.40
   5   6  -3   82.59    5.00
  -5   6   3   86.99    4.30
  -4   6   3   69.29    2.80
   4   6  -3   67.19    3.90
  -4   6   3   71.99    3.50
   4   6  -3   72.99    2.60
   4   6  -3   72.99    2.60
  -4   6   3   69.29    2.80
  -3   6   3   23.60    1.90
   3   6  -3   24.00    1.30
   3   6  -3   23.20    2.20
   3   6  -3   24.00    1.30
  -3   6   3   24.80    1.50
  -3   6   3   24.80    1.50
   2  -6  -3   13.20    0.80
   2  -6  -3   13.20    0.80
  -2   6   3   13.50    1.00
   2   6  -3   14.40    1.00
   2   6  -3   15.40    1.50
  -2   6   3   14.50    1.30
  -2   6   3   13.50    1.00
   2   6  -3   14.40    1.00
   1  -6  -3  497.85    8.10
   1  -6  -3  497.75    8.20
   1   6  -3  501.05   10.50
  -1   6   3  500.65    8.10
   1   6  -3  521.65    7.50
  -1   6   3  498.75   10.20
   1   6  -3  521.65    7.50
  -1   6   3  500.65    8.10
   0  -6  -3  692.13   11.30
   0  -6  -3  692.03   11.30
   0   6   3  715.63   10.90
   0   6   3  715.63   10.90
   0   6   3  699.03   13.30
   0   6   3  717.03   13.50
   0   6  -3  721.93   10.70
   0   6  -3  721.93   10.70
   0   6  -3  711.83   15.00
   0   6  -3  714.43   13.40
  -1  -6  -3  671.63   11.10
   1   6   3  652.73   12.70
  -1   6  -3  667.43   10.10
  -1   6  -3  657.43   12.20
  -1   6  -3  658.93   10.80
  -1   6  -3  663.43   12.80
   1   6   3  686.83   10.90
  -1   6  -3  658.93   10.80
  -1   6  -3  667.33   10.10
   1   6   3  686.83   10.90
  -2  -6  -3   77.19    2.60
  -2   6  -3   79.89    1.40
  -2   6  -3   83.99    2.70
  -2   6  -3   83.99    2.70
   2   6   3   79.09    2.60
  -2   6  -3   79.89    1.40
  -2   6  -3   75.19    2.00
   2   6   3   79.09    2.60
   2   6   3   80.39    2.80
  -3   6  -3   21.40    1.20
   3   6   3   23.00    5.40
  -3   6  -3   17.80    1.70
  -3   6  -3   21.40    0.70
   3   6   3   20.00    1.70
  -3   6  -3   17.80    1.70
  -3   6  -3   21.40    0.70
   3   6   3   23.00    5.40
  -4  -6  -3  163.48    5.70
   4   6   3  149.88    4.90
   4   6   3  149.88    4.90
  -4   6  -3  156.68    5.00
   4   6   3  163.98    5.70
  -4   6  -3  156.68    5.00
  -5  -6  -3   21.30    3.90
   5   6   3   17.20    2.20
   5   6   3   17.20    2.20
  -5   6  -3   18.90    2.30
  -5   6  -3   18.90    2.30
   5   6   3   16.80    2.50
  -6  -6  -3    0.00    1.30
  -6  -6  -3    0.00    1.30
  -6   6  -3    0.00    1.50
   6   6   3    0.00    1.20
   6   6   3    0.00    1.20
  -6   6  -3    0.00    1.50
  -7   6  -3    2.70    2.30
   7   6   3    0.80    2.00
  -7   6  -3    2.70    2.30
   7   6   3    0.80    2.00
  -7  -7   3    5.00    2.90
  -6   7   3    0.00    1.10
   6   7  -3    1.60    2.30
  -6   7   3    1.30    1.40
  -6   7   3    0.00    1.10
  -5   7   3   46.40    2.70
  -5   7   3   46.40    2.70
   5   7  -3   52.89    4.10
  -5   7   3   44.10    3.40
  -4   7   3   23.00    1.80
  -4   7   3   23.00    1.80
   4   7  -3   19.00    2.50
  -4   7   3   23.50    2.40
   4   7  -3   26.50    4.80
   4   7  -3   26.50    4.80
   3  -7  -3  466.55    7.80
   3  -7  -3  466.55    7.80
   3   7  -3  467.25    8.20
   3   7  -3  467.25    8.20
  -3   7   3  459.75    8.60
  -3   7   3  459.75    8.60
   3   7  -3  476.55   11.50
  -3   7   3  466.65   10.60
   2  -7  -3   94.39    2.20
   2  -7  -3   94.29    2.20
  -2   7   3   87.89    3.20
   2   7  -3   96.79    2.20
   2   7  -3   96.79    2.20
   2   7  -3   94.89    3.60
  -2   7   3   92.79    2.60
  -2   7   3   92.79    2.60
   1  -7  -3   62.39    3.90
   1  -7  -3   62.39    3.90
  -1   7   3   64.99    1.70
  -1   7   3   69.29    2.40
  -1   7   3   64.99    1.70
   1   7  -3   65.29    1.30
   1   7  -3   64.79    2.50
   1   7  -3   65.29    1.30
   0  -7  -3  265.87    5.10
   0  -7  -3  265.87    5.10
   0   7  -3  274.47    4.50
   0   7  -3  271.77    5.90
   0   7   3  270.97    5.80
   0   7   3  264.17    5.50
   0   7   3  269.27    4.70
   0   7  -3  274.47    4.50
   0   7   3  269.27    4.70
  -1  -7  -3   14.70    1.10
   1   7   3   14.80    1.00
  -1   7  -3   13.40    1.00
  -1   7  -3   13.40    1.00
  -1   7  -3   15.10    0.80
  -1   7  -3   15.00    0.80
   1   7   3   14.80    1.00
   1   7   3   14.10    1.00
  -2  -7  -3   63.79    2.40
   2   7   3   64.79    2.40
  -2   7  -3   69.79    2.50
   2   7   3   65.09    2.60
   2   7   3   64.79    2.40
  -2   7  -3   64.79    1.90
  -2   7  -3   63.29    1.90
  -2   7  -3   69.79    2.50
  -3   7  -3   64.29    2.70
  -3   7  -3   64.29    2.70
   3   7   3   61.19    2.90
  -3   7  -3   57.09    2.00
   3   7   3   61.49    2.70
   3   7   3   61.49    2.70
  -4  -7  -3   42.10    2.50
  -4   7  -3   39.50    2.60
   4   7   3   31.10    2.70
   4   7   3   35.60    2.50
  -4   7  -3   39.50    2.60
   4   7   3   35.60    2.50
  -5  -7  -3    0.80    1.80
   5   7   3    1.80    1.30
  -5   7  -3    0.00    1.20
  -5   7  -3    0.00    1.20
   5   7   3    1.80    1.30
   5   7   3    0.50    1.40
  -6  -7  -3    4.80    1.70
  -6   7  -3    3.60    1.80
  -6   7  -3    3.60    1.80
   6   7   3    4.90    1.90
   6   7   3    4.90    1.90
   7   7   3    0.00    1.80
  -7   7  -3    0.20    1.80
  -7   7  -3    0.20    1.80
   7   7   3    0.00    1.80
  -7  -8   3    0.00    2.20
  -7   8   3    0.00    1.30
   7   8  -3    0.00    2.00
  -7   8   3    0.00    1.30
  -6   8   3    0.90    1.20
  -6   8   3    0.90    1.20
   6   8  -3    4.00    2.30
  -5   8   3   13.10    1.80
  -5   8   3   13.10    1.80
  -5   8   3   16.80    2.40
   5   8  -3   18.70    2.90
  -4   8   3   28.10    1.90
   4   8  -3   29.30    2.80
   4   8  -3   29.50    1.80
  -4   8   3   28.10    1.90
  -4   8   3   31.90    2.40
   4   8  -3   29.50    1.80
   3  -8  -3    4.00    0.70
   3  -8  -3    4.00    0.70
   3   8  -3    2.20    0.60
  -3   8   3    3.20    0.70
   3   8  -3    1.70    1.00
  -3   8   3    3.20    0.70
   3   8  -3    2.20    0.60
  -3   8   3    1.00    0.90
   2  -8  -3    0.00    0.30
   2  -8  -3    0.00    0.30
  -2   8   3    0.60    0.50
   2   8  -3    1.00    0.80
  -2   8   3    0.60    0.50
   2   8  -3    0.30    0.40
   2   8  -3    0.30    0.40
  -2   8   3    0.30    0.70
   1  -8  -3   64.49    1.80
   1  -8  -3   64.49    1.80
   1   8  -3   67.59    2.60
   1   8  -3   67.59    1.40
  -1   8   3   65.69    1.80
   1   8  -3   67.59    1.40
  -1   8   3   65.69    1.80
  -1   8   3   63.49    2.30
   0  -8  -3   23.70    1.20
   0  -8  -3   23.70    1.20
   0   8   3   21.30    1.20
   0   8  -3   23.00    1.30
   0   8  -3   20.40    0.80
   0   8   3   21.40    0.80
   0   8   3   21.10    1.00
   0   8   3   21.10    1.00
   0   8  -3   20.40    0.80
  -1  -8  -3   35.90    1.70
  -1   8  -3   36.00    1.50
   1   8   3   36.30    1.70
   1   8   3   37.10    1.50
  -1   8  -3   36.70    1.40
  -1   8  -3   36.00    1.50
   1   8   3   37.10    1.50
  -1   8  -3   34.40    1.30
   2   8   3  116.79    3.80
  -2   8  -3  118.99    3.00
  -2   8  -3  119.09    3.00
   2   8   3  118.59    3.40
   2   8   3  118.59    3.40
  -2   8  -3  121.69    3.40
  -2   8  -3  121.69    3.40
  -3   8  -3   73.29    2.90
  -3   8  -3   69.89    4.90
   3   8   3   70.89    3.20
  -3   8  -3   73.29    2.90
   3   8   3   66.89    2.80
   3   8   3   66.89    2.80
  -4  -8  -3    0.00    0.90
  -4   8  -3    2.70    1.30
   4   8   3    0.00    0.80
   4   8   3    0.40    1.10
   4   8   3    0.00    0.80
  -4   8  -3    2.70    1.30
  -5  -8  -3    0.40    1.10
  -5   8  -3    0.00    1.20
   5   8   3    0.00    1.10
   5   8   3    0.00    1.10
   5   8   3    1.00    1.50
  -5   8  -3    0.00    1.20
  -6  -8  -3    0.00    1.40
   6   8   3    0.00    1.20
   6   8   3    0.00    1.20
  -6   8  -3    0.00    1.60
  -6   8  -3    0.00    1.60
  -7   8  -3    4.00    2.10
  -7   8  -3    4.00    2.10
  -7  -9   3    3.70    2.50
  -7   9   3    1.90    1.70
  -7   9   3    1.90    1.70
   7   9  -3    1.30    2.90
   6   9  -3    2.70    2.30
  -6   9   3    1.40    1.30
  -6   9   3    1.40    1.30
  -5   9   3   41.00    2.60
  -5   9   3   41.00    2.60
   5   9  -3   43.40    3.90
  -5   9   3   40.90    3.00
  -4   9   3   63.29    2.80
   4   9  -3   64.79    2.50
   4   9  -3   67.19    4.10
  -4   9   3   63.29    2.80
   4   9  -3   64.79    2.50
  -4   9   3   59.89    9.40
   3  -9  -3   40.90    1.40
   3  -9  -3   40.90    1.30
   3   9  -3   48.90    4.70
  -3   9   3   44.20    2.50
   3   9  -3   48.90    4.70
  -3   9   3   42.00    2.00
   3   9  -3   45.30    2.90
  -3   9   3   42.00    2.00
   2  -9  -3   32.90    1.20
   2  -9  -3   32.90    1.20
   2   9  -3   33.10    2.20
   2   9  -3   34.40    1.20
   2   9  -3   34.40    1.20
  -2   9   3   29.00    1.80
  -2   9   3   33.00    1.50
  -2   9   3   33.00    1.50
   1  -9  -3  186.08    3.80
   1  -9  -3  186.08    3.70
   1   9  -3  184.68    3.20
   1   9  -3  184.68    3.20
  -1   9   3  179.78    4.60
   1   9  -3  182.58    5.10
  -1   9   3  189.78    3.80
  -1   9   3  189.78    3.80
   0  -9  -3  787.02   13.00
   0  -9  -3  787.12   13.00
   0   9   3  792.62   12.50
   0   9  -3  798.72   15.50
   0   9  -3  812.52   12.20
   0   9  -3  812.52   12.20
   0   9   3  836.62   15.30
   0   9   3  808.32   15.40
   0   9   3  792.62   12.50
  -1  -9  -3   22.70    1.40
  -1   9  -3   24.70    1.10
  -1   9  -3   25.50    1.30
  -1   9  -3   26.60    1.30
   1   9   3   26.50    1.50
  -1   9  -3   25.50    1.30
   1   9   3   26.00    1.30
   1   9   3   26.00    1.30
  -2  -9  -3   92.29    3.10
  -2   9  -3   93.19    2.60
  -2   9  -3   88.79    2.50
  -2   9  -3   90.09    2.90
   2   9   3   98.29    3.00
   2   9   3   98.29    3.00
  -2   9  -3   90.09    2.90
   2   9   3   79.89    3.20
   3  -9   3   87.09    4.20
   3   9   3   83.09    3.20
  -3   9  -3   86.99    3.30
  -3   9  -3   86.99    3.30
   3   9   3   83.09    3.20
   3   9   3   90.79    3.90
  -3   9  -3   89.89    2.60
  -3   9  -3   88.69    2.70
  -4  -9  -3   59.99    3.10
   4   9   3   60.79    3.10
   4   9   3   67.79    3.70
  -4   9  -3   56.49    3.10
   4   9   3   60.79    3.10
  -4   9  -3   56.49    3.10
  -5  -9  -3    5.00    1.50
  -5   9  -3    5.20    1.70
   5   9   3    5.60    1.60
   5   9   3    5.40    1.90
   5   9   3    5.60    1.60
  -5   9  -3    5.20    1.70
  -6  -9  -3    1.50    1.30
   6   9   3    2.20    1.60
  -6   9  -3    0.80    1.70
   6   9   3    2.20    1.60
  -6   9  -3    0.80    1.70
  -7   9  -3    0.50    1.80
  -7   9  -3    0.50    1.80
  -7 -10   3    1.30    2.80
  -7  10   3    1.10    1.50
  -7  10   3    1.10    1.50
   7  10  -3    1.30    2.60
   6  10  -3    0.00    1.80
  -6  10   3    1.80    1.30
  -6  10   3    1.80    1.30
  -5  10   3    8.40    1.90
  -5  10   3    9.90    1.60
   5  10  -3    3.20    3.60
  -5  10   3    9.90    1.60
  -4  10   3   21.50    2.00
  -4  10   3   19.40    2.10
  -4  10   3   21.50    2.00
   4  10  -3   21.40    2.90
   3  10  -3    0.50    0.90
   3  10  -3    1.50    0.60
   3  10  -3    1.50    0.60
  -3  10   3    1.80    0.80
  -3  10   3    2.30    1.00
  -3  10   3    1.80    0.80
   2 -10  -3  116.09    2.60
   2 -10  -3  116.09    2.60
  -2  10   3  116.39    3.80
   2  10  -3  124.69    4.50
  -2  10   3  116.39    3.10
  -2  10   3  116.39    3.10
   2  10  -3  115.79    2.60
   2  10  -3  115.79    2.60
   1 -10  -3  152.38    3.30
   1 -10  -3  152.38    3.30
  -1  10   3  144.59    7.10
  -1  10   3  145.59    3.70
   1  10  -3  151.38    2.80
  -1  10   3  144.59    7.10
   1  10  -3  150.68    4.60
  -1  10   3  145.99    4.10
   1  10  -3  151.38    2.80
   0 -10  -3  398.36    7.30
   0 -10  -3  398.46    7.30
   0  10   3  379.16    6.70
   0  10   3  379.16    6.70
   0  10  -3  405.76    6.60
   0  10  -3  386.16    8.50
   0  10   3  397.86    7.90
   0  10  -3  405.76    6.60
   0  10   3  398.96    8.40
  -1 -10  -3    2.00    0.70
  -1  10  -3    1.70    0.60
  -1  10  -3    4.30    0.70
  -1  10  -3    1.70    0.60
   1  10   3    3.00    0.70
   1  10   3    3.10    0.70
   1  10   3    3.10    0.70
  -2 -10  -3   40.30    2.10
  -2  10  -3   42.40    1.60
   2  10   3   47.40    2.10
   2  10   3   47.40    2.10
   2  10   3   45.60    2.30
  -2  10  -3   43.50    2.00
  -2  10  -3   47.40    1.80
  -2  10  -3   43.50    2.00
   3 -10   3  109.49    4.80
  -3  10  -3  107.99    3.70
   3  10   3  100.89    3.60
  -3  10  -3  107.99    3.70
   3  10   3  101.29    4.10
  -3  10  -3  101.69    3.00
   3  10   3  100.89    3.60
  -3  10  -3  102.29    3.00
  -4 -10  -3  441.56    9.80
  -4  10  -3  431.66    9.60
   4  10   3  448.96    9.80
   4  10   3  448.96    9.80
  -4  10  -3  431.66    9.60
   4  10   3  452.45   11.60
  -5 -10  -3    0.00    1.00
   5  10   3    4.00    1.60
  -5  10  -3    0.90    1.30
  -5  10  -3    0.90    1.30
   5  10   3    0.90    1.20
   5  10   3    0.90    1.20
  -6 -10  -3    3.80    1.80
   6  10   3    3.00    1.60
  -6  10  -3    1.50    1.70
   6  10   3    3.00    1.60
  -6  10  -3    1.50    1.70
  -7  10  -3    0.00    1.80
  -7  10  -3    0.00    1.80
   7  11  -3    0.90    2.80
  -7  11   3    0.00    1.40
  -7  11   3    0.00    1.40
  -6  11   3    2.70    1.40
   6  11  -3    4.00    2.60
  -6  11   3    2.70    1.40
  -5  11   3    0.20    1.00
  -5  11   3    0.00    1.20
   5  11  -3    1.90    1.80
  -5  11   3    0.20    1.00
  -4  11   3    9.90    1.70
  -4  11   3   11.30    1.50
  -4  11   3   11.30    1.50
   4  11  -3   16.80    2.60
  -3  11   3    7.20    1.10
   3  11  -3    9.50    1.00
  -3  11   3    7.20    1.10
   3  11  -3    9.50    1.00
  -3  11   3    8.40    1.30
   3  11  -3    6.70    1.60
   2 -11  -3   88.99    2.80
   2 -11  -3   88.99    2.70
  -2  11   3   90.79    2.70
   2  11  -3   88.69    2.30
   2  11  -3   89.09    3.80
   2  11  -3   88.69    2.30
  -2  11   3   90.79    2.70
  -2  11   3   88.89    3.20
   1 -11  -3   83.09    2.30
   1 -11  -3   83.19    2.30
  -1  11   3   79.59    2.50
  -1  11   3   85.79    2.90
   1  11  -3   83.69    1.90
  -1  11   3   79.89    2.20
  -1  11   3   79.89    2.20
   1  11  -3   83.69    1.90
   1  11  -3   83.99    3.30
   0 -11  -3  132.69    3.40
   0 -11  -3  132.69    3.40
   0  11   3  138.59    3.10
   0  11  -3  130.89    3.90
   0  11   3  133.39    3.80
   0  11   3  138.59    3.10
   0  11   3  130.99    3.00
   0  11  -3  133.69    2.70
   0  11  -3  133.69    2.70
  -1 -11  -3  100.59    3.10
   1  11   3   99.79    3.40
  -1  11  -3  101.49    3.00
   1  11   3   96.39    2.80
  -1  11  -3  100.99    2.70
   1  11   3   96.39    2.80
  -1  11  -3  100.99    2.70
  -2 -11  -3   10.90    1.70
   2  11   3    7.90    1.10
  -2  11  -3    9.60    0.90
   2  11   3   10.50    1.40
  -2  11  -3   11.50    1.00
  -2  11  -3   11.10    1.20
   2  11   3    7.90    1.10
  -2  11  -3   11.10    1.20
   3  11   3   14.30    4.40
   3  11   3   14.30    4.40
  -3  11  -3   10.40    1.10
  -3  11  -3   11.10    1.50
   3  11   3   12.00    1.80
  -3  11  -3   11.10    1.50
  -3  11  -3   13.20    1.20
  -4 -11  -3   21.40    3.20
   4  11   3   19.50    2.60
   4  11   3   16.30    2.20
  -4  11  -3   19.30    1.50
  -4  11  -3   18.80    2.20
  -4  11  -3   18.80    2.20
   4  11   3   16.30    2.20
  -5 -11  -3   33.30    3.10
  -5  11  -3   38.70    3.00
   5  11   3   37.80    3.90
   5  11   3   32.50    3.00
  -5  11  -3   38.70    3.00
   5  11   3   32.50    3.00
  -6 -11  -3    0.50    1.70
   6  11   3    3.50    1.90
   6  11   3    3.50    1.90
  -6  11  -3    1.30    1.60
  -6  11  -3    1.30    1.60
  -7  11  -3    1.60    1.90
  -7  11  -3    1.60    1.90
  -7  12   3    4.30    1.80
  -7  12   3    4.30    1.80
   7  12  -3    8.20    3.40
  -6  12   3   24.40    2.70
  -6  12   3   24.40    2.70
   6  12  -3   21.10    3.80
   5  12  -3    2.30    1.90
  -5  12   3    0.00    1.20
  -5  12   3    0.00    1.20
  -5  12   3    0.70    1.20
  -4  12   3    9.80    1.70
  -4  12   3   11.00    1.60
  -4  12   3   11.00    1.60
   4  12  -3    8.70    2.10
  -3  12   3    7.80    1.20
  -3  12   3    6.40    1.30
   3  12  -3    4.20    1.50
  -3  12   3    7.80    1.20
   2 -12  -3  202.48    4.00
   2 -12  -3  202.48    4.00
  -2  12   3  194.78    4.50
   2  12  -3  200.08    4.50
   2  12  -3  200.08    4.50
  -2  12   3  195.88    5.40
  -2  12   3  194.78    4.50
   2  12  -3  195.18    6.20
   1 -12  -3    1.70    0.50
   1 -12  -3    1.70    0.50
  -1  12   3    2.10    0.70
  -1  12   3    2.10    0.50
   1  12  -3    2.00    0.80
  -1  12   3    1.50    0.50
   1  12  -3    2.20    0.40
   1  12  -3    2.20    0.40
  -1  12   3    1.50    0.50
   0 -12  -3   50.39    2.10
   0 -12  -3  104.39   25.00
   0 -12  -3   50.39    2.10
   0  12   3   57.09    2.30
   0  12  -3   52.89    1.50
   0  12  -3   52.89    1.50
   0  12   3   53.09    1.80
   0  12   3   53.09    1.80
   0  12  -3   53.49    2.40
  -1 -12  -3  105.39    3.30
  -1  12  -3  101.69    2.80
   1  12   3  103.79    3.60
   1  12   3  102.89    2.90
  -1  12  -3  102.69    3.20
   1  12   3  102.89    2.90
  -1  12  -3  101.69    2.80
  -2 -12  -3    1.80    2.40
  -2  12  -3    0.00    0.60
   2  12   3    0.00    0.60
   2  12   3    0.20    0.70
   2  12   3    0.20    0.70
  -2  12  -3    0.00    0.40
  -2  12  -3    1.10    0.70
  -2  12  -3    1.10    0.70
   3  12   3   20.90    2.00
  -3  12  -3   18.80    1.40
   3  12   3   19.00    2.20
  -3  12  -3   22.00    1.50
  -3  12  -3   19.40    1.90
  -3  12  -3   19.40    1.90
   3  12   3   20.90    2.00
  -4 -12  -3    2.30    3.00
  -4  12  -3    0.00    1.00
  -4  12  -3    0.50    0.70
   4  12   3    0.50    3.20
   4  12   3    0.50    3.20
  -4  12  -3    0.00    1.00
   4  12   3    0.20    1.30
  -5 -12  -3    0.00    2.30
   5  12   3    0.00    1.20
   5  12   3    0.00    1.20
  -5  12  -3    2.80    1.50
  -5  12  -3    2.80    1.50
   5  12   3    0.00    1.50
  -6 -12  -3    5.50    1.90
  -6  12  -3    3.60    1.80
  -6  12  -3    3.60    1.80
  -7  13   3    1.40    1.80
  -7  13   3    1.40    1.80
   7  13  -3    0.90    2.70
   6  13  -3    4.10    2.70
  -6  13   3    1.40    1.60
  -6  13   3    1.40    1.60
  -5  13   3   19.10    2.20
  -5  13   3   19.10    2.20
   5  13  -3   16.00    3.10
  -5  13   3   17.60    2.30
   4  13  -3    0.00    1.30
  -4  13   3    1.60    1.10
  -4  13   3    0.20    0.80
  -4  13   3    0.20    0.80
  -3  13   3    4.10    1.20
   3  13  -3    8.40    1.80
  -3  13   3    5.50    1.00
  -3  13   3    5.50    1.00
   2 -13  -3    0.30    0.40
   2 -13  -3    0.30    0.40
  -2  13   3    1.40    0.60
   2  13  -3    0.10    0.80
  -2  13   3    0.40    0.70
   2  13  -3    0.30    0.50
  -2  13   3    0.40    0.80
   2  13  -3    0.30    0.50
  -2  13   3    0.40    0.70
   1 -13  -3    3.90    0.70
   1 -13  -3    3.90    0.70
  -1  13   3    3.50    0.90
  -1  13   3    3.00    0.60
  -1  13   3    3.40    0.60
   1  13  -3    1.80    0.40
   1  13  -3    4.70    1.10
   1  13  -3    1.80    0.40
  -1  13   3    3.00    0.60
   0 -13  -3  576.44   10.40
   0 -13  -3  576.54   10.40
   0  13  -3  588.94   12.30
   0  13  -3  571.34    9.30
   0  13  -3  571.34    9.30
   0  13   3  580.14   12.10
   0  13   3  580.54    9.80
   0  13   3  580.54    9.80
  -1 -13  -3   18.20    1.60
  -1  13  -3   17.80    1.30
  -1  13  -3   18.40    1.20
   1  13   3   19.70    1.30
   1  13   3   17.80    1.60
   1  13   3   19.70    1.30
  -1  13  -3   18.40    1.20
  -2 -13  -3    1.60    1.60
  -2  13  -3    3.90    0.90
  -2  13  -3    3.90    0.80
   2  13   3    2.70    0.80
  -2  13  -3    3.90    0.90
   2  13   3    2.70    0.80
   2  13   3    1.70    0.90
  -2  13  -3    1.30    0.50
  -3 -13  -3   12.70    1.80
  -3  13  -3   12.10    1.60
  -3  13  -3   11.80    1.20
   3  13   3   13.20    1.70
  -3  13  -3   12.10    1.60
  -3  13  -3   13.40    1.40
   3  13   3   13.20    1.70
   3  13   3   14.20    2.00
  -4 -13  -3    0.00    2.80
   4  13   3    0.90    1.20
  -4  13  -3    1.30    1.10
   4  13   3    0.10    1.10
  -4  13  -3    1.30    1.10
  -4  13  -3    0.00    0.60
   4  13   3    0.10    1.10
  -5 -13  -3    1.50    3.60
   5  13   3    3.10    1.50
  -5  13  -3    1.60    1.40
   5  13   3    3.10    1.50
   5  13   3    1.10    1.70
  -5  13  -3    1.60    1.40
  -6 -13  -3    1.30    1.70
  -6  13  -3    4.10    1.80
  -6  13  -3    4.10    1.80
  -7  14   3    0.00    1.90
  -7  14   3    0.00    1.90
  -6  14   3   14.40    2.20
  -6  14   3   14.40    2.20
   6  14  -3   14.00    3.30
  -5  14   3    1.00    1.10
   5  14  -3    0.50    1.70
  -5  14   3    1.00    1.10
  -5  14   3    0.00    1.30
   4  14  -3   15.10    2.60
  -4  14   3   11.70    1.80
  -4  14   3   10.00    1.50
  -4  14   3   10.00    1.50
  -3  14   3    0.20    0.90
  -3  14   3    0.00    0.80
   3  14  -3    0.50    1.20
  -3  14   3    0.00    0.80
   2 -14  -3   17.40    1.10
   2 -14  -3   17.40    1.10
  -2  14   3   20.10    1.40
  -2  14   3   21.60    1.50
   2  14  -3   17.30    1.20
  -2  14   3   21.50    1.80
  -2  14   3   21.60    1.50
   2  14  -3   14.90    2.00
   2  14  -3   17.30    1.20
   1 -14  -3   25.00    1.40
   1 -14  -3   25.00    1.40
  -1  14   3   26.30    1.40
   1  14  -3   21.70    1.00
  -1  14   3   23.40    1.30
  -1  14   3   23.40    1.70
   1  14  -3   24.20    2.00
  -1  14   3   26.30    1.40
   1  14  -3   21.70    1.00
   0 -14  -3    0.00    0.60
   0 -14  -3    0.00    0.60
   0  14   3    0.20    0.50
   0  14   3    0.20    0.50
   0  14   3    2.20    0.80
   0  14  -3    0.50    0.60
   0  14  -3    0.50    0.70
   0  14  -3    0.50    0.60
  -1 -14  -3    6.50    1.10
  -1  14  -3    4.90    0.90
  -1  14  -3    6.40    0.90
   1  14   3    6.10    0.90
   1  14   3    6.10    0.90
   1  14   3    5.40    1.10
  -1  14  -3    6.40    0.90
  -2 -14  -3    0.90    0.90
  -2  14  -3    1.20    0.70
  -2  14  -3    1.20    0.70
  -2  14  -3    1.20    0.70
  -2  14  -3    1.10    0.60
   2  14   3    0.30    0.80
   2  14   3    0.30    0.80
   2  14   3    0.10    0.80
  -3 -14  -3    9.20    4.50
   3  14   3    9.60    1.60
  -3  14  -3    7.60    1.40
  -3  14  -3    7.00    1.20
  -3  14  -3    6.90    1.00
   3  14   3    9.60    1.60
   3  14   3    7.20    1.60
  -3  14  -3    7.60    1.40
  -4 -14  -3   40.70    3.00
   4  14   3   39.30    2.70
   4  14   3   46.90    3.70
   4  14   3   39.30    2.70
  -4  14  -3   48.80    2.90
  -4  14  -3   48.80    2.90
  -4  14  -3   42.80    2.20
  -5 -14  -3    3.00    4.60
   5  14   3    4.90    1.70
  -5  14  -3    6.30    1.70
   5  14   3    4.90    1.70
   5  14   3    4.90    2.10
  -5  14  -3    6.30    1.70
  -6 -14  -3    1.80    1.80
  -6 -14  -3    1.60    1.70
  -6  14  -3    0.90    1.70
  -6  14  -3    0.90    1.70
  -6  15   3   47.60    3.30
  -6  15   3   47.60    3.30
   6  15  -3   48.70    5.60
  -5  15   3    0.20    1.40
  -5  15   3    4.20    1.40
  -5  15   3    4.20    1.40
   5  15  -3    1.80    1.90
  -4  15   3    2.10    1.10
   4  15  -3    0.00    1.30
  -4  15   3    2.10    1.10
  -4  15   3    0.00    1.10
  -3  15   3   45.00    2.30
  -3  15   3   45.00    2.30
  -3  15   3   36.60    2.50
   3  15  -3   44.10    3.40
  -3  15   3   46.80    2.30
  -2  15   3    6.40    1.20
  -2  15   3    5.00    1.00
   2  15  -3    5.00    1.50
  -2  15   3    5.00    1.00
  -2  15   3    4.70    1.00
   1 -15  -3    8.40    1.10
   1 -15  -3    8.50    1.10
   1  15  -3   10.30    0.90
  -1  15   3    7.70    0.90
  -1  15   3    8.50    1.00
  -1  15   3    9.20    1.30
  -1  15   3    8.50    1.00
   1  15  -3   10.30    1.60
   1  15  -3   10.30    0.90
   0 -15  -3   12.00    1.30
   0 -15  -3   12.00    1.30
   0  15   3    8.10    1.30
   0  15  -3   10.90    0.90
   0  15  -3   10.90    0.90
   0  15   3   10.60    1.10
   0  15   3   10.60    1.10
   0  15  -3    9.90    1.40
  -1 -15  -3    1.80    0.80
   1  15   3    3.30    0.80
  -1  15  -3    1.40    0.70
  -1  15  -3    3.70    1.30
   1  15   3    3.30    0.80
  -1  15  -3    3.70    1.30
   1  15   3    1.60    0.90
  -2 -15  -3    2.60    1.10
  -2  15  -3    2.70    0.70
   2  15   3    2.40    0.90
   2  15   3    2.40    0.90
  -2  15  -3    2.40    0.90
  -2  15  -3    1.70    0.80
  -2  15  -3    1.70    0.80
   2  15   3    2.30    1.10
  -3 -15  -3    0.00    1.00
   3  15   3    0.10    0.80
   3  15   3    0.40    1.10
  -3  15  -3    0.00    0.80
  -3  15  -3    0.00    0.70
  -3  15  -3    0.00    0.80
   3  15   3    0.10    0.80
  -3  15  -3    0.60    0.60
  -4 -15  -3    0.00    1.00
   4  15   3    0.90    1.30
  -4  15  -3    0.00    1.10
   4  15   3    0.00    1.30
  -4  15  -3    0.10    0.70
  -4  15  -3    0.00    1.10
   4  15   3    0.90    1.30
  -5 -15  -3    3.60    1.70
  -5  15  -3    2.30    1.00
  -5  15  -3    0.70    1.60
   5  15   3    1.60    1.70
  -5  15  -3    0.70    1.60
  -6 -15  -3    1.60    2.00
  -6 -15  -3    1.80    2.00
  -6  15  -3    0.00    1.40
  -6  15  -3    0.00    1.40
  -6  16   3    5.00    1.80
  -6  16   3    5.00    1.80
   6  16  -3    6.30    9.00
  -5  16   3    0.00    1.00
   5  16  -3    0.00    1.70
  -5  16   3    0.00    1.00
  -5  16   3    0.00    1.40
   4  16  -3    0.00    1.40
  -4  16   3    0.00    2.00
  -4  16   3    0.00    0.80
  -4  16   3    0.00    1.00
  -4  16   3    0.00    2.00
   3  16  -3    3.50    1.70
  -3  16   3    3.60    1.00
  -3  16   3    3.00    1.00
  -3  16   3    2.30    1.10
  -3  16   3    3.00    1.00
  -2  16   3   93.29    3.10
  -2  16   3   92.79    3.20
   2  16  -3   95.79    4.60
  -2  16   3   90.89    3.70
  -2  16   3   93.29    3.10
   1 -16  -3   16.30    1.40
   1 -16  -3   16.40    1.40
  -1  16   3   16.70    1.80
   1  16  -3   17.20    1.10
  -1  16   3   17.70    1.30
  -1  16   3   17.70    1.30
   1  16  -3   17.20    1.10
  -1  16   3   14.20    1.20
   1  16  -3   18.50    2.10
   0 -16  -3   60.09    2.50
   0 -16  -3   60.09    2.50
   0  16  -3   61.69    1.90
   0  16   3   62.99    2.30
   0  16   3   60.09    2.90
   0  16  -3   60.29    3.00
   0  16  -3   61.69    1.90
   0  16   3   62.99    2.30
  -1 -16  -3    3.30    1.00
  -1 -16  -3    3.40   28.90
  -1 -16  -3    3.50    1.00
   1  16   3    3.20    0.90
  -1  16  -3    0.90    1.50
   1  16   3    3.20    0.90
  -1  16  -3    1.90    0.80
  -1  16  -3    0.90    1.50
   1  16   3    2.00    1.00
  -2 -16  -3   11.10    4.50
   2  16   3   13.60    1.60
   2  16   3   13.60    1.60
  -2  16  -3   12.00    1.50
  -2  16  -3   13.60    1.50
  -2  16  -3   12.00    1.50
  -2  16  -3   10.90    1.20
   2  16   3   13.10    2.00
  -3 -16  -3   23.70    2.50
  -3  16  -3   24.90    2.20
  -3  16  -3   26.40    1.90
   3  16   3   25.80    2.30
  -3  16  -3   24.90    2.20
   3  16   3   27.70    3.00
  -3  16  -3   25.30    1.70
   3  16   3   25.80    2.30
  -4 -16  -3    5.40    1.70
   4  16   3    7.10    1.60
  -4  16  -3    4.10    1.40
  -4  16  -3    4.10    1.40
   4  16   3    7.30    2.10
   4  16   3    7.10    1.60
  -4  16  -3    2.60    0.90
  -5 -16  -3    2.50    1.60
  -5  16  -3    0.10    1.40
   5  16   3    3.10    2.00
  -5  16  -3    0.10    1.40
  -5  16  -3    1.70    1.00
  -6 -16  -3    1.10    1.80
  -6 -16  -3    1.20    1.80
  -6  16  -3    2.10    1.60
  -6  16  -3    2.10    1.60
  -6  17   3   16.80    2.50
   6  17  -3   23.00    4.60
  -6  17   3   16.80    2.50
  -5  17   3    2.20    1.10
  -5  17   3    1.20    3.30
  -5  17   3    0.00    1.20
   5  17  -3    0.00    1.90
  -5  17   3    1.20    3.30
  -4  17   3    1.50    1.00
   4  17  -3    0.70    1.60
  -4  17   3    3.60    1.20
  -4  17   3    1.70    1.40
  -4  17   3    3.60    1.20
  -3  17   3    2.40    1.00
  -3  17   3    2.40    1.00
  -3  17   3    0.80    0.90
  -3  17   3    0.60    1.10
   3  17  -3    1.40    1.50
  -2  17   3   40.10    2.60
  -2  17   3   37.70    2.00
  -2  17   3   37.70    2.00
  -2  17   3   37.70    2.00
   2  17  -3   35.20    3.10
   1 -17  -3   38.10    2.00
   1 -17  -3   38.10    2.00
   1  17  -3   36.30    1.60
  -1  17   3   38.20    5.40
  -1  17   3   36.00    2.40
   1  17  -3   38.40    2.80
   1  17  -3   36.30    1.60
  -1  17   3   38.20    5.40
  -1  17   3   36.80    1.80
   0 -17  -3   34.10    2.00
   0 -17  -3   34.10    2.00
   0  17  -3   35.80    2.50
   0  17  -3   33.20    1.50
   0  17   3   35.80    1.80
   0  17  -3   33.20    1.50
   0  17   3   33.00    2.40
   0  17   3   35.80    1.80
  -1 -17  -3   14.50    1.80
  -1 -17  -3   14.40    1.70
   1  17   3   13.00    1.90
  -1  17  -3   14.60    1.30
  -1  17  -3   14.60    1.30
   1  17   3   16.30    1.60
   1  17   3   16.30    1.60
  -1  17  -3   16.00    1.80
  -2 -17  -3   72.59    3.50
   2  17   3   74.29    3.90
   2  17   3   78.19    3.20
  -2  17  -3   76.49    3.20
   2  17   3   78.19    3.20
  -2  17  -3   78.79    2.90
  -2  17  -3   78.79    2.90
  -3 -17  -3    9.50    2.80
   3  17   3   10.70    1.70
  -3  17  -3    9.60    1.50
   3  17   3    8.10    2.00
  -3  17  -3    6.20    1.10
   3  17   3   10.70    1.70
  -3  17  -3    9.60    1.50
  -3  17  -3   10.90    1.50
  -4 -17  -3    3.90    4.30
  -4  17  -3    0.20    1.20
  -4  17  -3    1.70    1.00
   4  17   3    1.80    1.70
  -4  17  -3    0.20    1.20
   4  17   3    0.80    1.40
   4  17   3    0.80    1.40
  -5 -17  -3   10.00    2.30
  -5  17  -3    9.50    2.00
   5  17   3   10.90    2.80
  -5  17  -3    9.50    2.00
  -5  17  -3   10.80    1.60
  -6 -17  -3    0.00    1.80
  -6 -17  -3    0.00    1.80
  -6  17  -3    0.00    1.50
  -6  17  -3    0.00    1.50
  -6  18   3    1.40    1.60
  -6  18   3    3.80    1.40
  -6  18   3    1.40    1.60
   6  18  -3    2.00    2.80
  -5  18   3    2.80    1.50
   5  18  -3    0.00    2.30
  -5  18   3    1.20    1.20
  -5  18   3    2.80    1.50
  -4  18   3   13.00    2.00
   4  18  -3   14.40    2.90
  -4  18   3   12.30    3.70
  -4  18   3   16.00    1.80
  -4  18   3   12.30    3.70
  -3  18   3    0.00    0.80
   3  18  -3    0.80    1.50
  -3  18   3    0.00    0.80
  -3  18   3    0.00    0.80
  -3  18   3    0.00    1.00
  -2  18   3   30.30    2.00
  -2  18   3   30.50    2.40
   2  18  -3   25.20    3.00
  -2  18   3   30.30    2.00
  -2  18   3   24.80    1.80
   1 -18  -3    7.20    1.20
   1 -18  -3    7.20    1.20
   1  18  -3    8.80    1.90
  -1  18   3    4.20    1.40
  -1  18   3    9.00    2.00
  -1  18   3    6.00    0.90
  -1  18   3    9.00    2.00
   0 -18  -3  194.28    5.10
   0 -18  -3  194.18    5.10
   0  18   3  185.38    4.60
   0  18  -3  179.38    7.30
   0  18  -3  179.38    7.30
   0  18   3  185.38    4.60
   0  18   3  186.08    5.90
   0  18  -3  175.68    5.90
  -1 -18  -3   35.30    2.30
  -1 -18  -3   35.30    2.30
   1  18   3   35.50    2.60
  -1  18  -3   37.60    1.80
   1  18   3   37.70    2.00
  -1  18  -3   37.60    1.80
  -1  18  -3   39.10    2.50
   1  18   3   37.70    2.00
  -2 -18  -3    0.20    1.10
  -2  18  -3    1.70    1.00
  -2  18  -3    0.80    0.80
   2  18   3    1.10    1.20
   2  18   3    1.40    1.00
   2  18   3    1.40    1.00
  -2  18  -3    0.80    0.80
  -3 -18  -3    0.00    2.60
   3  18   3    1.00    1.00
  -3  18  -3    1.20    1.10
  -3  18  -3    1.20    1.10
   3  18   3    1.00    1.00
  -3  18  -3    1.60    0.90
   3  18   3    2.20    1.50
  -4 -18  -3    4.40    1.60
  -4  18  -3    4.80    1.50
  -4  18  -3    2.00    1.10
  -4  18  -3    4.80    1.50
   4  18   3    1.90    1.70
  -5 -18  -3    5.10    2.00
  -5  18  -3    7.30    1.80
  -5  18  -3    7.30    1.80
   5  18   3    1.80    2.00
  -5  18  -3    1.70    1.20
  -6  18  -3    5.00    2.00
  -6  18  -3    5.00    2.00
  -6  18  -3    1.80    1.30
  -6  19   3    0.00    1.50
  -6  19   3    2.00    1.40
  -6  19   3    0.00    1.50
   6  19  -3    0.00    2.90
  -5  19   3    8.70    4.00
  -5  19   3    8.70    4.00
  -5  19   3   13.40    1.90
   5  19  -3   10.00    3.20
  -4  19   3    0.30    1.20
  -4  19   3    0.30    1.10
  -4  19   3    0.00    0.90
  -4  19   3    0.00    0.90
   4  19  -3    0.00    1.60
  -3  19   3   35.60    2.70
  -3  19   3   41.50    2.40
   3  19  -3   40.30    3.80
  -3  19   3   38.20    2.40
  -3  19   3   38.20    2.40
  -2  19   3  114.19    4.50
  -2  19   3  116.29    3.60
  -2  19   3  114.69    3.70
  -2  19   3  116.29    3.60
   2  19  -3  115.49    5.50
   1 -19  -3   19.60    1.80
   1 -19  -3   19.60    1.80
  -1  19   3   22.20    1.60
   1  19  -3   23.60    2.80
  -1  19   3   19.00    2.20
  -1  19   3   22.20    1.60
   0 -19  -3   58.89    2.80
   0 -19  -3   58.89    2.80
   0  19  -3   58.99    2.10
   0  19  -3   58.99    2.10
   0  19   3   67.69    2.60
   0  19   3   67.69    2.60
   0  19  -3   54.79    3.40
   0  19   3   58.39    3.30
  -1 -19  -3   45.60    7.50
  -1 -19  -3   45.50    7.50
   1  19   3   51.49    2.50
  -1  19  -3   43.20    2.90
   1  19   3   52.39    3.20
  -1  19  -3   48.90    2.10
   1  19   3   51.49    2.50
  -1  19  -3   48.90    2.10
  -2 -19  -3   10.10    1.80
  -2  19  -3   11.50    1.40
  -2  19  -3   10.90    1.60
  -2  19  -3   11.50    1.40
   2  19   3   11.10    1.60
   2  19   3    9.20    2.00
   2  19   3   11.10    1.60
  -3 -19  -3   12.10    2.00
  -3  19  -3    6.30    1.40
   3  19   3    5.40    1.90
  -3  19  -3    8.20    1.30
  -3  19  -3    6.30    1.40
   3  19   3    6.40    1.50
   3  19   3    6.40    1.50
  -4 -19  -3    1.90    1.60
  -4  19  -3    1.80    1.10
   4  19   3    1.50    1.90
  -4  19  -3    2.10    1.30
  -4  19  -3    2.10    1.30
  -5 -19  -3    0.10    1.90
  -5  19  -3    4.00    1.70
   5  19   3    1.30    2.20
  -5  19  -3    4.00    1.70
  -5  19  -3    1.50    1.20
  -5  20   3    3.20    1.60
  -5  20   3    3.20    1.40
   5  20  -3    2.10    2.80
  -5  20   3    3.20    1.60
  -4  20   3    8.20    1.70
   4  20  -3    7.00    2.50
  -4  20   3    8.00    1.70
  -4  20   3    8.20    1.60
  -4  20   3    8.20    1.70
  -3  20   3    9.50    1.60
  -3  20   3    8.20    1.40
   3  20  -3    7.40    2.30
  -3  20   3    6.50    1.60
  -3  20   3    9.50    1.60
  -2  20   3    0.90    1.40
   2  20  -3    0.00    1.50
  -2  20   3    2.30    0.90
  -2  20   3    2.30    1.00
  -2  20   3    2.30    1.00
   1  20  -3   87.89    4.50
  -1  20   3   83.09    3.00
  -1  20   3   84.99    4.00
  -1  20   3   83.09    3.00
   0 -20  -3    3.70    1.20
   0 -20  -3    3.70    1.20
   0  20  -3    3.00    1.60
   0  20   3    2.90    0.90
   0  20  -3    2.60    1.40
   0  20  -3    1.90    0.70
   0  20   3    2.90    0.90
   0  20   3    4.50    1.40
   0  20  -3    1.90    0.70
  -1 -20  -3   26.40    2.40
  -1 -20  -3   26.30    2.40
   1  20   3   20.00    2.50
   1  20   3   23.60    2.00
  -1  20  -3   27.20    2.40
  -1  20  -3   27.90    2.70
  -1  20  -3   27.90    2.70
   1  20   3   23.60    2.00
  -2 -20  -3    2.70    1.30
  -2 -20  -3    2.90    1.30
  -2  20  -3    3.60    1.90
   2  20   3    3.90    1.20
   2  20   3    2.70    1.50
  -2  20  -3    3.60    1.90
   2  20   3    3.90    1.20
  -2  20  -3    2.60    1.30
  -3 -20  -3    7.30    1.80
  -3  20  -3    6.10    1.50
   3  20   3    4.70    1.60
   3  20   3    7.00    2.20
  -3  20  -3    6.10    1.50
   3  20   3    4.70    1.60
  -4 -20  -3    2.30    1.60
  -4  20  -3    3.30    1.40
  -4  20  -3    3.30    1.40
   4  20   3    2.00    1.80
  -4  20  -3    0.00    1.10
  -5 -20  -3    0.00    1.90
  -5 -20  -3    0.00    1.90
  -5  20  -3    3.40    1.70
   5  20   3    0.00    1.70
  -5  20  -3    0.00    1.20
  -5  20  -3    3.40    1.70
  -5  21   3   17.80    2.30
  -5  21   3   18.50    2.40
   5  21  -3   12.50    3.60
  -5  21   3   18.50    2.40
   4  21  -3   32.30    4.40
  -4  21   3   33.30    2.60
  -4  21   3   33.30    2.60
  -4  21   3   29.90    2.90
  -4  21   3   31.50    2.60
  -3  21   3    1.00    1.00
  -3  21   3    0.40    2.20
  -3  21   3    0.00    1.20
   3  21  -3    0.00    1.50
  -3  21   3    0.40    2.20
  -2  21   3   18.20    1.80
  -2  21   3   21.50    1.90
   2  21  -3   16.20    2.80
  -2  21   3   21.50    1.90
  -2  21   3   25.90    2.70
  -1  21   3    0.00    0.80
  -1  21   3    1.50    1.50
  -1  21   3    0.00    0.80
   1  21  -3    2.10    1.40
   0 -21  -3   59.69    3.00
   0 -21  -3   59.69    3.00
   0  21  -3   54.29    2.20
   0  21   3   54.29    2.50
   0  21  -3   57.19    3.50
   0  21  -3   49.70    3.60
   0  21   3   55.79    3.50
   0  21   3   54.29    2.50
   0  21  -3   54.29    2.20
  -1 -21  -3   21.60    2.30
  -1 -21  -3   21.60    2.30
   1  21   3   22.60    2.10
   1  21   3   22.60    2.10
  -1  21  -3   19.50    2.30
   1  21   3   25.40    2.90
  -1  21  -3   22.00    1.50
  -1  21  -3   22.00    1.50
  -2 -21  -3    0.30    1.20
  -2 -21  -3    0.50    1.20
   2  21   3    3.50    1.10
  -2  21  -3    0.50    1.00
  -2  21  -3    1.30    1.00
  -2  21  -3    1.30    1.00
   2  21   3    3.50    1.10
   2  21   3    1.30    1.50
  -3 -21  -3    4.60    1.70
  -3  21  -3    6.20    1.40
  -3  21  -3    6.20    1.40
   3  21   3    6.20    2.10
  -4 -21  -3    0.00    1.70
  -4  21  -3    0.00    1.10
   4  21   3    0.10    1.90
  -4  21  -3    0.20    1.30
  -4  21  -3    0.20    1.30
  -5 -21  -3    3.20    2.10
  -5 -21  -3    3.10    2.10
   5  21   3    1.60    2.20
  -5  21  -3    0.50    1.30
  -5  21  -3    4.20    1.80
  -5  21  -3    4.20    1.80
  -5  22   3   36.40    3.30
  -5  22   3   36.40    3.30
   5  22  -3   37.00    5.60
  -5  22   3   43.80    3.30
   4  22  -3    8.80    2.70
  -4  22   3   10.00    1.90
  -4  22   3    7.30    2.10
  -4  22   3   10.00    1.90
  -4  22   3    9.70    1.70
  -3  22   3   10.90    2.10
   3  22  -3    9.20    2.80
  -3  22   3    8.90    1.60
  -3  22   3    9.20    1.50
  -3  22   3    8.90    1.60
   2  22  -3    0.80    1.70
  -2  22   3    1.20    1.00
  -2  22   3    1.20    1.00
  -2  22   3    0.60    0.80
  -2  22   3    0.80    1.60
  -1  22   3   38.60    2.20
   1  22  -3   34.10    3.60
  -1  22   3   38.60    2.20
  -1  22   3   36.20    3.00
   0 -22  -3    9.70    1.60
   0 -22  -3    9.70    1.60
   0  22   3   11.80    2.50
   0  22   3   11.80    2.50
   0  22   3   11.60    2.20
   0  22  -3    8.80    2.00
   0  22  -3   12.40    2.50
  -1 -22  -3    7.50    1.60
  -1 -22  -3    7.50    1.60
  -1  22  -3    7.80    1.70
  -1  22  -3   10.00    1.30
   1  22   3    5.50    1.20
   1  22   3    9.40    2.00
   1  22   3    5.50    1.20
  -1  22  -3   10.00    1.30
  -2 -22  -3    0.80    3.00
  -2 -22  -3    0.80    3.00
   2  22   3    5.20    2.00
  -2  22  -3    5.70    1.20
  -2  22  -3    4.50    1.40
  -2  22  -3    5.70    1.20
   2  22   3    4.10    1.40
   2  22   3    4.10    1.40
  -3 -22  -3    4.70    1.70
  -3 -22  -3    4.50    1.70
  -3  22  -3    3.70    2.80
   3  22   3    3.20    1.90
  -3  22  -3    3.70    2.80
  -4 -22  -3    0.00    1.60
  -4 -22  -3    0.00    1.60
  -4  22  -3    0.00    3.60
   4  22   3    0.40    1.80
  -4  22  -3    0.00    3.60
   5  22   3    0.00    2.50
  -5  22  -3    0.60    1.60
  -5  22  -3    0.60    1.60
  -5  22  -3    0.00    1.40
  -5  23   3    7.60    1.80
  -5  23   3    7.90    2.00
  -5  23   3    7.90    2.00
  -4  23   3    1.20    1.60
  -4  23   3    0.00    1.20
   4  23  -3    4.10    2.40
  -4  23   3    0.00    1.20
  -4  23   3    3.20    1.50
  -3  23   3   27.50    2.40
  -3  23   3   21.70    2.60
  -3  23   3   27.90    2.40
   3  23  -3   26.70    4.00
  -3  23   3   27.50    2.40
  -2  23   3    8.60    3.90
   2  23  -3    7.30    2.40
  -2  23   3    8.60    3.90
  -2  23   3    5.10    1.70
  -1  23   3    0.00    1.30
  -1  23   3    0.00    0.90
  -1  23   3    0.00    0.90
   1  23  -3    1.20    1.40
   0 -23  -3    9.20    1.60
   0 -23  -3    9.20    1.60
   0  23   3    9.60    1.40
   0  23  -3    6.40    2.00
   0  23   3    9.60    1.40
   0  23  -3    3.70    1.60
   0  23   3    7.40    1.90
  -1 -23  -3    5.30    1.60
  -1 -23  -3    5.30    1.60
  -1  23  -3    0.00    1.20
  -1  23  -3    3.70    1.00
   1  23   3    3.50    1.80
   1  23   3    4.50    1.40
  -1  23  -3    3.70    1.00
   1  23   3    4.50    1.40
   1  23   3    2.00    1.50
  -2 -23  -3    6.70    1.80
  -2 -23  -3    6.70    1.80
   2  23   3    9.60    2.60
  -2  23  -3    7.20    1.40
  -2  23  -3    5.50    1.60
  -2  23  -3    7.20    1.40
  -3 -23  -3    0.00    1.30
  -3 -23  -3    0.00    1.30
  -3  23  -3    2.10    1.30
   3  23   3    2.70    2.00
  -3  23  -3    2.10    1.30
  -4 -23  -3    2.30    1.90
  -4 -23  -3    2.20    1.90
  -4  23  -3    0.00    1.20
   4  23   3    0.00    2.00
  -4  23  -3    0.00    1.20
  -5  23  -3    0.00    4.20
  -5  23  -3    0.00    4.20
  -4  24   3   13.60    2.60
  -4  24   3   17.10    2.20
   4  24  -3   18.80    4.10
  -4  24   3   17.60    4.00
  -4  24   3   17.60    4.00
  -3  24   3    0.00    1.50
  -3  24   3    0.00    1.10
  -3  24   3    0.00    1.20
   3  24  -3    0.00    1.90
  -3  24   3    0.00    1.20
  -2  24   3   10.10    2.50
  -2  24   3   10.10    2.50
  -2  24   3   11.20    2.20
   2  24  -3    9.20    2.80
  -1  24   3    3.60    1.30
   1  24  -3    3.90    1.80
  -1  24   3    4.20    1.70
  -1  24   3    3.60    1.30
   0  24   3    0.70    1.10
   0  24   3    2.70    1.60
   0  24  -3    0.30    1.40
   0  24  -3    3.60    2.00
   0  24   3    0.70    1.10
  -1 -24  -3    7.80    1.80
  -1 -24  -3    7.80    1.80
   1  24   3    6.90    1.50
   1  24   3    8.40    2.10
   1  24   3    6.40    2.10
  -1  24  -3    3.60    1.70
   1  24   3    6.90    1.50
  -2 -24  -3    2.00    1.50
  -2 -24  -3    2.00    1.50
   2  24   3    6.00    2.30
  -2  24  -3    6.80    3.20
  -2  24  -3    4.20    1.70
  -2  24  -3    6.80    3.20
  -3 -24  -3    0.00    4.00
  -3 -24  -3    0.00    4.00
   3  24   3    1.40    2.00
  -3  24  -3    2.40    1.40
  -3  24  -3    2.40    1.40
  -4 -24  -3    2.60    4.90
  -4 -24  -3    3.00    4.90
  -4  24  -3    0.00    3.30
  -4  24  -3    0.00    3.30
   4  24   3    2.00    2.40
  -4  25   3    0.00    1.90
  -4  25   3    0.00    1.40
   4  25  -3    0.00    2.60
  -4  25   3    0.60    1.60
  -4  25   3    0.60    1.60
  -3  25   3    1.40    1.60
   3  25  -3    4.10    2.40
  -3  25   3    4.40    1.50
  -3  25   3    4.40    1.50
  -2  25   3   19.30    2.20
  -2  25   3   19.30    2.20
   2  25  -3   10.40    2.80
  -2  25   3   12.60    2.50
  -1  25   3    0.90    1.00
   1  25  -3    0.00    1.60
  -1  25   3    1.70    1.50
  -1  25   3    0.90    1.00
   0  25  -3    2.10    1.70
   0  25   3    1.50    1.10
   0  25   3    1.50    1.10
   0  25   3    2.50    1.60
  -1 -25  -3    0.00    1.40
  -1 -25  -3    0.00    1.40
   1  25   3    2.00    1.50
   1  25   3    1.00    1.70
  -1  25  -3    1.20    1.60
   1  25   3    1.00    1.30
   1  25   3    1.00    1.30
  -2 -25  -3    4.60    1.80
  -2 -25  -3    4.50    1.80
   2  25   3    9.90    2.50
  -2  25  -3    8.50    1.60
  -2  25  -3    8.50    1.60
  -2  25  -3    5.10    1.90
  -3 -25  -3    0.00    1.50
  -3 -25  -3    0.00    1.50
  -3  25  -3    0.70    1.40
  -3  25  -3    0.70    1.40
   3  25   3    0.00    2.30
   4  25   3    0.50    2.80
  -4  25  -3    0.70    1.80
  -4  25  -3    0.70    1.80
  -4  26   3    0.40    1.30
  -4  26   3    0.00    1.40
  -4  26   3    0.40    1.30
  -3  26   3    5.10    1.50
  -3  26   3    5.10    1.50
  -3  26   3    3.40    2.00
   3  26  -3    6.90    2.70
  -2  26   3    3.70    1.40
  -2  26   3    1.00    1.70
   2  26  -3    1.80    2.10
  -2  26   3    3.70    1.40
   1  26  -3   10.20    2.50
  -1  26   3    5.70    1.40
  -1  26   3   11.10    2.60
  -1  26   3    5.70    1.40
   0  26   3    4.00    1.40
   0  26   3    5.00    2.00
   0  26  -3    4.50    2.10
   0  26   3    4.00    1.40
  -1 -26  -3    0.00    1.40
  -1 -26  -3    0.00    1.40
   1  26   3    0.00    1.60
   1  26   3    4.50    1.80
  -1  26  -3    0.00    1.50
  -2 -26  -3    3.60    2.00
  -2 -26  -3    3.50    2.00
   2  26   3   10.20    2.70
  -2  26  -3   12.20    2.40
  -3 -26  -3   52.39    4.60
  -3 -26  -3   52.49    4.60
   3  26   3   47.10    5.50
  -3  26  -3   41.00    2.90
  -3  26  -3   41.00    2.90
  -4  26  -3   17.00    2.50
  -4  26  -3   17.00    2.50
  -3  27   3    0.00    2.60
  -3  27   3    0.00    1.90
  -3  27   3    0.00    2.60
   3  27  -3    2.10    2.50
  -2  27   3    0.60    1.10
  -2  27   3    2.70    1.90
  -2  27   3    0.60    1.10
   2  27  -3    0.80    2.00
  -1  27   3    5.10    1.40
  -1  27   3    5.10    1.40
  -1  27   3    7.10    2.40
   1  27  -3    3.00    2.00
   0  27   3    2.10    1.60
   0  27  -3    0.80    1.50
   0  27   3    1.10    1.40
   0  27   3    1.10    1.40
  -1 -27  -3    5.80    1.90
  -1 -27  -3    5.80    1.80
   1  27   3    6.40    2.40
  -1  27  -3    7.80    2.30
  -1  27  -3    6.80    2.40
  -2 -27  -3   11.00    2.50
  -2 -27  -3   11.00    2.50
   2  27   3   11.90    3.00
  -3 -27  -3   11.30    2.80
  -3 -27  -3   11.30    2.80
   3  27   3    3.20    2.70
  -3  27  -3    8.30    3.70
  -3  27  -3    8.30    3.70
  -3  28   3    0.20    1.60
  -3  28   3    0.00    1.80
  -3  28   3    0.20    1.60
  -2 -28   3    4.00    5.30
  -2  28   3    0.00    1.10
   2  28  -3    2.20    2.30
  -2  28   3    3.90    2.00
  -2  28   3    0.00    1.10
  -1  28   3    0.90    1.40
  -1  28   3    4.10    2.30
  -1  28   3    0.90    1.40
   1  28  -3    1.00    1.90
   0  28  -3    3.30    2.00
   0  28   3    2.80    2.00
  -1  28  -3   10.40    2.90
   1  28   3    9.90    2.90
  -1  28  -3    8.30    2.60
  -2 -28  -3   17.10    2.90
  -2 -28  -3   17.00    2.90
   2  28   3   14.20    3.30
  -2  29   3    1.70    2.30
  -2  29   3    0.00    1.20
  -2  29   3    0.00    1.20
   2  29  -3    2.30    2.70
  -1  29   3    0.80    3.20
  -1  29   3    0.80    3.20
  -1  29   3    4.10    2.50
   1  29  -3    3.50    2.50
   0  29   3    4.30    2.50
   0  29  -3    0.00    1.80
   1  29   3    2.90    2.40
  -1  29  -3    3.00    2.30
  -1  29  -3    2.00    2.40
  -2 -29  -3    0.00    1.80
  -2 -29  -3    0.00    1.80
   1  30  -3    7.70    3.20
  -1  30   3    6.20    2.80
   0  30  -3    4.20    2.40
   0  30   3    7.90    2.70
  -1  30  -3    1.70    2.10
  -6   0   4   11.50    1.80
  -6   0   4   11.50    1.80
  -6   0   4   10.10    2.60
  -5   0   4    0.00    0.90
  -5   0   4    0.00    0.90
  -5   0   4    0.00    1.40
  -4   0   4    2.30    0.80
  -4   0   4    3.20    1.50
  -4   0   4    2.30    0.80
  -3   0   4    0.00    0.40
  -3   0   4    0.00    0.70
  -3   0   4    0.00    0.40
   2   0  -4   47.60    2.40
  -2   0   4   52.59    1.50
  -2   0   4   52.59    1.50
   2   0  -4   47.60    1.70
  -2   0   4   47.30    2.40
   2   0  -4   47.60    1.70
  -1   0   4    0.00    0.50
   1   0  -4    0.30    0.40
  -1   0   4    0.10    0.20
   1   0  -4    0.30    0.40
  -1   0   4    0.10    0.20
   0   0   4  308.17    6.20
   0   0  -4  306.27    8.00
   0   0   4  314.37    5.10
   0   0   4  314.37    5.10
   0   0  -4  306.27    8.00
   1   0   4    0.00    0.40
  -1   0  -4    0.00    0.30
   1   0   4    0.10    0.10
  -1   0  -4    0.00    0.30
   1   0   4    0.00    0.40
   2   0   4 1318.37   21.10
  -2   0  -4 1362.96   20.50
   2   0   4 1328.27   24.20
  -2   0  -4 1362.76   20.50
   2   0   4 1318.37   21.10
   3   0   4    0.10    0.70
   3   0   4    0.00    0.60
  -3   0  -4    0.00    0.40
   3   0   4    0.10    0.70
  -3   0  -4    0.00    0.40
   4   0   4    3.60    1.20
   4   0   4    3.60    1.20
  -4   0  -4    4.40    0.90
  -4   0  -4    5.30    1.10
  -4   0  -4    4.40    0.90
   5   0   4    0.00    2.80
   5   0   4    0.00    2.80
   6   0   4    0.00    1.40
   6   0   4    0.00    1.40
  -7   0  -4    0.00    1.80
   7   0   4    1.40    1.90
   7   0   4    1.40    1.90
  -7   0  -4    0.00    1.80
  -7   1   4    3.10    1.40
  -7   1   4    3.10    1.40
  -6  -1   4    3.50    1.50
  -6  -1   4    3.50    1.50
  -6  -1   4    5.70    5.30
  -6   1   4    5.40    1.50
  -6   1   4    5.40    1.50
  -6   1   4    4.80    2.20
  -5  -1   4    1.80    1.00
  -5  -1   4    1.80    1.00
  -5  -1   4    1.60    1.50
  -5   1   4    0.90    1.30
  -5   1   4    1.50    1.10
  -5   1   4    1.50    1.10
  -4  -1   4   39.60    1.80
  -4  -1   4   37.40    2.90
  -4  -1   4   39.60    1.80
  -4   1   4   37.30    2.00
  -4   1   4   40.00    2.90
  -4   1   4   37.30    2.00
   4   1  -4   43.50    3.00
  -3  -1   4   12.00    1.60
  -3  -1   4   13.20    1.10
  -3  -1   4   13.20    1.10
   3   1  -4   11.50    1.60
  -3   1   4   11.40    1.10
  -3   1   4   11.40    1.10
  -3   1   4   11.00    1.60
  -2  -1   4   99.59    2.20
   2  -1  -4  101.09    2.60
   2  -1  -4  100.99    2.60
  -2  -1   4   99.59    2.20
  -2   1   4  104.49    3.60
  -2   1   4  102.29    2.30
   2   1  -4  102.59    2.70
   2   1  -4  102.59    2.70
   2   1  -4   93.79    3.50
  -2   1   4  102.29    2.30
   1  -1  -4 1447.56   22.00
   1  -1  -4 1447.66   21.90
  -1  -1   4 1466.05   20.90
  -1  -1   4 1466.05   20.90
   1   1  -4 1500.95   27.00
  -1   1   4 1450.65   24.40
  -1   1   4 1450.65   24.40
   1   1  -4 1439.86   24.80
   1   1  -4 1439.76   24.80
  -1   1   4 1473.55   26.90
   0  -1   4   11.00    0.70
   0  -1  -4   10.20    0.70
   0  -1   4    9.90    0.70
   0  -1  -4   10.20    0.70
   0  -1   4    9.90    0.70
   0   1   4   10.00    0.60
   0   1  -4    9.40    0.70
   0   1   4   10.00    0.60
   0   1   4   10.90    0.70
   0   1  -4    9.40    0.70
   1  -1   4   30.70    1.40
  -1  -1  -4   32.00    1.20
   1  -1   4   30.70    1.40
  -1  -1  -4   32.00    1.20
   1   1   4   31.30    1.40
   1   1   4   31.80    0.90
  -1   1  -4   31.00    1.30
  -1   1  -4   31.00    1.20
  -1   1  -4   31.60    0.80
   1   1   4   31.30    1.40
   2  -1   4   66.39    2.50
  -2  -1  -4   67.69    2.00
   2  -1   4   66.39    2.50
  -2  -1  -4   67.69    2.00
  -2   1  -4   65.79    1.90
   2   1   4   62.19    2.40
   2   1   4   62.19    2.40
  -2   1  -4   65.79    1.90
  -2   1  -4   62.19    1.80
   2   1   4   64.89    2.00
   3  -1   4   21.00    1.60
  -3  -1  -4   24.60    1.40
  -3  -1  -4   24.60    1.40
   3  -1   4   21.00    1.60
   3   1   4   21.00    1.50
   3   1   4   29.00    6.00
   3   1   4   29.00    6.00
  -3   1  -4   24.60    1.40
  -3   1  -4   26.50    1.30
  -3   1  -4   26.50    1.30
  -4  -1  -4   40.60    2.00
   4  -1   4   39.40    2.50
  -4  -1  -4   40.10    2.40
  -4  -1  -4   40.60    2.00
   4  -1   4   39.40    2.50
   4   1   4   32.30    2.30
   4   1   4   36.30    2.30
  -4   1  -4   36.50    1.80
  -4   1  -4   39.40    3.00
  -4   1  -4   36.50    1.80
   4   1   4   32.30    2.30
  -5  -1  -4    7.50    1.40
   5  -1   4    3.60    1.40
   5  -1   4    3.60    1.40
  -5  -1  -4    7.50    1.40
   5   1   4    3.60    1.50
   5   1   4    3.60    1.50
   6  -1   4    5.00    1.80
   6  -1   4    5.00    1.80
   6   1   4   10.90    2.10
   6   1   4   10.90    2.10
   7  -1   4    0.00    1.60
  -7  -1  -4    0.00    1.70
  -7  -1  -4    0.00    1.70
   7  -1   4    0.00    1.60
  -7   1  -4    0.30    1.90
   7   1   4    1.50    1.70
   7   1   4    1.50    1.70
  -7   1  -4    0.30    1.90
  -7  -2   4    1.70    2.20
  -7   2   4    1.20    1.40
  -7   2   4    1.20    1.40
  -6  -2   4   50.79    2.90
  -6  -2   4   50.29    4.60
  -6  -2   4   50.79    2.90
  -6   2   4   58.29    3.20
  -6   2   4   59.59    4.60
  -6   2   4   58.29    3.20
  -5  -2   4    0.00    0.80
  -5  -2   4    0.00    1.40
  -5  -2   4    0.00    0.80
  -5   2   4    0.30    0.90
  -5   2   4    0.30    0.90
  -5   2   4    0.00    1.30
  -4  -2   4    2.20    0.70
  -4  -2   4    3.80    1.30
  -4  -2   4    2.20    0.70
  -4   2   4    3.40    0.90
  -4   2   4    3.40    0.90
   4   2  -4    3.70    1.50
  -4   2   4    2.20    1.20
  -3  -2   4   53.89    1.80
  -3  -2   4   53.89    1.80
  -3   2   4   55.49    2.90
  -3   2   4   52.19    2.00
  -3   2   4   52.19    2.00
   3   2  -4   50.49    2.90
   2  -2  -4 1304.17   19.70
  -2  -2   4 1310.87   19.00
  -2  -2   4 1310.87   19.00
   2  -2  -4 1304.17   19.80
  -2   2   4 1257.27   19.30
   2   2  -4 1273.27   24.70
  -2   2   4 1251.57   24.50
  -2   2   4 1257.27   19.30
   1  -2  -4 2062.69   30.60
  -1  -2   4 2047.70   30.10
  -1  -2   4 2047.70   30.10
   1  -2  -4 2062.89   30.50
   1   2  -4 2040.10   30.80
  -1   2   4 2092.69   29.90
  -1   2   4 2069.29   37.30
   1   2  -4 2038.00   37.30
  -1   2   4 2092.69   29.90
   1   2  -4 2040.20   30.70
   0  -2  -4  209.38    4.00
   0  -2  -4  209.38    4.00
   0  -2   4  220.08    3.80
   0  -2   4  220.08    3.80
   0   2   4  217.58    4.60
   0   2  -4  223.08    4.60
   0   2   4  222.58    3.80
   0   2  -4  213.88    4.00
   0   2   4  222.58    3.80
   0   2  -4  213.88    4.00
   1  -2   4  141.09    3.30
   1  -2   4  141.09    3.30
  -1  -2  -4  157.58    3.30
  -1  -2  -4  157.58    3.30
   1   2   4  154.68    3.40
   1   2   4  155.38    3.20
   1   2   4  154.68    3.40
  -1   2  -4  155.08    3.00
  -1   2  -4  155.08    3.00
  -1   2  -4  153.08    3.10
   2  -2   4 1431.86   22.60
  -2  -2  -4 1437.26   22.20
  -2  -2  -4 1437.16   22.20
   2  -2   4 1431.86   22.60
  -2   2  -4 1483.25   21.70
   2   2   4 1406.06   22.60
  -2   2  -4 1447.76   25.50
   2   2   4 1406.06   22.60
  -2   2  -4 1483.15   21.70
   2   2   4 1436.06   26.20
  -3  -2  -4    0.00    1.00
   3  -2   4    0.20    0.70
   3  -2   4    0.20    0.70
  -3  -2  -4    0.00    1.00
   3   2   4    0.00    0.70
  -3   2  -4    0.00    0.80
  -3   2  -4    0.00    0.80
  -3   2  -4    0.00    0.40
   3   2   4    0.00    0.70
   3   2   4    0.00    0.60
  -4  -2  -4    5.90    2.80
  -4  -2  -4    5.90    2.80
   4  -2   4    9.30    1.60
   4  -2   4    9.30    1.60
   4   2   4    5.80    1.30
  -4   2  -4    7.00    0.90
   4   2   4    7.20    1.40
  -4   2  -4    7.00    0.90
   4   2   4    5.80    1.30
  -5  -2  -4    6.10    1.30
   5  -2   4    6.80    1.70
   5  -2   4    6.80    1.70
  -5  -2  -4    6.10    1.30
   5   2   4    5.50    1.60
   5   2   4    5.50    1.60
   6  -2   4    4.50    1.80
   6  -2   4    4.50    1.80
   6   2   4    0.00    1.30
  -6   2  -4    0.60    1.60
   6   2   4    0.00    1.30
  -6   2  -4    0.60    1.60
   7  -2   4    0.00    1.60
  -7  -2  -4    3.70    2.00
   7  -2   4    0.00    1.60
  -7  -2  -4    3.70    2.00
  -7   2  -4    6.30    2.60
  -7   2  -4    6.30    2.60
   7   2   4    1.90    1.80
   7   2   4    1.90    1.80
  -7  -3   4    1.70    5.30
  -7   3   4    0.00    1.50
  -7   3   4    0.00    1.50
  -6  -3   4   11.40    1.90
  -6  -3   4   11.40    1.90
  -6  -3   4   14.50    3.00
  -6   3   4   10.20    2.40
  -6   3   4   15.30    2.10
  -6   3   4   15.30    2.10
  -5  -3   4   96.09    3.40
  -5  -3   4   96.09    3.40
  -5  -3   4  106.09    5.50
  -5   3   4  104.49    3.80
   5   3  -4  104.79    5.40
  -5   3   4  104.49    3.80
  -5   3   4  106.89    5.10
  -4  -3   4   12.10    1.20
  -4  -3   4   12.10    1.20
  -4   3   4   11.00    1.80
   4   3  -4   10.70    1.90
  -4   3   4   12.30    1.30
  -4   3   4   12.30    1.30
  -3  -3   4   25.20    1.20
  -3  -3   4   25.20    1.20
  -3   3   4   21.90    1.30
   3   3  -4   24.80    2.20
  -3   3   4   24.40    2.00
  -3   3   4   21.90    1.30
   2  -3  -4  276.57    5.20
   2  -3  -4  276.67    5.10
  -2  -3   4  277.77    4.60
  -2  -3   4  277.77    4.60
  -2   3   4  272.87    5.00
  -2   3   4  272.87    5.00
  -2   3   4  272.17    6.80
   2   3  -4  272.47    7.00
   1  -3  -4 1492.45   22.50
   1  -3  -4 1492.65   22.40
  -1  -3   4 1528.45   21.50
  -1  -3   4 1528.45   21.50
  -1   3   4 1488.35   27.40
  -1   3   4 1485.85   22.10
   1   3  -4 1461.75   27.60
   1   3  -4 1480.25   22.70
   1   3  -4 1480.15   22.70
  -1   3   4 1485.85   22.10
   0  -3  -4 1189.68   18.00
   0  -3  -4 1189.58   18.00
   0  -3   4 1210.38   17.40
   0  -3   4 1210.38   17.40
   0   3  -4 1162.18   17.80
   0   3  -4 1177.98   21.30
   0   3   4 1145.59   21.20
   0   3  -4 1162.28   17.80
   0   3   4 1161.08   17.50
   0   3   4 1161.08   17.50
   1  -3   4   14.50    1.10
  -1  -3  -4   19.50    1.10
  -1  -3  -4   19.50    1.10
   1  -3   4   14.50    1.10
  -1   3  -4   18.10    0.50
   1   3   4   17.10    1.10
  -1   3  -4   19.90    0.90
   1   3   4   17.10    1.10
  -1   3  -4   19.80    0.90
  -1   3  -4   17.10    0.70
   1   3   4   21.40    0.90
  -2  -3  -4   55.79    2.00
  -2  -3  -4   55.79    2.00
   2  -3   4   58.19    2.30
   2  -3   4   58.19    2.30
  -2   3  -4   54.99    1.50
   2   3   4   55.59    2.30
   2   3   4   57.49    2.00
  -2   3  -4   54.99    1.50
  -2   3  -4   52.79    1.40
   2   3   4   55.59    2.30
  -3  -3  -4    1.10    0.70
   3  -3   4    0.00    0.60
  -3  -3  -4    1.00    0.70
   3  -3   4    0.00    0.60
   3   3   4    0.00    0.50
  -3   3  -4    0.00    0.40
  -3   3  -4    0.00    0.40
   3   3   4    0.00    0.70
  -3   3  -4    0.00    0.40
   3   3   4    0.00    0.70
   4  -3   4   11.10    1.70
  -4  -3  -4    8.20    1.20
  -4  -3  -4    8.20    1.20
   4  -3   4   11.10    1.70
   4   3   4    9.40    1.60
  -4   3  -4   11.50    1.10
   4   3   4    9.40    1.60
  -4   3  -4   11.50    1.10
   4   3   4   10.60    1.60
  -5  -3  -4    1.50    1.00
   5  -3   4    0.00    1.20
   5  -3   4    0.00    1.20
  -5  -3  -4    1.50    1.00
   5   3   4    0.80    1.10
   5   3   4    0.80    1.10
   6  -3   4    0.00    1.30
   6  -3   4    0.00    1.30
   6   3   4    0.80    1.60
  -6   3  -4    3.20    1.60
  -6   3  -4    3.20    1.60
   6   3   4    0.80    1.60
  -7   3  -4    0.90    1.80
   7   3   4    3.70    2.00
  -7   3  -4    0.90    1.80
   7   3   4    3.70    2.00
  -7  -4   4    4.50    2.80
  -7   4   4    0.80    1.40
  -7   4   4    0.80    1.40
  -6  -4   4    0.00    1.80
  -6   4   4    1.70    1.20
  -6   4   4    1.70    1.20
  -6   4   4    0.00    1.70
  -5  -4   4   24.60    1.90
  -5  -4   4   24.60    1.90
  -5  -4   4   26.10    3.30
   5   4  -4   21.70    3.00
  -5   4   4   22.80    2.80
  -5   4   4   23.20    2.10
  -5   4   4   23.20    2.10
  -4  -4   4   58.89    2.30
  -4  -4   4   58.89    2.30
   4   4  -4   61.29    3.70
  -4   4   4   59.99    2.50
  -4   4   4   59.99    2.50
  -4   4   4   60.79    3.50
  -3  -4   4  136.89    3.10
  -3  -4   4  136.89    3.10
   3  -4  -4  136.79    3.20
   3  -4  -4  136.79    3.20
   3   4  -4  130.59    4.90
  -3   4   4  137.09    4.70
  -3   4   4  132.49    3.40
  -3   4   4  132.49    3.40
   2  -4  -4  260.07    4.90
  -2  -4   4  258.27    4.30
  -2  -4   4  258.27    4.30
   2  -4  -4  260.07    4.90
  -2   4   4  261.67    6.60
   2   4  -4  258.17    6.80
  -2   4   4  262.37    4.90
  -2   4   4  262.37    4.90
   1  -4  -4   59.69    1.70
   1  -4  -4   59.69    1.70
  -1   4   4   63.09    3.60
   1   4  -4   60.79    2.40
  -1   4   4   65.69    2.30
  -1   4   4   63.09    3.60
   1   4  -4   64.59    4.80
   1   4  -4   64.49    4.80
   0  -4   4  387.36    6.10
   0  -4   4  387.36    6.10
   0  -4  -4  384.06    6.60
   0  -4  -4  384.16    6.60
   0   4   4  376.06    6.30
   0   4  -4  383.56    6.50
   0   4   4  376.06    6.30
   0   4   4  380.16    7.60
   0   4  -4  386.76    7.60
   0   4  -4  383.56    6.50
   1  -4   4  494.45    8.60
  -1  -4  -4  517.45    8.70
   1  -4   4  494.45    8.60
  -1  -4  -4  517.45    8.70
  -1   4  -4  504.85    8.10
   1   4   4  499.45    9.70
   1   4   4  516.55    8.70
  -1   4  -4  533.35    9.30
   1   4   4  516.55    8.70
  -1   4  -4  504.95    8.10
  -1   4  -4  512.95    9.80
  -2  -4  -4  100.89    7.00
  -2  -4  -4  100.89    7.00
   2  -4   4   97.99    3.00
   2  -4   4   97.99    3.00
  -2   4  -4   98.29    2.10
  -2   4  -4   98.29    2.10
   2   4   4   91.69    2.80
   2   4   4   91.19    3.00
  -2   4  -4   98.09    2.50
   2   4   4   91.19    3.00
   3  -4   4   52.19    7.70
  -3  -4  -4   53.59    2.20
   3  -4   4   52.19    7.70
   3   4   4   54.79    2.50
  -3   4  -4   53.69    1.60
   3   4   4   51.39    2.50
  -3   4  -4   53.69    1.60
  -3   4  -4   47.90    1.70
   3   4   4   51.39    2.50
   4  -4   4    3.60    1.30
  -4  -4  -4    4.80    1.00
   4  -4   4    3.60    1.30
  -4  -4  -4    4.70    1.00
   4   4   4    3.50    1.20
   4   4   4    3.50    1.20
   4   4   4    1.30    2.40
   5  -4   4    1.50    1.50
   5  -4   4    1.50    1.50
  -5  -4  -4    5.20    3.50
  -5  -4  -4    5.20    3.50
  -5   4  -4    4.20    1.50
   5   4   4    4.60    1.40
   5   4   4    4.60    1.40
  -5   4  -4    4.20    1.50
   6  -4   4    1.10    1.50
   6  -4   4    1.10    1.50
   6   4   4    0.00    2.40
  -6   4  -4    2.40    1.80
  -6   4  -4    2.40    1.80
   6   4   4    0.00    2.40
  -7   4  -4    1.70    1.70
  -7   4  -4    1.70    1.70
   7   4   4    0.50    1.80
   7   4   4    0.50    1.80
  -7  -5   4    0.00    2.10
  -7   5   4    1.80    1.30
  -7   5   4    1.80    1.30
  -6  -5   4    0.00    1.60
   6   5  -4    0.00    1.60
  -6   5   4    1.70    1.30
  -6   5   4    0.00    1.80
  -6   5   4    1.70    1.30
  -5  -5   4   52.39    2.60
  -5  -5   4   52.39    2.60
  -5   5   4   52.49    2.70
  -5   5   4   63.09    4.00
   5   5  -4   57.29    4.40
  -5   5   4   52.49    2.70
  -4  -5   4   14.40    1.30
  -4  -5   4   14.40    1.30
  -4   5   4   14.20    1.50
  -4   5   4   10.70    1.80
   4   5  -4   17.60    2.50
  -4   5   4   14.20    1.50
   3  -5  -4  123.99    3.00
  -3  -5   4  124.39    2.90
   3  -5  -4  123.99    3.00
  -3  -5   4  124.39    2.90
  -3   5   4  118.69    4.30
   3   5  -4  121.99    2.90
  -3   5   4  120.79    3.30
   3   5  -4  121.99    2.90
  -3   5   4  120.79    3.30
   3   5  -4  127.79    8.80
   2  -5  -4   32.90    1.30
   2  -5  -4   32.90    1.30
  -2  -5   4   33.40    1.00
  -2  -5   4   33.40    1.00
   2   5  -4   33.60    1.00
   2   5  -4   33.60    1.00
  -2   5   4   31.20    1.30
   2   5  -4   34.70    2.20
  -2   5   4   31.20    1.30
  -2   5   4   33.10    1.90
   1  -5  -4 1117.19   17.10
   1  -5  -4 1117.29   17.10
  -1   5   4 1096.79   16.90
  -1   5   4 1096.79   16.90
  -1   5   4 1135.79   21.00
   1   5  -4 1134.49   21.30
   0  -5   4   49.50    1.30
   0  -5   4   49.50    1.30
   0  -5  -4   50.49    1.60
   0  -5  -4   50.49    1.60
   0   5  -4   49.10    1.50
   0   5   4   53.79    1.50
   0   5  -4   49.90    1.80
   0   5   4   50.19    1.70
   0   5   4   53.79    1.50
   0   5  -4   49.10    1.50
   1  -5   4  247.68    4.80
   1  -5   4  247.68    4.80
  -1  -5  -4  234.08    4.80
  -1  -5  -4  234.18    4.80
   1   5   4  244.58    4.90
  -1   5  -4  243.58    4.80
  -1   5  -4  240.18    4.20
  -1   5  -4  246.88    5.00
   1   5   4  246.48    5.20
  -1   5  -4  240.18    4.20
   1   5   4  244.58    4.90
  -2  -5  -4  779.12   13.20
   2  -5   4  781.12   17.60
   2  -5   4  787.12   13.30
  -2  -5  -4  780.32   13.20
   2  -5   4  787.12   13.30
   2   5   4  789.82   15.30
  -2   5  -4  783.22   12.00
  -2   5  -4  783.32   12.00
  -2   5  -4  784.82   14.10
   2   5   4  795.12   13.40
   2   5   4  795.12   13.40
  -2   5  -4  798.92   15.00
  -3  -5  -4   85.49    3.00
   3  -5   4   83.39    3.20
   3  -5   4   83.39    3.20
   3   5   4   85.89    3.20
   3   5   4   85.89    3.20
  -3   5  -4   85.59    2.10
  -3   5  -4   86.29    2.40
   3   5   4   88.19    3.30
  -3   5  -4   85.59    2.10
   4  -5   4   15.70    2.00
   4  -5   4   15.70    2.00
  -4  -5  -4   12.40    1.60
   4   5   4   22.50    2.20
   4   5   4   22.50    2.20
   4   5   4   13.90    1.90
   5  -5   4    0.00    1.20
  -5  -5  -4    0.80    1.10
   5  -5   4    0.00    1.20
  -5  -5  -4    0.60    1.10
  -5   5  -4    0.70    1.30
   5   5   4    0.00    1.00
  -5   5  -4    0.70    1.30
   5   5   4    0.00    1.00
   6  -5   4    0.00    1.20
   6  -5   4    0.00    1.20
  -6   5  -4    0.00    1.50
   6   5   4    0.00    1.40
   6   5   4    0.00    1.40
  -6   5  -4    0.00    1.50
  -7   5  -4    1.30    1.90
  -7   5  -4    1.30    1.90
   7   5   4    0.40    1.80
   7   5   4    0.40    1.80
  -7  -6   4    3.30    2.50
  -7   6   4    0.40    1.30
  -7   6   4    0.40    1.30
  -6  -6   4   18.00    3.20
  -6   6   4   17.40    2.70
  -6   6   4   17.30    2.10
  -6   6   4   17.30    2.10
   6   6  -4   13.70    3.10
  -5  -6   4    0.00    0.80
  -5  -6   4    0.00    0.80
  -5   6   4    1.70    1.40
  -5   6   4    0.00    1.10
   5   6  -4    0.00    1.40
  -5   6   4    0.00    1.10
  -4  -6   4    0.50    0.70
  -4  -6   4    0.50    0.70
  -4   6   4    1.10    0.80
   4   6  -4    0.80    0.70
  -4   6   4    1.10    0.80
   4   6  -4    0.80    0.70
  -4   6   4    0.30    1.00
   4   6  -4    1.10    1.20
   3  -6  -4  126.09    3.00
   3  -6  -4  126.09    3.00
   3   6  -4  119.89    2.90
  -3   6   4  128.49    4.40
  -3   6   4  122.89    3.40
   3   6  -4  119.89    2.90
   3   6  -4  132.09    5.00
  -3   6   4  122.89    3.40
   2  -6  -4 1592.44   24.00
   2  -6  -4 1592.64   24.00
   2   6  -4 1601.84   30.50
  -2   6   4 1572.84   24.00
   2   6  -4 1611.24   24.50
  -2   6   4 1572.84   24.00
   2   6  -4 1611.24   24.50
  -2   6   4 1584.54   29.90
   1  -6  -4  443.16    7.70
   1  -6  -4  443.26    7.60
  -1   6   4  462.45    9.50
  -1   6   4  466.65    7.50
  -1   6   4  466.65    7.50
   1   6  -4  458.85    9.80
   0  -6  -4   48.00    1.60
   0  -6  -4   48.00    1.60
   0   6  -4   50.79    1.80
   0   6   4   49.20    1.90
   0   6  -4   51.49    2.20
   0   6  -4   51.29    1.30
   0   6   4   52.29    1.50
   0   6  -4   51.49    2.20
   0   6  -4   51.29    1.30
   0   6   4   49.20    1.90
   0   6   4   50.19    1.70
   1  -6   4  114.49    2.90
  -1  -6  -4  114.49    3.00
  -1  -6  -4  114.49    3.00
   1  -6   4  114.49    2.90
  -1   6  -4  111.99    2.30
   1   6   4  111.99    2.90
  -1   6  -4  114.89    2.70
   1   6   4  115.99    3.00
  -1   6  -4  111.99    2.30
   1   6   4  111.99    2.90
   2  -6   4  309.17    6.40
  -2  -6  -4  289.57    6.10
   2  -6   4  309.17    6.40
  -2  -6  -4  290.77    6.20
   2   6   4  295.77    6.30
  -2   6  -4  297.67    4.90
   2   6   4  295.77    6.30
  -2   6  -4  300.77    5.80
   2   6   4  297.57    6.80
  -2   6  -4  297.67    4.90
  -2   6  -4  302.47    6.20
   3  -6   4   12.20    1.60
   3  -6   4   12.20    1.60
  -3  -6  -4   13.40    1.50
  -3   6  -4   12.70    0.70
   3   6   4   12.60    1.50
   3   6   4   13.10    1.60
   3   6   4   13.10    1.60
  -3   6  -4   14.20    1.00
  -3   6  -4   12.70    0.70
   4  -6   4    2.10    1.30
  -4  -6  -4    4.20    1.10
   4  -6   4    2.10    1.30
   4   6   4    3.40    1.20
   4   6   4    0.30    1.20
   4   6   4    3.40    1.20
  -4   6  -4    1.50    1.20
  -4   6  -4    1.50    1.20
  -5  -6  -4    9.80    1.70
  -5  -6  -4   10.00    1.70
   5   6   4   11.20    2.00
   5   6   4   11.20    2.00
  -5   6  -4   13.90    2.20
  -5   6  -4   13.90    2.20
  -6  -6  -4    0.00    1.30
  -6  -6  -4    0.00    1.30
  -6   6  -4    0.00    1.40
   6   6   4    1.60    1.60
   6   6   4    1.60    1.60
  -6   6  -4    0.00    1.40
   7   6   4    0.00    1.70
  -7   6  -4    3.20    1.80
  -7   6  -4    3.20    1.80
   7   6   4    0.00    1.70
  -7  -7   4    0.00    2.50
  -7   7   4    2.90    1.40
  -7   7   4    2.90    1.40
  -6  -7   4    0.00    1.70
  -6   7   4    0.50    1.60
  -6   7   4    0.00    1.00
  -6   7   4    0.00    1.00
   6   7  -4    0.00    1.60
  -5   7   4   14.40    1.80
   5   7  -4   19.90    3.10
  -5   7   4   14.40    1.80
  -5   7   4   14.40    2.20
  -4   7   4   21.00    1.70
  -4   7   4   21.00    1.70
   4   7  -4   18.20    2.50
   4   7  -4   19.10    1.60
  -4   7   4   15.00    2.00
   4   7  -4   19.10    1.60
   3  -7  -4   30.20    1.40
   3  -7  -4   30.20    1.40
  -3   7   4   34.80    2.30
  -3   7   4   35.30    1.70
   3   7  -4   31.50    2.50
   3   7  -4   31.50    2.50
  -3   7   4   35.30    1.70
   3   7  -4   34.00    2.60
   2  -7  -4   82.79    4.20
   2  -7  -4   82.79    4.20
   2   7  -4   82.59    3.50
  -2   7   4   81.89    5.80
  -2   7   4   88.09    8.00
   2   7  -4   82.69    1.80
  -2   7   4   81.89    5.80
   2   7  -4   82.69    1.80
   1  -7  -4  326.27    5.90
   1  -7  -4  326.27    5.90
   1   7  -4  329.17    7.70
   1   7  -4  343.67    5.00
  -1   7   4  333.17    7.30
  -1   7   4  332.47    5.80
  -1   7   4  332.47    5.80
   1   7  -4  343.67    5.00
   0  -7  -4    1.50    0.50
   0  -7  -4    1.50    0.50
   0   7   4    1.70    0.40
   0   7  -4    1.70    0.30
   0   7  -4    1.70    0.30
   0   7   4    1.60    0.30
   0   7   4    1.70    0.40
   0   7   4    2.00    0.50
   0   7  -4    1.30    0.50
  -1   7  -4 1798.62   27.00
   1   7   4 1815.62   32.60
  -1   7  -4 1802.02   26.70
  -1   7  -4 1798.62   27.00
  -1   7  -4 1811.62   32.10
  -1   7  -4 1802.12   26.60
   1   7   4 1792.82   27.10
   1   7   4 1792.82   27.10
  -2  -7  -4    9.90    1.20
  -2   7  -4   11.00    0.70
  -2   7  -4   11.50    0.60
  -2   7  -4   11.60    1.30
  -2   7  -4   11.60    1.30
   2   7   4    9.80    1.20
  -2   7  -4   10.20    0.80
   2   7   4   12.20    1.40
  -2   7  -4   11.50    0.60
   2   7   4   12.20    1.40
  -3  -7  -4    7.10    1.20
  -3   7  -4    8.20    0.80
  -3   7  -4    7.20    1.30
  -3   7  -4    7.20    1.30
   3   7   4    9.20    1.40
   3   7   4    7.70    1.40
   3   7   4    9.20    1.40
  -4  -7  -4   28.50    2.10
  -4   7  -4   29.00    2.30
   4   7   4   29.70    2.30
   4   7   4   33.50    2.70
  -4   7  -4   29.00    2.30
   4   7   4   29.70    2.30
   5  -7   4    0.00    1.30
   5  -7   4    0.00    1.30
  -5  -7  -4    4.30    1.40
  -5  -7  -4    4.20    1.40
  -5   7  -4    0.90    1.40
  -5   7  -4    0.90    1.40
   5   7   4    4.20    1.70
   5   7   4    4.20    1.70
  -6  -7  -4    9.30    2.00
  -6  -7  -4    9.30    2.00
   6   7   4    7.00    2.00
   6   7   4    7.00    2.00
  -6   7  -4    7.20    2.10
  -6   7  -4    7.20    2.10
  -7   7  -4    0.00    2.10
  -7   7  -4    0.00    2.10
   7   7   4    2.90    1.90
   7   7   4    2.90    1.90
  -7  -8   4    0.00    2.10
   7   8  -4    0.00    2.20
  -7   8   4    2.50    1.60
  -7   8   4    2.50    1.60
  -6   8   4    1.10    1.20
   6   8  -4    3.20    2.10
  -6   8   4    1.00    1.70
  -6   8   4    1.10    1.20
  -5   8   4    7.70    1.90
   5   8  -4    8.20    2.20
  -5   8   4    8.30    1.50
  -5   8   4    8.30    1.50
  -4   8   4   55.09    3.10
   4   8  -4   54.69    2.30
  -4   8   4   56.09    2.60
   4   8  -4   54.69    2.30
  -4   8   4   56.09    2.60
   4   8  -4   53.39    3.80
   3  -8  -4   25.30    1.20
   3  -8  -4   25.30    1.20
   3   8  -4   27.50    1.30
   3   8  -4   27.50    1.30
  -3   8   4   30.30    2.10
   3   8  -4   25.10    2.40
  -3   8   4   24.80    1.50
  -3   8   4   24.80    1.50
   2  -8  -4   82.79    2.20
   2  -8  -4   82.79    2.20
  -2   8   4   87.29    2.50
   2   8  -4   83.39    1.80
  -2   8   4   87.29    2.50
   2   8  -4   83.39    1.80
   2   8  -4   78.79    3.50
  -2   8   4   84.59    3.20
   1  -8  -4    0.10    0.90
   1  -8  -4    0.10    1.00
   1   8  -4    0.00    0.20
   1   8  -4    0.00    0.50
  -1   8   4    0.00    0.50
  -1   8   4    0.20    0.30
  -1   8   4    0.20    0.30
   1   8  -4    0.00    0.20
   0  -8  -4 1098.29   17.40
   0  -8  -4 1098.09   17.50
   0   8   4 1114.29   20.60
   0   8  -4 1092.79   20.70
   0   8   4 1100.69   16.90
   0   8  -4 1110.09   16.50
   0   8  -4 1147.59   23.20
   0   8  -4 1110.09   16.50
   0   8   4 1107.79   20.90
   0   8   4 1100.69   16.90
  -1  -8  -4  295.97    6.00
  -1  -8  -4  295.97    6.00
   1   8   4  288.27    6.50
  -1   8  -4  287.37    6.10
   1   8   4  294.47    5.70
  -1   8  -4  284.67    5.60
   1   8   4  294.47    5.70
  -1   8  -4  284.67    5.60
   2  -8   4    0.00    0.80
  -2  -8  -4    0.00    0.60
   2  -8   4    0.00    0.80
   2   8   4    0.10    0.60
  -2   8  -4    0.40    0.40
  -2   8  -4    0.20    0.70
   2   8   4    1.50    1.50
   2   8   4    1.50    1.50
  -2   8  -4    0.20    0.70
  -3  -8  -4   16.60    2.30
  -3   8  -4   22.10    2.00
  -3   8  -4   20.20    1.10
   3   8   4   23.80    2.10
  -3   8  -4   22.10    2.00
   3   8   4   23.80    2.10
   3   8   4   22.40    2.00
  -3   8  -4   19.80    1.10
  -4  -8  -4  125.89    4.40
   4   8   4  118.49    4.90
  -4   8  -4  114.79    4.40
   4   8   4  110.79    4.30
   4   8   4  110.79    4.30
  -4   8  -4  114.79    4.40
  -5  -8  -4    0.40    1.10
  -5  -8  -4    0.80    1.10
   5   8   4    0.60    1.30
  -5   8  -4    0.00    1.20
  -5   8  -4    0.00    1.20
   5   8   4    0.60    1.30
  -6  -8  -4    1.70    1.60
  -6  -8  -4    1.70    1.60
   6   8   4    5.20    1.90
   6   8   4    5.20    1.90
  -6   8  -4    4.70    1.80
  -6   8  -4    4.70    1.80
   7   8   4    0.60    1.70
   7   8   4    0.60    1.70
  -7   8  -4    2.30    1.90
  -7   8  -4    2.30    1.90
  -7  -9   4    0.00    2.40
   7   9  -4    0.00    2.50
  -7   9   4    1.50    1.40
  -7   9   4    1.50    1.40
   6   9  -4    4.70    2.10
  -6   9   4    2.30    1.40
  -6   9   4    2.30    1.40
  -6   9   4    1.00    1.80
  -5   9   4    5.70    1.40
  -5   9   4    5.70    1.40
  -5   9   4    8.00    1.90
   5   9  -4    6.40    2.10
  -4   9   4   10.60    1.50
  -4   9   4   10.60    1.50
   4   9  -4   10.80    2.20
  -4   9   4   11.90    1.80
   3  -9  -4   28.90    1.30
   3  -9  -4   28.90    1.30
   3   9  -4   26.60    1.30
   3   9  -4   32.10    2.60
  -3   9   4   26.90    1.60
  -3   9   4   26.90    1.60
   3   9  -4   26.60    1.30
  -3   9   4   27.50    2.10
   2  -9  -4  154.58    3.30
   2  -9  -4  154.58    3.30
  -2   9   4  155.88    8.30
   2   9  -4  151.58    2.90
   2   9  -4  151.58    2.90
   2   9  -4  161.88    5.20
  -2   9   4  156.08    4.60
  -2   9   4  155.88    8.30
   1  -9  -4   49.60    1.70
   1  -9  -4   49.60    1.70
  -1   9   4   49.30    1.60
  -1   9   4   44.60    4.20
   1   9  -4   51.39    1.10
   1   9  -4   51.39    1.10
  -1   9   4   49.30    1.60
   1   9  -4   50.29    2.40
   0  -9  -4    0.40    0.50
   0  -9  -4    0.40    0.50
   0   9  -4    0.60    0.60
   0   9  -4    0.00    0.30
   0   9   4    0.10    0.20
   0   9   4    0.50    0.50
   0   9   4    0.00    0.40
   0   9   4    0.00    0.40
   0   9  -4    0.80    0.60
   0   9  -4    0.00    0.30
  -1  -9  -4  690.93   11.90
  -1  -9  -4  690.93   11.90
   1   9   4  676.13   13.50
  -1   9  -4  675.43   11.20
  -1   9  -4  663.63   13.00
  -1   9  -4  675.43   11.20
   1   9   4  692.23   11.40
   1   9   4  692.23   11.40
  -2  -9  -4    6.80    1.10
   2   9   4    6.40    1.00
  -2   9  -4    5.40    1.00
   2   9   4    6.60    1.10
  -2   9  -4    4.50    0.60
  -2   9  -4    6.60    0.70
   2   9   4    6.40    1.00
  -2   9  -4    5.40    1.00
   3  -9   4    2.10    1.30
  -3  -9  -4    0.00    1.80
  -3   9  -4    0.30    0.50
  -3   9  -4    1.80    1.00
  -3   9  -4    0.00    0.50
   3   9   4    2.80    1.10
  -3   9  -4    1.80    1.00
   3   9   4    0.10    0.80
   3   9   4    0.10    0.80
  -4  -9  -4    1.30    1.20
   4   9   4    1.90    1.40
  -4   9  -4    1.80    1.40
   4   9   4    3.80    1.30
  -4   9  -4    1.80    1.40
   4   9   4    3.80    1.30
  -5  -9  -4    5.30    1.60
   5   9   4   11.40    2.90
  -5   9  -4    5.30    1.60
  -5   9  -4    5.30    1.60
   5   9   4   11.40    2.90
  -6  -9  -4    0.20    1.40
  -6  -9  -4    0.20    1.40
  -6   9  -4    0.00    1.60
   6   9   4    1.80    1.60
   6   9   4    1.80    1.60
  -6   9  -4    0.00    1.60
  -7   9  -4    0.00    1.80
  -7   9  -4    0.00    1.80
  -7 -10   4    1.80    2.50
  -7  10   4    3.20    1.60
   7  10  -4    0.20    2.40
  -7  10   4    3.20    1.60
  -6  10   4    1.30    1.40
   6  10  -4    0.00    1.90
  -6  10   4    0.30    1.50
  -6  10   4    1.30    1.40
   5  10  -4    7.90    2.30
  -5  10   4   11.10    1.80
  -5  10   4   11.10    1.80
  -5  10   4   10.10    2.10
  -4  10   4   79.39    3.90
  -4  10   4   76.59    3.10
   4  10  -4   79.89    4.60
  -4  10   4   76.59    3.10
   3 -10  -4   26.20    1.20
   3 -10  -4   26.20    1.20
  -3  10   4   25.40    2.00
  -3  10   4   24.60    1.60
   3  10  -4   25.00    1.30
   3  10  -4   25.00    1.30
   3  10  -4   20.10    2.40
  -3  10   4   24.60    1.60
   2 -10  -4  448.06    7.90
   2 -10  -4  448.06    7.90
  -2  10   4  467.15   10.30
   2  10  -4  473.45   11.20
   2  10  -4  477.75    7.50
  -2  10   4  463.85    8.40
   2  10  -4  477.75    7.50
  -2  10   4  463.85    8.40
   1 -10  -4  149.69    3.40
   1 -10  -4  149.69    3.40
   1  10  -4  147.09    2.70
  -1  10   4  147.09    3.20
   1  10  -4  143.59    4.60
  -1  10   4  147.09    3.20
   1  10  -4  147.09    2.70
  -1  10   4  141.89    3.70
  -1  10   4  147.39    4.10
   0 -10  -4  221.78    4.80
   0 -10  -4  221.88    4.80
   0  10  -4  217.48    6.10
   0  10   4  220.88    4.50
   0  10   4  226.08    5.50
   0  10   4  224.78    4.80
   0  10  -4  230.18    4.10
   0  10  -4  233.98    5.60
   0  10  -4  230.18    4.10
   0  10   4  220.88    4.50
  -1 -10  -4   90.29    2.90
  -1 -10  -4   90.29    2.90
  -1  10  -4   87.19    2.50
  -1  10  -4   87.19    2.50
   1  10   4   89.59    2.60
   1  10   4   89.59    2.60
  -1  10  -4   91.19    2.70
   1  10   4   84.19    2.90
  -2 -10  -4   14.90    1.50
  -2  10  -4   15.50    1.10
   2  10   4   16.20    1.50
   2  10   4   16.50    1.50
  -2  10  -4   17.70    1.10
   2  10   4   16.50    1.50
  -2  10  -4   18.00    1.60
  -2  10  -4   18.00    1.60
   3 -10   4  289.17    8.90
  -3 -10  -4  290.87   12.70
   3  10   4  278.47    6.70
  -3  10  -4  273.77    6.30
   3  10   4  278.47    6.70
  -3  10  -4  277.17    6.70
  -3  10  -4  280.47    6.10
  -3  10  -4  277.17    6.70
   3  10   4  274.17    7.70
  -4 -10  -4  101.29    4.10
  -4  10  -4  106.69    4.20
   4  10   4  109.59    4.30
   4  10   4  106.79    4.90
   4  10   4  109.59    4.30
  -4  10  -4  106.69    4.20
  -5 -10  -4    9.30    1.80
  -5  10  -4   10.50    2.10
   5  10   4   14.50    2.20
   5  10   4   14.50    2.20
  -5  10  -4   10.50    2.10
  -6 -10  -4    2.90    3.20
  -6 -10  -4    3.00    3.20
   6  10   4    1.90    1.30
  -6  10  -4    4.30    1.80
  -6  10  -4    4.30    1.80
   6  10   4    1.90    1.30
  -7  10  -4    8.10    2.40
  -7  10  -4    8.10    2.40
  -7 -11   4    1.00    2.50
  -7  11   4    3.90    1.90
  -7  11   4    3.90    1.90
   7  11  -4    5.20    2.70
  -6  11   4    5.20    1.50
  -6  11   4    5.20    1.50
   6  11  -4    3.90    2.60
  -5  11   4    7.50    1.50
  -5  11   4    7.50    1.50
   5  11  -4    2.50    4.80
  -5  11   4    4.50    1.50
   4  11  -4    5.10    1.90
  -4  11   4    4.40    1.10
  -4  11   4    5.00    1.50
  -4  11   4    4.40    1.10
  -3  11   4  108.89    3.40
  -3  11   4  111.39    4.10
   3  11  -4  117.79    5.10
  -3  11   4  108.89    3.40
   2 -11  -4   58.19    3.90
   2 -11  -4   58.19    3.90
   2  11  -4   58.19    1.80
   2  11  -4   56.09    3.10
  -2  11   4   59.19    2.10
   2  11  -4   58.19    1.80
  -2  11   4   59.19    2.10
  -2  11   4   55.69    2.60
   1 -11  -4    3.10    0.70
   1 -11  -4    3.10    0.70
  -1  11   4    2.00    0.50
  -1  11   4    1.90    0.50
  -1  11   4    1.40    0.70
   1  11  -4    1.90    0.60
   1  11  -4    2.70    0.90
   1  11  -4    1.90    0.60
  -1  11   4    1.90    0.50
   0 -11  -4   87.69    2.70
   0 -11  -4   87.59    2.70
   0  11  -4   87.29    2.20
   0  11   4   91.39    2.50
   0  11  -4   87.29    2.20
   0  11   4   88.99    3.00
   0  11  -4   86.09    3.10
   0  11   4   90.79    2.30
   0  11  -4   82.99    3.30
   0  11   4   91.39    2.50
  -1 -11  -4   74.19    2.70
  -1 -11  -4   74.19    2.70
   1  11   4   75.59    2.50
  -1  11  -4   74.99    2.30
   1  11   4   75.59    2.50
  -1  11  -4   75.49    2.60
  -1  11  -4   74.99    2.30
   1  11   4   74.49    2.80
  -2 -11  -4   52.79    2.50
   2  11   4   48.20    2.20
   2  11   4   45.70    2.40
  -2  11  -4   47.90    1.90
  -2  11  -4   46.80    1.80
  -2  11  -4   46.40    2.20
  -2  11  -4   46.40    2.20
   2  11   4   48.20    2.20
  -3 -11  -4    5.60    2.40
  -3  11  -4    6.60    0.90
  -3  11  -4    5.90    0.90
   3  11   4    6.20    1.30
  -3  11  -4    5.90    1.30
   3  11   4    8.40    1.70
   3  11   4    6.20    1.30
  -3  11  -4    5.90    1.30
  -4 -11  -4   44.50    2.90
  -4  11  -4   41.50    2.80
  -4  11  -4   41.50    2.80
  -4  11  -4   48.50    2.10
   4  11   4   42.60    3.10
   4  11   4   46.00    6.00
   4  11   4   46.00    6.00
  -5 -11  -4   20.70    2.50
   5  11   4   17.70    2.40
  -5  11  -4   21.20    2.50
   5  11   4   17.70    2.40
   5  11   4   22.50    3.10
  -5  11  -4   21.20    2.50
  -6 -11  -4    0.60    3.70
  -6 -11  -4    0.60    3.70
  -6  11  -4    0.00    1.40
  -6  11  -4    0.00    1.40
   6  11   4    1.30    1.70
   6  11   4    1.30    1.70
  -7  12   4    9.20    2.00
  -7  12   4    9.20    2.00
   7  12  -4    0.00    2.70
   6  12  -4    4.10    2.80
  -6  12   4    2.60    1.30
  -6  12   4    2.60    1.30
  -5  12   4    4.50    1.40
  -5  12   4    4.50    1.40
  -5  12   4    8.90    1.90
   5  12  -4    5.50    2.50
  -4  12   4  115.29    3.90
  -4  12   4  115.29    3.90
   4  12  -4  126.59    6.00
  -4  12   4  118.69    4.70
  -3  12   4  117.99    3.60
  -3  12   4  114.79    4.20
   3  12  -4  112.69    5.10
  -3  12   4  117.99    3.60
   2 -12  -4   17.30    1.10
   2 -12  -4   17.30    1.10
  -2  12   4   16.50    1.20
   2  12  -4   16.40    0.90
  -2  12   4   16.50    1.20
   2  12  -4   16.40    0.90
  -2  12   4   17.60    4.20
   2  12  -4   16.40    2.10
   1 -12  -4    5.30    0.80
   1 -12  -4    5.30    0.80
  -1  12   4    5.50    0.80
   1  12  -4    4.50    0.60
  -1  12   4    5.70    0.70
   1  12  -4    4.50    0.60
   1  12  -4    5.10    1.10
  -1  12   4    5.50    0.80
  -1  12   4    6.10    1.00
   0 -12  -4  164.98    4.10
   0 -12  -4  164.98    4.10
   0  12  -4  168.48    3.30
   0  12   4  166.08    3.80
   0  12   4  165.18    3.70
   0  12   4  167.48    4.70
   0  12  -4  174.48    4.90
   0  12  -4  168.48    3.30
   0  12   4  166.08    3.80
   0  12  -4  174.28    5.40
  -1 -12  -4  146.09    4.10
  -1 -12  -4  146.09    4.10
  -1  12  -4  151.28    3.60
  -1  12  -4  154.88    4.20
   1  12   4  151.38    3.80
   1  12   4  151.38    3.80
  -1  12  -4  151.28    3.60
   1  12   4  150.48    4.50
  -2 -12  -4    9.40    1.40
  -2  12  -4   13.30    1.40
  -2  12  -4    9.80    1.10
   2  12   4   11.50    1.50
   2  12   4    9.80    1.30
   2  12   4    9.80    1.30
  -2  12  -4   11.60    1.00
  -2  12  -4   13.30    1.40
  -3 -12  -4    1.20    1.10
  -3  12  -4    3.00    1.10
  -3  12  -4    2.20    0.70
   3  12   4    0.90    1.10
  -3  12  -4    0.70    0.60
   3  12   4    0.90    1.10
  -3  12  -4    3.00    1.10
   3  12   4    1.60    1.10
  -4 -12  -4    4.20    1.30
   4  12   4    5.80    1.60
   4  12   4    7.10    1.60
  -4  12  -4    5.10    0.90
  -4  12  -4    3.30    1.40
   4  12   4    7.10    1.60
  -4  12  -4    3.30    1.40
  -5 -12  -4    0.00    1.30
  -5  12  -4    0.10    1.40
   5  12   4    0.00    1.40
  -5  12  -4    0.10    1.40
   5  12   4    0.00    1.50
   5  12   4    0.00    1.40
  -6 -12  -4    0.00    3.80
  -6 -12  -4    0.00    3.80
  -6  12  -4    0.00    1.30
   6  12   4    2.20    2.00
  -6  12  -4    0.00    1.30
   6  12   4    2.20    2.00
  -7  13   4    4.30    1.80
  -7  13   4    4.30    1.80
   7  13  -4    2.00    3.30
  -6  13   4    1.30    1.40
   6  13  -4    1.20    2.40
  -6  13   4    1.30    1.40
  -5  13   4    5.50    1.80
  -5  13   4   10.70    1.80
  -5  13   4   10.70    1.80
   5  13  -4    7.20    2.30
  -4  13   4   18.70    1.90
  -4  13   4   18.70    1.90
  -4  13   4   18.60    2.20
   4  13  -4   14.90    2.70
   3  13  -4    0.30    1.10
  -3  13   4    0.00    1.00
  -3  13   4    0.30    0.70
  -3  13   4    0.30    0.70
   2 -13  -4    1.30    0.60
   2 -13  -4    1.30    0.50
  -2  13   4    0.00    0.50
  -2  13   4    0.50    0.70
   2  13  -4    0.10    0.90
  -2  13   4    0.50    0.70
  -2  13   4    0.10    0.80
   1 -13  -4   65.99    2.30
   1 -13  -4   65.99    2.30
   1  13  -4   65.19    1.90
  -1  13   4   64.99    2.70
  -1  13   4   67.19    2.30
   1  13  -4   65.19    1.90
  -1  13   4   67.39    2.10
   1  13  -4   69.89    3.20
  -1  13   4   67.39    2.10
   0 -13  -4  250.17    5.60
   0 -13  -4  250.17    5.60
   0  13   4  247.88    5.10
   0  13  -4  244.08    6.40
   0  13   4  246.88    6.30
   0  13  -4  261.67    7.30
   0  13  -4  249.68    4.60
   0  13  -4  249.68    4.60
   0  13   4  247.88    5.10
  -1 -13  -4    0.90    0.70
  -1 -13  -4    0.90    0.70
  -1  13  -4    0.90    0.60
  -1  13  -4    0.00    0.40
   1  13   4    0.40    0.60
   1  13   4    0.50    0.70
  -1  13  -4    0.00    0.40
   1  13   4    0.50    0.70
  -2 -13  -4   38.80    2.30
   2  13   4   45.50    2.30
  -2  13  -4   41.50    1.80
   2  13   4   39.00    2.40
  -2  13  -4   45.60    2.20
  -2  13  -4   44.20    2.00
  -2  13  -4   45.60    2.20
   2  13   4   45.50    2.30
  -3 -13  -4    0.00    0.90
   3  13   4    0.00    0.70
  -3  13  -4    0.20    0.90
   3  13   4    0.00    0.80
  -3  13  -4    0.20    0.90
  -3  13  -4    0.00    0.50
   3  13   4    0.00    0.70
  -3  13  -4    0.00    0.60
  -4 -13  -4    2.20    1.30
  -4  13  -4    1.40    1.10
   4  13   4    2.20    1.50
  -4  13  -4    0.50    0.70
   4  13   4    0.80    1.30
   4  13   4    0.80    1.30
  -4  13  -4    1.40    1.10
  -5 -13  -4    0.00    1.20
  -5 -13  -4    0.00    1.20
   5  13   4    0.90    1.80
   5  13   4    4.70    1.80
   5  13   4    4.70    1.80
  -5  13  -4    0.00    1.10
  -5  13  -4    0.00    1.10
  -6 -13  -4    1.50    3.90
  -6 -13  -4    1.50    3.80
  -6  13  -4    2.70    1.70
  -6  13  -4    2.70    1.70
  -7  14   4    1.60    1.90
  -7  14   4    1.60    1.90
   6  14  -4   15.30    3.60
  -6  14   4   18.30    2.40
  -6  14   4   18.30    2.40
  -5  14   4    2.40    1.60
   5  14  -4    3.00    2.20
  -5  14   4    4.70    1.50
  -5  14   4    4.70    1.50
   4  14  -4    0.40    1.50
  -4  14   4    0.00    2.00
  -4  14   4    0.00    1.00
  -4  14   4    0.00    2.00
  -3  14   4   13.50    4.70
  -3  14   4   13.50    1.50
   3  14  -4   13.70    2.30
  -3  14   4   13.50    1.50
   2 -14  -4    0.40    0.60
   2 -14  -4    0.40    0.60
  -2  14   4    0.00    0.60
  -2  14   4    0.00    0.80
  -2  14   4    0.00    0.60
  -2  14   4    0.30    0.60
   2  14  -4    0.00    0.90
   1 -14  -4  113.09    3.20
   1 -14  -4  113.09    3.20
   1  14  -4  108.89    3.60
  -1  14   4  117.39    3.90
  -1  14   4  111.89    3.20
  -1  14   4  109.79    3.00
   1  14  -4  108.89    3.60
   1  14  -4  113.39    4.30
  -1  14   4  109.79    3.00
   0 -14  -4    0.40    0.60
   0 -14  -4    0.40    0.60
   0 -14  -4    6.30   17.30
   0  14   4    0.00    0.50
   0  14  -4    0.60    0.40
   0  14   4    1.80    0.60
   0  14  -4    3.60    1.00
   0  14  -4    0.00    0.90
   0  14  -4    0.60    0.40
   0  14   4    1.80    0.60
  -1 -14  -4   55.59    2.60
  -1 -14  -4   55.59    2.60
   1  14   4   57.39    2.30
  -1  14  -4   59.19    2.10
   1  14   4   55.39    2.70
   1  14   4   57.39    2.30
  -1  14  -4   59.19    2.10
  -1  14  -4   57.49    2.50
  -2 -14  -4   89.49    3.60
   2  14   4   91.69    3.90
   2  14   4   85.69    3.30
  -2  14  -4   90.89    3.10
  -2  14  -4   93.49    2.90
   2  14   4   85.69    3.30
  -2  14  -4   98.69    3.20
  -2  14  -4   90.89    3.10
  -3 -14  -4    1.20    1.00
  -3  14  -4    0.00    0.60
   3  14   4    0.00    1.10
   3  14   4    0.00    1.00
  -3  14  -4    0.30    0.90
   3  14   4    0.00    1.10
  -3  14  -4    0.30    0.90
  -4 -14  -4    3.10    1.40
   4  14   4    4.60    1.50
  -4  14  -4    7.80    1.60
  -4  14  -4    6.50    1.10
   4  14   4    4.60    1.50
  -4  14  -4    7.80    1.60
   4  14   4    6.00    1.80
  -5 -14  -4    0.50    1.40
  -5 -14  -4    0.50    1.40
   5  14   4    0.00    1.30
  -5  14  -4    1.90    1.50
   5  14   4    0.00    1.30
   5  14   4    2.20    1.90
  -5  14  -4    1.90    1.50
  -5  14  -4    0.50    0.90
  -6 -14  -4    3.90    2.00
  -6 -14  -4    3.90    2.00
  -6  14  -4    0.20    1.40
  -6  14  -4    0.20    1.40
  -6  15   4    2.80    1.60
  -6  15   4    2.80    1.60
   6  15  -4    0.30    2.30
   5  15  -4    2.20    2.10
  -5  15   4    0.00    1.40
  -5  15   4    0.60    1.10
  -5  15   4    0.60    1.10
  -4  15   4    0.00    0.90
   4  15  -4    0.60    1.80
  -4  15   4    0.00    0.90
  -4  15   4    0.00    1.00
   3  15  -4   59.89    3.90
  -3  15   4   58.39    3.20
  -3  15   4   56.09    2.60
  -3  15   4   56.09    2.60
   2 -15  -4    0.00    0.60
   2 -15  -4    0.00    0.60
   2  15  -4    0.00    0.90
  -2  15   4    0.20    0.70
  -2  15   4    0.20    0.70
  -2  15   4    0.10    0.80
  -2  15   4    0.00    0.60
   1 -15  -4  503.75    9.30
   1 -15  -4  503.75    9.30
  -1  15   4  503.75   11.30
   1  15  -4  517.15   12.00
   1  15  -4  500.25   12.10
   1  15  -4  517.15   12.00
  -1  15   4  516.35   10.00
  -1  15   4  516.35   10.00
  -1  15   4  510.15   10.60
   0 -15  -4   18.60    1.60
   0 -15  -4   18.60    1.70
   0  15   4   17.70    1.30
   0  15   4   17.70    1.30
   0  15   4   17.00    1.60
   0  15  -4   18.30    1.90
   0  15  -4   19.10    1.90
   0  15  -4   15.50    2.30
   0  15  -4   15.50    2.30
  -1 -15  -4    3.80    1.10
  -1 -15  -4    3.80    1.10
   1  15   4    3.20    0.90
  -1  15  -4    3.40    1.00
  -1  15  -4    2.50    0.70
   1  15   4    3.20    0.90
   1  15   4    3.00    1.10
  -1  15  -4    2.50    0.70
  -2 -15  -4   52.09    2.80
  -2 -15  -4   52.69    2.80
   2  15   4   52.09    2.50
  -2  15  -4   52.19    2.40
   2  15   4   52.09    2.50
  -2  15  -4   51.49    2.40
  -2  15  -4   52.19    2.40
   2  15   4   48.60    2.90
  -3 -15  -4   36.90    2.60
  -3  15  -4   36.30    2.40
   3  15   4   30.10    2.30
  -3  15  -4   34.40    1.90
   3  15   4   35.60    2.80
  -3  15  -4   36.30    2.40
   3  15   4   30.10    2.30
  -4 -15  -4    2.90    1.40
   4  15   4    5.20    1.50
  -4  15  -4    3.20    1.30
   4  15   4    7.20    2.10
  -4  15  -4    5.30    1.10
  -4  15  -4    3.20    1.30
   4  15   4    5.20    1.50
  -5 -15  -4    0.00    1.40
  -5 -15  -4    0.00    1.40
   5  15   4    0.00    1.60
   5  15   4    0.00    1.60
  -5  15  -4    0.00    1.20
  -5  15  -4    0.00    1.20
  -5  15  -4    0.00    0.80
   5  15   4    0.60    1.80
  -6 -15  -4    2.00    1.90
  -6 -15  -4    2.00    1.90
  -6  15  -4    6.10    2.30
  -6  15  -4    6.10    2.30
  -6  16   4    3.00    4.30
  -6  16   4    3.00    4.30
   6  16  -4    0.00    2.30
  -5  16   4    7.30    4.10
   5  16  -4    3.20    2.10
  -5  16   4    6.70    1.60
  -5  16   4    6.70    1.60
  -4  16   4    1.90    1.20
  -4  16   4    1.90    1.20
  -4  16   4    3.00    1.30
   4  16  -4    2.10    1.60
  -3  16   4   13.30    1.50
   3  16  -4   16.70    2.60
  -3  16   4   15.00    1.60
  -3  16   4   13.00    1.80
  -3  16   4   15.00    1.60
  -2  16   4   41.00    2.10
   2  16  -4   39.20    3.10
  -2  16   4   41.90    2.50
  -2  16   4   41.00    2.10
  -2  16   4   39.70    2.10
   1 -16  -4   48.10    2.20
   1 -16  -4   48.00    2.20
   1  16  -4   46.20    1.80
  -1  16   4   49.30    2.00
  -1  16   4   49.30    2.10
  -1  16   4   51.09    2.70
  -1  16   4   49.30    2.10
   1  16  -4   44.80    3.00
   1  16  -4   46.20    1.80
   0 -16  -4   23.80    1.80
   0 -16  -4   23.80    1.80
   0  16   4   24.40    2.00
   0  16  -4   22.60    1.20
   0  16  -4   26.40    2.40
   0  16   4   22.10    1.50
   0  16  -4   24.30    2.10
   0  16  -4   22.60    1.20
   0  16   4   22.10    1.50
  -1 -16  -4   98.79    3.70
  -1 -16  -4   98.79    3.70
   1  16   4   99.89    3.30
  -1  16  -4   91.89    5.00
   1  16   4   96.69    4.00
  -1  16  -4   91.89    5.00
   1  16   4   99.89    3.30
  -1  16  -4   96.79    3.70
  -2 -16  -4    3.60    1.20
  -2 -16  -4    3.70    1.20
  -2  16  -4    4.80    1.00
   2  16   4    2.40    1.20
   2  16   4    4.00    1.20
   2  16   4    4.00    1.20
  -2  16  -4    4.80    1.00
  -2  16  -4    4.10    0.90
  -3 -16  -4   14.00    2.00
   3  16   4   13.30    1.90
  -3  16  -4   10.20    1.20
  -3  16  -4   11.50    1.70
   3  16   4   13.40    2.20
  -3  16  -4   11.50    1.70
   3  16   4   13.30    1.90
  -4 -16  -4    3.40    1.50
   4  16   4    2.60    1.60
  -4  16  -4    3.40    1.40
  -4  16  -4    3.40    1.40
  -4  16  -4    3.20    1.00
   4  16   4    4.60    1.50
   4  16   4    4.60    1.50
  -5 -16  -4    4.60    1.90
  -5 -16  -4    4.60    1.80
   5  16   4    4.80    2.20
  -5  16  -4    4.70    1.20
  -5  16  -4    0.80    1.50
  -5  16  -4    0.80    1.50
  -6 -16  -4    0.70    2.00
  -6 -16  -4    0.70    2.00
  -6  16  -4    4.70    1.90
  -6  16  -4    4.70    1.90
  -6  17   4    2.00    1.60
  -6  17   4    2.00    1.60
   6  17  -4    0.00    5.70
  -5  17   4    1.50    1.60
  -5  17   4    3.30    1.40
   5  17  -4    3.90    2.50
  -5  17   4    3.30    1.40
  -4  17   4   37.90    2.50
  -4  17   4   36.30    2.80
   4  17  -4   34.50    4.10
  -4  17   4   37.90    2.50
  -4  17   4   36.70    2.50
  -3  17   4    9.20    1.30
  -3  17   4    8.50    1.40
   3  17  -4    9.40    2.10
  -3  17   4    9.20    1.30
  -3  17   4   10.40    1.80
  -2  17   4   12.50    1.80
  -2  17   4   12.10    1.40
  -2  17   4   11.80    1.30
   2  17  -4   16.00    2.40
  -2  17   4   12.10    1.40
   1 -17  -4    4.70    1.00
   1 -17  -4    4.70    1.00
  -1  17   4    4.40    1.20
   1  17  -4    3.40    1.30
  -1  17   4    1.90    0.80
  -1  17   4    1.90    0.80
  -1  17   4    3.10    0.80
   0 -17  -4  149.39    4.40
   0 -17  -4  149.39    4.40
   0  17   4  150.58    5.00
   0  17  -4  148.89    3.40
   0  17   4  150.78    4.00
   0  17   4  150.78    4.00
   0  17  -4  160.08    5.90
   0  17  -4  148.89    3.40
   0  17  -4  162.88    5.40
  -1 -17  -4    7.20    1.40
  -1 -17  -4    7.20    1.40
   1  17   4    6.70    1.20
  -1  17  -4    7.50    1.90
   1  17   4    6.60    1.40
   1  17   4    6.70    1.20
  -1  17  -4    7.50    1.90
  -1  17  -4    5.40    1.30
  -2 -17  -4   12.00    1.80
  -2 -17  -4   12.10    1.80
   2  17   4    8.90    1.80
  -2  17  -4   10.90    1.40
   2  17   4   12.80    1.70
   2  17   4   12.80    1.70
  -2  17  -4   10.90    1.40
  -2  17  -4    8.50    1.50
  -3 -17  -4   13.90    2.10
  -3  17  -4   11.60    1.70
   3  17   4   13.60    1.90
  -3  17  -4   11.60    1.70
   3  17   4   13.60    1.90
   3  17   4   10.70    2.10
  -3  17  -4   12.00    1.30
  -4 -17  -4   30.90    3.10
  -4 -17  -4   30.60    3.10
  -4  17  -4   30.80    2.20
   4  17   4   27.60    2.90
   4  17   4   24.90    3.30
  -4  17  -4   32.90    2.90
  -4  17  -4   32.90    2.90
   4  17   4   27.60    2.90
  -5 -17  -4   17.30    2.70
  -5 -17  -4   17.30    2.70
  -5  17  -4   16.40    1.80
  -5  17  -4   15.30    2.50
   5  17   4   17.10    3.50
  -5  17  -4   15.30    2.50
  -6  17  -4    3.90    1.90
  -6  17  -4    3.90    1.90
  -6  18   4    4.10    1.50
  -6  18   4    0.50    1.50
  -6  18   4    0.50    1.50
   6  18  -4    0.00    2.60
  -5  18   4   11.70    2.20
  -5  18   4   11.60    1.80
  -5  18   4   12.70    4.70
  -5  18   4   12.70    4.70
   5  18  -4    5.70    2.90
  -4  18   4   11.80    1.70
  -4  18   4   10.80    1.60
  -4  18   4    8.30    1.90
   4  18  -4    9.40    2.60
  -4  18   4   11.80    1.70
  -3  18   4   18.40    1.80
  -3  18   4   18.40    1.80
  -3  18   4   14.40    1.60
   3  18  -4   18.30    2.90
  -3  18   4   17.30    2.20
  -2  18   4   65.89    2.70
   2  18  -4   61.89    4.00
  -2  18   4   60.69    3.30
  -2  18   4   63.99    2.60
  -2  18   4   63.99    2.60
   1 -18  -4  207.68    5.10
   1 -18  -4  207.68    5.10
   1  18  -4  201.98    6.90
  -1  18   4  213.98    5.10
  -1  18   4  203.38    4.90
  -1  18   4  203.38    4.90
  -1  18   4  205.98    6.20
   0 -18  -4   46.80    2.60
   0 -18  -4   46.80    2.60
   0  18  -4   48.30    1.80
   0  18  -4   52.89    3.40
   0  18  -4   51.99    3.10
   0  18   4   48.40    2.90
   0  18  -4   48.30    1.80
   0  18   4   48.90    2.20
   0  18   4   48.90    2.20
  -1 -18  -4   19.60    2.00
  -1 -18  -4   19.60    2.00
  -1  18  -4   22.20    1.50
   1  18   4   19.90    2.30
  -1  18  -4   22.20    1.50
   1  18   4   23.00    2.00
   1  18   4   23.00    2.00
  -1  18  -4   25.70    2.10
  -2 -18  -4   21.50    3.10
  -2 -18  -4   21.50    3.10
   2  18   4   18.40    2.00
  -2  18  -4   18.50    1.70
   2  18   4   16.20    2.30
  -2  18  -4   18.00    2.00
  -2  18  -4   18.50    1.70
   2  18   4   18.40    2.00
  -3 -18  -4    2.30    1.20
  -3 -18  -4    2.40    1.20
  -3  18  -4    3.00    1.20
   3  18   4    1.50    1.30
  -3  18  -4    0.70    0.80
   3  18   4    1.50    1.30
   3  18   4    1.40    1.40
  -3  18  -4    3.00    1.20
  -4 -18  -4    1.00    1.50
  -4 -18  -4    1.00    1.50
  -4  18  -4    2.00    1.30
  -4  18  -4    2.00    1.30
   4  18   4    0.00    1.20
   4  18   4    0.00    1.20
   4  18   4    3.10    1.80
  -4  18  -4    1.80    1.00
  -5 -18  -4    0.10    3.40
  -5 -18  -4    0.00    3.40
  -5  18  -4    0.00    1.10
   5  18   4    0.10    1.80
  -5  18  -4    1.50    1.60
  -5  18  -4    1.50    1.60
  -6  18  -4    1.50    1.80
  -6  18  -4    0.00    1.30
  -6  18  -4    1.50    1.80
  -6  19   4   11.10    2.00
   6  19  -4    4.30    3.50
  -6  19   4    6.50    1.90
  -6  19   4    6.50    1.90
   5  19  -4    2.30    2.50
  -5  19   4    8.00    1.60
  -5  19   4    1.80    1.50
  -5  19   4    3.10    1.60
  -5  19   4    1.80    1.50
   4  19  -4    0.00    1.60
  -4  19   4    2.10    1.20
  -4  19   4    3.60    1.20
  -4  19   4    2.10    1.20
  -4  19   4    0.00    1.30
  -3  19   4   28.20    2.10
  -3  19   4   24.10    2.10
  -3  19   4   25.00    2.60
  -3  19   4   28.20    2.10
   3  19  -4   24.50    3.40
  -2  19   4   55.39    2.50
  -2  19   4   54.19    3.20
  -2  19   4   55.39    2.50
   2  19  -4   53.19    3.90
  -2  19   4   58.09    2.60
   1 -19  -4  160.98    4.60
   1 -19  -4  160.98    4.60
  -1  19   4  166.98    4.40
  -1  19   4  166.98    4.40
   1  19  -4  179.18    6.50
  -1  19   4  174.08    5.70
   0 -19  -4  115.89    4.00
   0 -19  -4  115.89    4.00
   0  19  -4  104.39    4.60
   0  19  -4  112.59    5.10
   0  19   4  112.19    4.90
   0  19  -4  115.09    6.50
   0  19   4  113.29    4.50
   0  19  -4  115.09    6.50
   0  19   4  112.19    4.90
  -1 -19  -4    2.60    1.20
  -1 -19  -4    2.60    1.20
  -1  19  -4    4.80    1.40
  -1  19  -4    6.00    1.00
   1  19   4    3.60    1.00
   1  19   4    6.90    1.60
   1  19   4    3.60    1.00
  -1  19  -4    6.00    1.00
  -2 -19  -4    8.00    4.20
  -2 -19  -4    8.10    4.20
   2  19   4    7.70    1.40
  -2  19  -4    6.60    2.00
   2  19   4    7.70    1.40
  -2  19  -4    6.00    1.40
  -2  19  -4    6.60    2.00
   2  19   4    8.00    1.90
  -3 -19  -4   39.60    3.10
  -3 -19  -4   39.60    3.10
  -3  19  -4   36.70    2.50
   3  19   4   38.20    3.10
   3  19   4   38.20    3.10
   3  19   4   36.00    3.30
  -3  19  -4   36.70    2.50
  -4 -19  -4   11.60    2.30
  -4 -19  -4   11.70    2.30
  -4  19  -4    8.40    1.90
  -4  19  -4    8.40    1.90
  -4  19  -4   10.30    1.50
  -5 -19  -4    9.60    6.20
  -5 -19  -4    9.60    6.20
   5  19   4    5.10    2.30
  -5  19  -4    3.50    1.60
  -5  19  -4    2.60    1.30
  -5  19  -4    3.50    1.60
  -5  20   4    5.00    1.80
  -5  20   4    5.40    1.60
  -5  20   4    5.40    1.60
  -5  20   4    5.60    1.50
   5  20  -4    0.70    2.50
   4  20  -4    0.00    2.10
  -4  20   4    4.80    1.80
  -4  20   4    2.70    1.30
  -4  20   4    2.70    1.30
  -4  20   4    2.40    1.30
  -3  20   4   10.30    3.60
  -3  20   4    5.70    1.70
  -3  20   4   10.30    3.60
  -3  20   4    7.50    1.40
   3  20  -4    8.80    2.50
  -2  20   4   23.60    1.90
  -2  20   4   21.40    2.40
  -2  20   4   26.50    2.00
   2  20  -4   25.60    3.20
  -2  20   4   23.60    1.90
   1 -20  -4    5.70    1.30
   1 -20  -4    5.70    1.30
  -1  20   4    7.40    1.20
  -1  20   4    7.40    1.20
   1  20  -4    6.30    1.80
  -1  20   4    2.10    1.50
   0 -20  -4   70.49    3.20
   0 -20  -4   70.49    3.20
   0  20   4   69.09    3.60
   0  20   4   70.99    4.40
   0  20   4   70.99    4.40
   0  20  -4   69.29    3.80
   0  20  -4   64.69    4.00
  -1 -20  -4   10.20    1.80
  -1 -20  -4   10.10    1.80
  -1  20  -4   13.10    1.30
  -1  20  -4   11.80    1.90
   1  20   4   13.30    1.70
   1  20   4   11.70    2.00
   1  20   4   13.30    1.70
  -1  20  -4   13.10    1.30
  -2 -20  -4    3.00    1.40
  -2 -20  -4    3.00    1.40
  -2  20  -4    1.40    1.00
  -2  20  -4    1.40    1.00
   2  20   4    0.80    1.40
   2  20   4    0.00    0.90
   2  20   4    0.00    0.90
  -2  20  -4    2.90    1.30
  -3 -20  -4    1.90    3.00
  -3 -20  -4    1.80    3.10
  -3  20  -4    0.00    1.00
  -3  20  -4    0.00    1.00
   3  20   4    0.80    1.10
   3  20   4    1.50    1.40
   3  20   4    0.80    1.10
  -4 -20  -4    3.60    3.40
  -4 -20  -4    3.40    3.40
  -4  20  -4    2.10    1.30
  -4  20  -4    2.10    1.30
  -4  20  -4    7.20    1.40
   4  20   4    3.80    2.10
  -5 -20  -4    5.70    2.20
  -5 -20  -4    5.70    2.20
   5  20   4   12.10    3.10
  -5  20  -4   11.80    2.20
  -5  20  -4   11.80    2.20
   5  21  -4    5.50    3.10
  -5  21   4    3.90    1.60
  -5  21   4    3.90    1.60
  -5  21   4    5.50    1.60
  -4  21   4    0.00    1.40
  -4  21   4    1.40    1.20
  -4  21   4    0.00    1.10
   4  21  -4    1.10    2.10
  -4  21   4    0.00    1.10
  -3  21   4    9.00    1.60
  -3  21   4   13.00    2.10
   3  21  -4   13.90    2.80
  -3  21   4    9.00    1.60
  -3  21   4   12.40    1.60
  -2  21   4    1.30    1.20
  -2  21   4    0.20    1.30
   2  21  -4    2.10    1.60
  -2  21   4    1.30    1.20
  -2  21   4    1.00    0.90
   1  21  -4   10.60    2.20
  -1  21   4   11.10    1.50
  -1  21   4   10.20    1.90
  -1  21   4   11.10    1.50
   0 -21  -4    1.00    1.00
   0 -21  -4    1.00    1.00
   0  21   4    0.00    0.70
   0  21  -4    1.40    1.50
   0  21   4    1.10    1.10
   0  21  -4    0.30    1.20
   0  21   4    0.00    0.70
  -1 -21  -4    0.00    1.20
  -1 -21  -4    0.00    1.20
   1  21   4    2.10    1.40
   1  21   4    0.00    0.90
   1  21   4    0.00    0.90
  -1  21  -4    1.30    1.20
  -1  21  -4    0.00    1.70
  -1  21  -4    0.00    1.70
  -2 -21  -4    3.80    1.50
  -2 -21  -4    3.80    1.50
  -2  21  -4    5.40    1.30
  -2  21  -4    4.90    1.50
   2  21   4    5.70    1.50
   2  21   4    5.70    1.50
   2  21   4    6.50    2.00
  -2  21  -4    5.40    1.30
  -3 -21  -4    5.20    3.90
  -3 -21  -4    5.20    3.90
   3  21   4    5.90    1.90
   3  21   4    7.30    1.90
  -3  21  -4    4.90    1.50
  -3  21  -4    4.90    1.50
   3  21   4    7.30    1.90
  -4 -21  -4    0.00    4.10
  -4 -21  -4    0.00    4.10
  -4  21  -4    0.50    1.50
   4  21   4    0.40    1.80
  -4  21  -4    0.50    1.50
   5  21   4    3.90    2.50
  -5  21  -4    1.20    1.40
  -5  21  -4    0.60    1.60
  -5  21  -4    0.60    1.60
  -5  22   4    5.30    1.90
  -5  22   4    5.30    1.90
  -5  22   4    3.70    1.60
   5  22  -4    0.00    2.60
  -4  22   4    0.40    1.20
  -4  22   4    0.40    1.20
  -4  22   4    0.00    1.30
   4  22  -4    0.00    1.80
  -4  22   4    0.00    1.20
  -3  22   4   13.90    1.70
  -3  22   4   16.00    2.30
  -3  22   4   11.80    1.70
  -3  22   4   11.80    1.70
   3  22  -4   17.30    3.20
  -2  22   4  107.99    4.90
  -2  22   4  114.09    5.20
   2  22  -4  117.99    6.10
  -2  22   4  125.59    4.00
  -2  22   4  114.09    5.20
  -1  22   4   19.10    1.80
  -1  22   4   16.60    2.40
  -1  22   4   19.10    1.80
   1  22  -4   19.20    2.80
   0 -22  -4    0.00    2.20
   0 -22  -4    0.00    2.20
   0  22  -4    0.00    1.30
   0  22   4    1.50    1.30
   0  22   4    0.00    0.80
   0  22   4    0.00    0.80
   0  22  -4    1.70    1.50
  -1 -22  -4   22.20    2.40
  -1 -22  -4   22.30    2.40
   1  22   4   25.70    2.40
  -1  22  -4   21.60    1.60
  -1  22  -4   21.60    1.60
   1  22   4   25.70    2.40
   1  22   4   22.10    2.80
  -1  22  -4   29.40    3.00
  -2 -22  -4    3.60    1.40
  -2 -22  -4    3.60    1.40
  -2  22  -4    6.10    1.30
  -2  22  -4    6.10    1.30
  -2  22  -4    4.70    1.50
   2  22   4    5.10    1.50
   2  22   4    5.00    1.90
   2  22   4    5.10    1.50
  -3 -22  -4    3.50    1.70
  -3 -22  -4    3.50    1.70
   3  22   4    6.20    2.20
  -3  22  -4    1.30    1.10
  -3  22  -4    1.30    1.10
  -4 -22  -4    0.10    1.60
  -4 -22  -4    0.10    1.60
   4  22   4    1.10    2.10
  -4  22  -4    0.00    1.30
  -4  22  -4    0.00    1.30
   5  22   4    1.60    2.50
  -5  22  -4    2.20    1.80
  -5  22  -4    2.20    1.80
  -5  23   4    5.20    1.80
  -5  23   4    0.00    1.60
  -5  23   4    0.00    1.60
  -4  23   4    5.20    1.60
  -4  23   4    3.50    1.60
  -4  23   4    5.20    1.60
   4  23  -4    7.40    2.80
  -4  23   4    3.20    2.00
  -3  23   4    4.20    1.70
   3  23  -4    3.60    2.20
  -3  23   4    2.30    1.30
  -3  23   4    2.60    1.30
  -3  23   4    2.30    1.30
  -2  23   4    4.70    1.20
  -2  23   4    4.10    1.70
   2  23  -4    3.30    1.90
  -2  23   4    4.70    1.20
  -1  23   4    1.70    1.10
  -1  23   4    0.00    1.40
  -1  23   4    1.70    1.10
   1  23  -4    1.10    1.50
   0 -23  -4    1.00    1.10
   0 -23  -4    1.00    1.10
   0  23   4    1.20    1.00
   0  23   4    1.20    1.00
   0  23   4    0.00    1.20
   0  23  -4    0.00    1.10
  -1 -23  -4    0.00    1.10
  -1 -23  -4    0.00    1.10
   1  23   4    0.00    1.30
  -1  23  -4    1.60    1.40
   1  23   4    1.60    1.20
   1  23   4    1.60    1.20
  -2 -23  -4    4.60    1.70
  -2 -23  -4    4.60    1.70
   2  23   4    4.90    2.10
  -2  23  -4   12.20    1.60
  -2  23  -4   12.20    1.60
  -2  23  -4    8.20    1.90
   2  23   4    6.90    1.70
   2  23   4    6.90    1.70
  -3 -23  -4    2.20    1.90
  -3 -23  -4    2.20    1.90
   3  23   4    2.40    1.90
  -3  23  -4    4.40    3.60
  -3  23  -4    4.40    3.60
  -4 -23  -4    5.10    2.20
  -4 -23  -4    5.00    2.20
  -4  23  -4    0.10    3.40
   4  23   4    0.00    2.00
  -4  23  -4    0.10    3.40
  -4  24   4    2.00    1.50
  -4  24   4    0.00    1.40
   4  24  -4    5.00    2.70
  -4  24   4    2.00    1.50
  -4  24   4    6.00    2.10
  -3  24   4    4.10    1.80
  -3  24   4    2.30    1.20
   3  24  -4    5.90    2.70
  -3  24   4    5.70    1.40
  -3  24   4    2.30    1.20
  -2  24   4    2.80    1.90
  -2  24   4    5.00    1.30
   2  24  -4    3.90    2.00
  -2  24   4    5.00    1.30
  -1  24   4    0.70    1.50
   1  24  -4    3.50    2.00
  -1  24   4    0.30    0.90
  -1  24   4    0.30    0.90
   0 -24  -4    3.50    1.50
   0 -24  -4    3.50    1.50
   0  24  -4    1.30    1.40
   0  24   4    3.20    1.30
   0  24   4    3.20    1.30
   0  24   4    1.60    1.50
  -1 -24  -4    4.30    1.40
  -1 -24  -4    4.30    1.40
   1  24   4    0.50    1.10
   1  24   4    1.20    1.50
  -1  24  -4    0.00    1.20
   1  24   4    2.20    1.60
   1  24   4    0.50    1.10
  -2 -24  -4    0.00    1.30
  -2 -24  -4    0.00    1.30
  -2  24  -4    1.10    1.10
  -2  24  -4    1.10    1.10
   2  24   4    0.00    1.60
  -3 -24  -4    7.60    2.40
  -3 -24  -4    7.60    2.40
  -3  24  -4    9.80    1.90
  -3  24  -4    9.80    1.90
   3  24   4   14.40    3.20
  -4 -24  -4    0.50    1.90
  -4 -24  -4    0.50    1.90
  -4  24  -4    0.10    1.70
   4  24   4    0.00    2.20
  -4  24  -4    0.10    1.70
  -4  25   4    0.00    1.20
  -4  25   4    0.30    1.60
  -4  25   4    0.00    1.20
   4  25  -4    0.00    2.40
  -3  25   4    0.30    1.20
  -3  25   4    1.30    1.40
  -3  25   4    0.70    1.90
  -3  25   4    1.30    1.40
   3  25  -4    2.30    2.20
  -2  25   4    6.70    2.10
  -2  25   4    8.40    1.50
   2  25  -4    7.40    2.40
  -2  25   4    8.40    1.50
  -1  25   4    1.30    1.30
  -1  25   4    1.30    1.30
  -1  25   4    1.80    1.50
   1  25  -4    1.00    1.70
   0  25   4    0.00    1.40
   0  25  -4    1.40    1.50
   0  25   4    0.00    1.10
   0  25   4    0.00    1.10
  -1 -25  -4    1.20    1.30
  -1 -25  -4    1.20    1.30
  -1  25  -4    0.10    1.70
   1  25   4    3.20    1.50
  -1  25  -4    1.20    1.60
   1  25   4    2.10    1.60
   1  25   4    1.30    1.70
   1  25   4    3.20    1.50
  -2 -25  -4    1.80    1.60
  -2 -25  -4    1.80    1.60
   2  25   4    9.80    2.60
  -3 -25  -4    2.10    2.10
  -3 -25  -4    2.10    2.10
  -3  25  -4    4.80    1.60
  -3  25  -4    4.80    1.60
   3  25   4    3.40    2.20
   4  25   4    0.00    2.30
  -4  25  -4    2.70    1.70
  -4  25  -4    2.70    1.70
  -4  26   4    0.70    1.70
  -4  26   4    0.70    1.70
  -4  26   4    0.00    2.00
  -4  26   4    0.00    1.40
  -3  26   4    1.30    2.00
  -3  26   4    0.80    3.60
  -3  26   4    0.80    3.60
   3  26  -4    1.20    2.30
  -2  26   4    4.80    1.40
   2  26  -4    8.10    2.60
  -2  26   4    4.80    1.40
  -2  26   4    5.10    2.10
  -1  26   4    1.30    1.60
  -1  26   4    2.40    1.20
   1  26  -4    2.70    2.00
  -1  26   4    2.40    1.20
   0  26   4    5.10    1.60
   0  26  -4    2.60    2.00
   0  26   4    4.80    2.00
   0  26   4    5.10    1.60
  -1 -26  -4    1.20    1.60
  -1 -26  -4    1.20    1.60
  -1  26  -4    4.90    2.10
   1  26   4    3.70    1.90
  -1  26  -4    4.30    2.30
   1  26   4    4.80    1.60
   1  26   4    3.00    1.90
   1  26   4    4.80    1.60
  -2 -26  -4   18.90    2.70
  -2 -26  -4   18.90    2.70
   2  26   4   21.10    3.40
  -3 -26  -4   91.19    5.50
  -3 -26  -4   91.19    5.50
   3  26   4   95.09    6.70
  -3  26  -4   98.29    4.20
  -3  26  -4   98.29    4.20
  -3  27   4    9.60    1.90
   3  27  -4    8.10    3.10
  -3  27   4    1.30    1.90
  -3  27   4    9.60    1.90
  -2  27   4    0.00    1.10
   2  27  -4    0.00    2.20
  -2  27   4    0.00    1.60
  -2  27   4    0.00    1.10
  -1  27   4    0.00    1.10
  -1  27   4    0.00    1.10
  -1  27   4    0.00    2.00
   1  27  -4    0.00    1.80
   0  27  -4    1.30    1.80
   0  27   4    0.50    1.20
   0  27   4    0.00    1.90
   0  27   4    0.50    1.20
  -1 -27  -4    0.00    1.50
  -1 -27  -4    0.00    1.50
   1  27   4    0.30    1.60
  -1  27  -4    1.70    1.80
   1  27   4    2.10    1.90
  -1  27  -4    0.80    2.10
  -2 -27  -4    0.00    1.60
  -2 -27  -4    0.00    1.60
   2  27   4    3.40    2.30
   3  27   4   15.80    4.00
  -3  28   4    2.40    1.50
  -3  28   4    0.00    1.90
  -3  28   4    2.40    1.50
  -2  28   4    0.00    1.20
  -2  28   4    0.00    1.20
  -2  28   4    0.00    1.70
   2  28  -4    1.00    2.40
  -1  28   4    4.30    2.90
  -1  28   4    4.30    2.90
   1  28  -4    2.60    2.40
  -1  28   4    4.90    2.40
   0  28   4   52.29    4.40
   0  28   4   42.80    3.10
   0  28   4   42.80    3.10
   0  28  -4   56.99    4.60
  -1  28  -4    3.20    2.20
  -1  28  -4    3.10    2.10
   1  28   4    0.50    2.00
  -2 -28  -4    2.80    2.20
  -2 -28  -4    2.80    2.10
   2  28   4    7.20    2.90
  -2  29   4    1.70    1.90
  -2  29   4    0.00    1.40
  -2  29   4    0.00    1.40
   2  29  -4    1.00    2.40
   1  29  -4    5.30    2.70
  -1  29   4    2.40    2.30
  -1  29   4    4.20    1.70
  -1  29   4    4.20    1.70
   0  29   4    6.80    2.40
   0  29  -4    8.30    2.60
  -1  29  -4    2.80    2.20
   1  29   4    0.00    2.30
  -2 -29  -4    0.00    1.80
  -2 -29  -4    0.00    1.80
  -2  29  -4    0.00    1.90
   1  30  -4    0.00    2.70
  -1  30   4    0.00    1.30
  -1  30   4    0.00    1.30
   0  30  -4    0.00    2.30
  -1  30  -4    1.50    2.30
  -7   0   5    3.10    2.20
  -6   0   5    0.40    1.20
  -6   0   5    0.40    1.20
  -6   0   5    0.30    1.80
  -5   0   5   45.10    2.30
  -5   0   5   45.10    2.30
  -5   0   5   49.40    3.70
  -4   0   5    0.00    0.50
  -4   0   5    0.00    1.20
  -4   0   5    0.00    0.50
  -3   0   5  437.66    7.60
  -3   0   5  437.66    7.60
  -3   0   5  432.86   10.80
  -2   0   5    0.00    0.20
  -2   0   5    0.00    0.70
  -2   0   5    0.00    0.20
   2   0  -5    0.00    0.40
   2   0  -5    0.00    0.40
   1   0  -5 2047.70   30.80
   1   0  -5 2047.40   30.90
  -1   0   5 2028.10   37.50
  -1   0   5 2094.49   29.60
  -1   0   5 2094.49   29.60
   0   0  -5    0.00    0.30
   0   0   5    0.00    0.30
   0   0   5    0.00    0.30
   0   0   5    0.00    0.30
   0   0  -5    0.00    0.30
   1   0   5  417.36    7.40
  -1   0  -5  409.86    7.10
  -1   0  -5  409.86    7.10
   1   0   5  422.16    7.50
   1   0   5  417.36    7.40
  -2   0  -5    0.70    0.50
   2   0   5    0.10    0.40
   2   0   5    0.00    0.60
   2   0   5    0.00    0.60
  -2   0  -5    0.70    0.50
  -3   0  -5    3.50    0.70
   3   0   5    4.40    0.80
  -3   0  -5    3.50    1.00
  -3   0  -5    3.50    1.00
   3   0   5    1.80    0.90
   3   0   5    1.80    0.90
   4   0   5    1.40    1.10
  -4   0  -5    0.00    0.60
  -4   0  -5    0.00    0.60
   4   0   5    1.40    1.10
   5   0   5   44.20    3.10
   5   0   5   44.20    3.10
   6   0   5    3.40    1.60
   6   0   5    3.40    1.60
  -7   0  -5    3.30    2.00
   7   0   5    0.00    1.50
  -7   0  -5    3.30    2.00
   7   0   5    0.00    1.50
  -7  -1   5    0.90    2.10
  -7   1   5    0.00    2.20
  -6  -1   5    6.80    6.60
  -6  -1   5    7.00    1.40
  -6  -1   5    7.00    1.40
  -6   1   5    6.50    2.30
  -6   1   5    9.90    1.60
  -6   1   5    9.90    1.60
  -5  -1   5    2.70    1.00
  -5  -1   5    2.70    1.00
  -5  -1   5    3.40    1.70
  -5   1   5    4.10    1.10
  -5   1   5    2.60    1.60
  -5   1   5    4.10    1.10
  -4  -1   5    2.10    1.30
  -4  -1   5    4.20    0.90
  -4  -1   5    4.20    0.90
  -4   1   5    3.90    1.40
  -4   1   5    3.30    0.80
  -4   1   5    3.30    0.80
  -3  -1   5    3.00    0.60
  -3  -1   5    2.70    1.10
  -3  -1   5    3.00    0.60
  -3   1   5    3.90    1.20
  -3   1   5    3.30    0.70
   3   1  -5    3.60    1.20
  -3   1   5    3.30    0.70
  -2  -1   5  136.99    2.60
   2  -1  -5  135.99    3.30
  -2  -1   5  140.99    4.60
   2  -1  -5  135.99    3.30
  -2  -1   5  136.99    2.60
  -2   1   5  141.19    2.80
   2   1  -5  132.19    4.40
   2   1  -5  133.79    3.40
  -2   1   5  135.59    4.40
   2   1  -5  133.89    3.40
  -2   1   5  141.19    2.80
   1  -1  -5  345.87    6.30
  -1  -1   5  361.56    5.40
  -1  -1   5  358.06    7.90
   1  -1  -5  345.87    6.30
  -1  -1   5  361.56    5.40
  -1   1   5  364.46    5.60
   1   1  -5  345.97    6.30
   1   1  -5  345.57    7.80
  -1   1   5  352.66    7.80
  -1   1   5  364.46    5.60
   1   1  -5  345.97    6.30
   0  -1   5  152.88    5.10
   0  -1   5  154.38    3.60
   0  -1   5  152.88    5.10
   0  -1  -5  166.88    3.40
   0  -1  -5  166.88    3.30
   0   1  -5  153.28    3.20
   0   1   5  155.38    3.10
   0   1   5  155.38    3.10
   0   1   5  154.28    4.20
   0   1  -5  153.28    3.20
   0   1   5  155.98    3.60
  -1  -1  -5   44.10    1.50
  -1  -1  -5   44.10    1.50
   1  -1   5   46.00    1.70
   1  -1   5   46.00    1.70
  -1   1  -5   47.30    1.50
   1   1   5   44.90    1.20
   1   1   5   48.00    1.80
  -1   1  -5   47.40    1.50
   1   1   5   48.00    1.80
   2  -1   5  121.49    3.50
   2  -1   5  121.49    3.50
  -2  -1  -5  117.29    3.00
  -2  -1  -5  117.29    3.00
  -2   1  -5  113.59    2.80
   2   1   5  118.39    3.50
  -2   1  -5  119.79    2.50
   2   1   5  118.39    3.50
  -2   1  -5  113.59    2.80
   2   1   5  120.49    2.90
  -3  -1  -5    2.30    0.70
   3  -1   5    2.50    1.00
  -3  -1  -5    2.30    0.70
   3  -1   5    2.50    1.00
  -3   1  -5    1.70    0.60
  -3   1  -5    0.90    0.60
   3   1   5    3.40    1.00
   3   1   5    3.60    0.80
  -3   1  -5    0.90    0.60
   3   1   5    3.40    1.00
   4  -1   5    2.50    1.20
  -4  -1  -5    2.30    0.80
   4  -1   5    2.50    1.20
  -4  -1  -5    2.30    0.80
   4   1   5    2.10    1.20
   4   1   5    2.10    1.20
  -4   1  -5    2.40    1.50
  -4   1  -5    2.40    1.50
   5  -1   5   45.00    7.70
   5  -1   5   45.00    7.70
   5   1   5   41.70    3.00
   5   1   5   41.70    3.00
   6  -1   5    1.00    1.60
   6  -1   5    1.00    1.60
   6   1   5    3.00    1.70
   6   1   5    3.00    1.70
  -7  -1  -5    0.20    2.00
   7  -1   5    2.90    2.10
   7  -1   5    2.90    2.10
  -7  -1  -5    0.20    2.00
   7   1   5    0.00    1.70
   7   1   5    0.00    1.70
  -7   1  -5    1.10    1.90
  -7   1  -5    1.10    1.90
  -7  -2   5   10.50    3.10
  -7   2   5    8.60    1.70
  -7   2   5    8.60    1.70
  -7   2   5   13.20    3.10
  -6  -2   5   69.79    3.40
  -6  -2   5   70.39    5.30
  -6  -2   5   69.79    3.40
  -6   2   5   60.39    4.60
  -6   2   5   67.29    3.40
  -6   2   5   67.29    3.40
  -5  -2   5    1.60    1.60
  -5  -2   5    3.10    1.00
  -5  -2   5    3.10    1.00
  -5   2   5    5.30    1.70
  -5   2   5    1.50    0.90
  -5   2   5    1.50    0.90
  -4  -2   5    1.00    0.60
  -4  -2   5    2.10    1.30
  -4  -2   5    1.00    0.60
  -4   2   5    1.40    0.70
  -4   2   5    0.20    1.00
   4   2  -5    1.10    1.20
  -4   2   5    1.40    0.70
  -3  -2   5  186.18    3.90
   3  -2  -5  188.58    4.30
   3  -2  -5  188.58    4.30
  -3  -2   5  186.18    3.90
  -3   2   5  190.18    4.10
  -3   2   5  190.18    4.10
   3   2  -5  186.98    6.10
  -3   2   5  183.48    5.90
   2  -2  -5  469.75    8.30
  -2  -2   5  485.95    7.50
   2  -2  -5  469.75    8.30
  -2  -2   5  485.95    7.50
  -2   2   5  474.55   10.60
   2   2  -5  486.35   11.00
  -2   2   5  474.55    7.80
  -2   2   5  474.55    7.80
   2   2  -5  485.05    8.60
   2   2  -5  485.05    8.60
  -1  -2   5  262.47    4.00
   1  -2  -5  255.87    4.90
   1  -2  -5  255.87    4.90
  -1  -2   5  262.47    4.00
   1   2  -5  249.78    6.10
  -1   2   5  258.17    6.10
  -1   2   5  265.17    7.40
   1   2  -5  248.48    4.90
   1   2  -5  248.48    5.00
  -1   2   5  265.17    7.40
   0  -2  -5  339.67    6.00
   0  -2  -5  339.67    6.00
   0  -2   5  336.17    7.80
   0  -2   5  336.17    7.80
   0   2   5  342.17    5.70
   0   2   5  340.27    6.90
   0   2   5  342.17    5.70
   0   2  -5  345.27    6.90
   0   2  -5  328.67    9.10
   0   2  -5  328.77    9.10
   1  -2   5   47.50    1.80
   1  -2   5   47.50    1.80
  -1  -2  -5   44.80    1.60
  -1  -2  -5   44.90    1.60
   1   2   5   45.80    1.30
   1   2   5   46.30    1.80
   1   2   5   46.30    1.80
  -2  -2  -5 1421.86   22.40
  -2  -2  -5 1421.66   22.40
   2  -2   5 1443.56   22.90
   2  -2   5 1443.56   22.90
   2   2   5 1442.86   22.90
  -2   2  -5 1479.45   22.00
  -2   2  -5 1479.25   22.00
   2   2   5 1457.65   26.20
   2   2   5 1442.86   22.90
   3  -2   5   33.10    2.00
  -3  -2  -5   32.20    1.70
   3  -2   5   33.10    2.00
  -3  -2  -5   32.20    1.70
   3   2   5   31.30    2.10
  -3   2  -5   34.10    1.40
  -3   2  -5   33.60    1.50
   3   2   5   30.30    1.70
   3   2   5   31.30    2.10
  -3   2  -5   33.60    1.50
  -4  -2  -5    0.00    0.60
   4  -2   5    0.00    1.00
  -4  -2  -5    0.00    0.60
   4  -2   5    0.00    1.00
   4   2   5    0.00    0.80
   4   2   5    0.00    0.80
  -4   2  -5    0.00    0.60
  -4   2  -5    0.00    0.60
   5  -2   5    3.50    1.50
  -5  -2  -5    0.90    0.90
  -5  -2  -5    0.90    0.90
   5  -2   5    3.50    1.50
   5   2   5    1.00    1.20
   5   2   5    1.00    1.20
   6  -2   5    0.50    1.50
   6  -2   5    0.50    1.50
   6   2   5    2.00    1.70
   6   2   5    2.00    1.70
   7  -2   5    0.00    1.80
   7  -2   5    0.00    1.80
   7   2   5    4.10    2.10
   7   2   5    4.10    2.10
  -7   2  -5    6.00    2.30
  -7   2  -5    6.00    2.30
  -7  -3   5    0.00    4.60
  -7   3   5    1.20    1.50
  -7   3   5    1.20    1.50
  -6  -3   5   51.99    4.60
  -6   3   5   51.29    2.90
  -6   3   5   51.29    2.90
  -6   3   5   51.49    4.20
  -5  -3   5   22.00    1.90
  -5  -3   5   22.00    1.90
  -5  -3   5   21.30    3.10
  -5   3   5   18.00    1.80
  -5   3   5   18.00    1.80
   5   3  -5   15.80    2.70
  -5   3   5   16.40    2.60
  -4  -3   5   54.19    2.10
  -4  -3   5   51.29    3.40
  -4  -3   5   54.19    2.10
   4   3  -5   47.50    3.40
  -4   3   5   49.90    2.30
  -4   3   5   54.09    3.30
  -4   3   5   49.90    2.30
  -3  -3   5   14.00    0.90
   3  -3  -5   14.90    1.10
  -3  -3   5   14.00    0.90
   3  -3  -5   14.90    1.10
  -3   3   5   14.30    1.80
   3   3  -5   14.80    1.90
  -3   3   5   13.00    1.10
  -3   3   5   13.00    1.10
  -2  -3   5   41.10    1.10
   2  -3  -5   40.80    1.60
  -2  -3   5   41.10    1.10
   2  -3  -5   40.80    1.60
  -2   3   5   40.80    3.20
   2   3  -5   40.20    1.80
   2   3  -5   40.20    1.80
  -2   3   5   40.80    3.20
   2   3  -5   41.10    2.40
  -2   3   5   40.50    2.30
  -1  -3   5  483.15    7.00
  -1  -3   5  483.15    7.00
   1  -3  -5  462.85    8.00
   1  -3  -5  462.85    8.00
   1   3  -5  469.85   10.00
  -1   3   5  475.25    7.40
   1   3  -5  479.65    8.30
  -1   3   5  475.25    7.40
  -1   3   5  472.55    9.90
   1   3  -5  479.65    8.30
   0  -3   5   38.20    1.20
   0  -3  -5   37.30    1.40
   0  -3  -5   37.30    1.40
   0  -3   5   38.20    1.20
   0   3   5   36.20    1.20
   0   3   5   36.30    1.40
   0   3  -5   34.50    1.30
   0   3   5   36.20    1.20
   0   3  -5   34.50    1.30
   0   3  -5   35.70    1.80
   1  -3   5   35.80    1.50
  -1  -3  -5   36.40    1.50
   1  -3   5   35.80    1.50
  -1  -3  -5   36.40    1.50
   1   3   5   37.30    1.20
   1   3   5   35.70    1.60
   1   3   5   35.70    1.60
  -1   3  -5   36.90    1.30
  -1   3  -5   36.90    1.30
   2  -3   5  635.04   11.30
   2  -3   5  635.04   11.30
  -2  -3  -5  639.14   10.80
  -2  -3  -5  639.14   10.80
  -2   3  -5  630.04   10.10
  -2   3  -5  641.84   12.00
   2   3   5  623.84   11.20
  -2   3  -5  629.94   10.10
   2   3   5  619.44   12.20
   2   3   5  623.84   11.20
  -3  -3  -5  119.39    3.40
  -3  -3  -5  119.39    3.40
   3  -3   5  121.99    4.00
   3  -3   5  121.99    4.00
  -3   3  -5  119.69    2.90
   3   3   5  118.29    4.00
  -3   3  -5  123.19    2.90
   3   3   5  120.39    3.80
   3   3   5  118.29    4.00
  -3   3  -5  119.69    2.90
   4  -3   5    0.00    1.00
   4  -3   5    0.00    1.00
  -4  -3  -5    0.00    0.70
  -4  -3  -5    0.00    0.70
   4   3   5    0.00    0.90
   4   3   5    0.00    0.90
   5  -3   5    2.00    1.40
   5  -3   5    2.00    1.40
  -5  -3  -5    2.00    1.10
  -5  -3  -5    2.00    1.10
   5   3   5    0.00    1.00
   5   3   5    0.00    1.00
   6  -3   5    0.00    1.40
   6  -3   5    0.00    1.40
  -6   3  -5    1.50    1.70
   6   3   5    0.60    3.00
   6   3   5    0.60    3.00
  -6   3  -5    1.50    1.70
   7  -3   5    1.60    1.90
   7  -3   5    1.60    1.90
  -7   3  -5    0.00    1.90
   7   3   5    0.00    1.80
  -7   3  -5    0.00    1.90
   7   3   5    0.00    1.80
  -7  -4   5    5.00    2.70
  -7   4   5    2.90    1.60
  -7   4   5    2.90    1.60
  -6  -4   5    1.40    2.10
  -6   4   5    2.50    1.30
  -6   4   5    2.50    1.30
  -6   4   5    0.00    1.50
  -5  -4   5   45.80    2.30
  -5  -4   5   48.20    3.90
  -5  -4   5   45.80    2.30
  -5   4   5   47.20    2.60
   5   4  -5   48.20    3.90
  -5   4   5   47.20    2.60
  -5   4   5   47.00    3.70
  -4  -4   5   48.40    1.90
  -4  -4   5   48.40    1.90
  -4   4   5   48.50    2.20
   4   4  -5   47.40    3.40
  -4   4   5   50.29    3.20
  -4   4   5   48.50    2.20
  -3  -4   5    8.30    0.80
   3  -4  -5    8.90    1.00
  -3  -4   5    8.30    0.80
   3  -4  -5    8.90    1.00
  -3   4   5    5.60    1.30
   3   4  -5    8.90    1.60
  -3   4   5    7.40    0.90
  -3   4   5    7.40    0.90
  -2  -4   5    2.70    0.30
   2  -4  -5    1.80    0.50
   2  -4  -5    1.80    0.50
  -2  -4   5    2.70    0.30
  -2   4   5    3.80    0.60
  -2   4   5    3.80    0.60
  -2   4   5    2.00    0.90
   2   4  -5    3.10    1.80
   1  -4  -5  665.53   10.90
   1  -4  -5  665.53   11.00
   1   4  -5  682.93   11.30
  -1   4   5  672.53   10.40
   1   4  -5  680.13   13.70
  -1   4   5  698.33   13.50
  -1   4   5  672.53   10.40
   1   4  -5  682.83   11.30
   0  -4   5  193.48    3.50
   0  -4  -5  185.38    3.90
   0  -4   5  193.48    3.50
   0  -4  -5  185.38    3.90
   0   4  -5  189.58    3.80
   0   4   5  193.08    3.70
   0   4   5  184.68    4.30
   0   4  -5  189.48    3.80
   0   4  -5  185.48    4.40
   0   4   5  193.08    3.70
  -1  -4  -5  117.59    3.00
  -1  -4  -5  117.59    3.00
   1  -4   5  116.29    3.00
   1  -4   5  116.29    3.00
   1   4   5  113.39    2.80
   1   4   5  119.09    3.10
  -1   4  -5  118.89    2.50
  -1   4  -5  117.99    2.60
  -1   4  -5  117.99    2.60
   1   4   5  119.09    3.10
   2  -4   5   85.59    2.90
  -2  -4  -5   83.39    2.60
  -2  -4  -5   83.39    2.60
   2  -4   5   85.59    2.90
  -2   4  -5   84.29    2.00
   2   4   5   74.39    2.80
   2   4   5   74.39    2.80
  -2   4  -5   83.69    2.10
  -2   4  -5   83.59    2.10
   2   4   5   76.39    2.50
   3  -4   5   57.89    2.70
  -3  -4  -5   59.39    2.40
  -3  -4  -5   59.39    2.40
   3  -4   5   57.89    2.70
   3   4   5   54.79    2.50
   3   4   5   60.09    2.80
  -3   4  -5   56.89    1.60
   3   4   5   60.09    2.80
  -3   4  -5   57.39    1.80
  -3   4  -5   57.39    1.80
   4  -4   5   10.30    1.70
   4  -4   5   10.30    1.70
  -4  -4  -5   13.00    1.50
  -4  -4  -5   13.10    1.50
   4   4   5   12.10    2.20
   4   4   5   13.60    1.90
   4   4   5   13.60    1.90
  -5  -4  -5    3.60    1.20
   5  -4   5    2.20    1.60
   5  -4   5    2.20    1.60
  -5  -4  -5    3.60    1.20
   5   4   5    1.70    1.30
   5   4   5    1.70    1.30
   6  -4   5    1.30    1.60
   6  -4   5    1.30    1.60
  -6   4  -5    0.60    1.60
   6   4   5    3.40    1.80
  -6   4  -5    0.60    1.60
   6   4   5    3.40    1.80
   7   4   5    1.10    2.00
  -7   4  -5    0.00    1.90
   7   4   5    1.10    2.00
  -7   4  -5    0.00    1.90
  -7  -5   5    0.80    2.20
  -7   5   5    1.10    1.30
  -7   5   5    1.10    1.30
  -6  -5   5    0.00    2.00
  -6   5   5    2.70    1.20
  -6   5   5    1.80    1.80
   6   5  -5    1.20    1.90
  -6   5   5    2.70    1.20
  -5   5   5   10.50    1.60
  -5   5   5    9.50    2.00
  -5   5   5   10.50    1.60
   5   5  -5   10.20    2.40
  -4  -5   5   21.90    1.40
  -4  -5   5   21.90    1.40
  -4   5   5   23.90    1.70
   4   5  -5   19.30    2.60
  -4   5   5   21.50    2.50
  -4   5   5   23.90    1.70
  -3  -5   5  116.59    2.60
  -3  -5   5  116.59    2.60
   3  -5  -5  116.09    3.10
   3  -5  -5  116.19    3.10
  -3   5   5  113.09    3.10
   3   5  -5  123.79    4.90
  -3   5   5  113.09    3.10
  -3   5   5  110.59    4.30
  -2  -5   5   87.19    1.60
   2  -5  -5   82.19    2.30
  -2  -5   5   87.19    1.60
   2  -5  -5   82.19    2.30
  -2   5   5   85.99    3.30
  -2   5   5   81.49    2.20
  -2   5   5   81.49    2.20
   2   5  -5   83.09    3.50
   1  -5  -5   55.19    1.70
   1  -5  -5   55.19    1.80
   1   5  -5   50.49    1.90
   1   5  -5   50.49    1.90
  -1   5   5   59.19    1.60
  -1   5   5   53.99    4.60
   1   5  -5   53.49    2.40
  -1   5   5   59.19    1.60
   0  -5   5  141.99    2.80
   0  -5  -5  144.39    3.30
   0  -5  -5  144.39    3.30
   0  -5   5  141.99    2.80
   0   5   5  139.09    5.30
   0   5   5  144.69    3.00
   0   5  -5  144.09    3.20
   0   5  -5  138.19    3.60
   0   5  -5  144.09    3.20
   0   5   5  144.69    3.00
  -1  -5  -5   55.99    6.00
   1  -5   5   58.89    2.00
   1  -5   5   58.89    2.00
  -1  -5  -5   55.79    5.90
  -1   5  -5   52.29    1.60
   1   5   5   56.29    2.00
  -1   5  -5   56.29    1.50
   1   5   5   56.29    2.00
   1   5   5   53.89    1.80
  -1   5  -5   52.29    1.60
  -2  -5  -5   18.70    1.40
   2  -5   5   16.80    1.60
   2  -5   5   16.80    1.60
   2  -5   5   14.10    1.90
  -2  -5  -5   18.70    1.40
  -2   5  -5   16.50    0.90
   2   5   5   18.20    1.60
   2   5   5   17.50    1.30
  -2   5  -5   17.50    0.90
  -2   5  -5   16.50    0.90
  -2   5  -5   17.20    0.60
   2   5   5   18.20    1.60
   3  -5   5   23.60    2.10
   3  -5   5   23.60    2.10
  -3  -5  -5   21.90    1.70
  -3  -5  -5   21.90    1.70
  -3   5  -5   24.60    1.60
   3   5   5   25.40    1.80
  -3   5  -5   23.00    1.10
   3   5   5   24.70    6.00
  -3   5  -5   23.00    1.10
   3   5   5   24.70    6.00
  -4  -5  -5    0.00    0.70
   4  -5   5    0.00    1.00
   4  -5   5    0.00    1.00
  -4  -5  -5    0.00    0.70
   4   5   5    0.00    0.90
   4   5   5    1.50    1.00
   4   5   5    0.00    0.90
   5  -5   5    5.30    1.70
  -5  -5  -5    4.20    1.30
   5  -5   5    5.30    1.70
  -5  -5  -5    4.20    1.30
  -5   5  -5    2.40    1.40
  -5   5  -5    2.40    1.40
   5   5   5    4.30    1.50
   5   5   5    4.30    1.50
   6  -5   5    0.90    1.60
   6  -5   5    0.90    1.60
   6   5   5    0.00    1.20
  -6   5  -5    2.50    1.80
   6   5   5    0.00    1.20
  -6   5  -5    2.50    1.80
  -7   5  -5    0.00    1.60
   7   5   5    0.00    1.60
  -7   5  -5    0.00    1.60
   7   5   5    0.00    1.60
  -7  -6   5    0.00    2.20
  -7   6   5    2.30    1.40
  -7   6   5    2.30    1.40
  -6  -6   5   15.70    3.20
  -6   6   5   19.80    2.20
  -6   6   5   16.40    2.80
   6   6  -5   17.90    3.30
  -6   6   5   19.80    2.20
   5   6  -5   20.00    3.00
  -5   6   5   26.60    2.30
  -5   6   5   28.00    3.00
  -5   6   5   26.60    2.30
  -4  -6   5   37.00    1.70
  -4  -6   5   37.00    1.70
  -4   6   5   42.60    2.90
  -4   6   5   35.70    2.00
   4   6  -5   37.50    3.20
  -4   6   5   35.70    2.00
   3  -6  -5  138.39    3.40
  -3  -6   5  137.59    2.90
  -3  -6   5  137.59    2.90
   3  -6  -5  138.39    3.40
  -3   6   5  138.69    3.50
  -3   6   5  138.69    3.50
   3   6  -5  136.49    5.30
  -3   6   5  142.99    4.90
  -2  -6   5   91.09    1.60
   2  -6  -5   93.09    2.50
  -2  -6   5   91.09    1.60
   2  -6  -5   93.09    2.50
  -2   6   5   92.39    3.50
  -2   6   5   95.39    2.80
   2   6  -5   91.79    3.80
  -2   6   5   95.39    2.80
   1  -6  -5   21.10    1.10
   1  -6  -5   21.10    1.10
  -1   6   5   20.50    1.40
   1   6  -5   22.10    1.30
   1   6  -5   22.10    1.30
   1   6  -5   21.10    1.50
  -1   6   5   22.70    1.00
  -1   6   5   22.70    1.00
   0  -6  -5   88.09    2.40
   0  -6  -5   88.09    2.40
   0   6   5   85.49    2.20
   0   6   5   89.29    2.20
   0   6   5   91.29    2.60
   0   6  -5   85.89    2.00
   0   6  -5   84.19    2.30
   0   6   5   89.29    2.20
   0   6  -5   85.89    2.00
   0   6  -5   84.19    2.30
   0   6  -5   85.99    2.70
   1  -6   5  329.27    6.10
  -1  -6  -5  318.37    6.30
  -1  -6  -5  318.37    6.30
   1  -6   5  329.27    6.10
  -1   6  -5  322.77    5.60
   1   6   5  321.27    6.80
   1   6   5  322.47    6.20
   1   6   5  322.47    6.20
  -1   6  -5  322.77    5.60
  -1   6  -5  328.17    6.40
   2  -6   5 2293.57   34.80
  -2  -6  -5 2283.97   35.10
   2  -6   5 2293.57   34.80
  -2  -6  -5 2284.27   35.00
   2   6   5 2275.17   34.90
  -2   6  -5 2290.67   35.80
  -2   6  -5 2308.27   42.70
  -2   6  -5 2243.58   40.10
  -2   6  -5 2290.87   35.80
   2   6   5 2324.87   41.40
   2   6   5 2275.17   34.90
   3  -6   5    0.00    0.90
   3  -6   5    0.00    0.90
  -3  -6  -5    0.00    0.80
  -3  -6  -5    0.00    0.80
  -3   6  -5    0.80    0.40
  -3   6  -5    0.60    0.80
   3   6   5    1.00    0.90
   3   6   5    1.00    0.90
  -3   6  -5    0.60    0.80
   3   6   5    0.00    0.70
  -3   6  -5    0.50    0.30
  -4  -6  -5    3.40    1.20
  -4  -6  -5    3.40    1.20
   4  -6   5    3.70    1.30
   4  -6   5    3.70    1.30
   4   6   5    3.30    1.30
   4   6   5    2.10    1.10
   4   6   5    2.10    1.10
  -5  -6  -5   11.50    1.70
  -5  -6  -5   11.50    1.70
   5   6   5    7.80    1.80
  -5   6  -5    4.30    1.60
   5   6   5    7.80    1.80
  -5   6  -5    4.30    1.60
   6  -6   5    0.00    1.50
   6  -6   5    0.00    1.50
   6   6   5    0.40    1.40
  -6   6  -5    0.00    1.40
  -6   6  -5    0.00    1.40
   6   6   5    0.40    1.40
  -7   6  -5    0.30    1.80
   7   6   5    1.40    1.90
   7   6   5    1.40    1.90
  -7   6  -5    0.30    1.80
  -7  -7   5    0.00    2.20
  -7   7   5    0.20    1.50
  -7   7   5    0.20    1.50
  -6  -7   5    0.00    1.70
   6   7  -5    1.60    2.20
  -6   7   5    2.80    1.40
  -6   7   5    2.80    1.40
  -6   7   5    0.00    1.40
   5   7  -5    1.70    1.70
  -5   7   5    2.00    1.10
  -5   7   5    2.00    1.10
  -5   7   5    0.70    1.40
  -4  -7   5    9.60    1.10
  -4  -7   5    9.60    1.10
  -4   7   5    9.80    1.80
  -4   7   5   11.70    1.40
  -4   7   5   11.70    1.40
   4   7  -5    9.50    2.10
  -3  -7   5    0.00    0.40
   3  -7  -5    0.00    0.40
   3  -7  -5    0.00    0.40
  -3  -7   5    0.00    0.40
   3   7  -5    0.00    0.30
  -3   7   5    0.00    0.40
  -3   7   5    0.00    0.40
   3   7  -5    0.00    0.90
   3   7  -5    0.00    0.30
  -3   7   5    0.00    0.70
  -2  -7   5   45.30    0.90
   2  -7  -5   48.60    1.70
  -2  -7   5   45.30    0.90
   2  -7  -5   48.60    1.70
  -2   7   5   46.80    1.70
  -2   7   5   44.30    2.40
   2   7  -5   48.10    2.70
  -2   7   5   46.80    1.70
   1  -7  -5   88.89    2.40
   1  -7  -5   88.89    2.40
  -1   7   5   81.89    2.10
  -1   7   5   81.89    2.10
   1   7  -5   89.59    3.20
  -1   7   5   89.29    3.00
   0  -7  -5    2.30    0.60
   0  -7  -5    2.30    0.60
   0   7  -5    2.90    0.50
   0   7  -5    1.50    0.50
   0   7   5    2.20    0.40
   0   7  -5    2.90    0.50
   0   7   5    3.10    0.60
   0   7  -5    1.50    0.50
   0   7  -5    2.40    0.60
   0   7   5    3.10    0.60
   0   7   5    2.10    0.60
   1  -7   5   62.39    2.10
  -1  -7  -5   62.19    2.20
  -1  -7  -5   62.19    2.20
   1  -7   5   62.39    2.10
   1   7   5   60.39    2.10
  -1   7  -5   61.29    1.90
   1   7   5   60.19    2.10
  -1   7  -5   64.89    1.70
  -1   7  -5   64.89    1.70
   1   7   5   60.39    2.10
  -2  -7  -5  687.03   12.10
   2  -7   5  664.93   11.90
  -2  -7  -5  687.13   12.00
   2  -7   5  664.93   11.90
  -2   7  -5  679.43   10.50
   2   7   5  687.93   13.70
  -2   7  -5  679.53   10.50
   2   7   5  670.83   12.10
   2   7   5  670.83   12.10
  -2   7  -5  665.93   12.40
  -2   7  -5  690.73   13.30
   3  -7   5  195.68    5.40
   3  -7   5  195.68    5.40
  -3  -7  -5  189.58    9.80
  -3  -7  -5  189.58    9.90
  -3   7  -5  186.58    4.30
   3   7   5  190.48    5.30
   3   7   5  190.48    5.30
   3   7   5  173.78    5.40
   4  -7   5    0.00    1.10
   4  -7   5    0.00    1.10
  -4  -7  -5    0.00    2.30
  -4  -7  -5    0.00    2.20
   4   7   5    0.00    1.00
   4   7   5    0.00    1.00
  -4   7  -5    0.00    1.10
  -4   7  -5    0.00    1.10
   4   7   5    0.00    1.00
  -5  -7  -5    9.30    1.90
  -5  -7  -5    9.30    1.90
  -5   7  -5   11.70    2.20
   5   7   5   16.30    2.30
  -5   7  -5   11.70    2.20
   5   7   5   16.30    2.30
  -6  -7  -5    9.50    2.10
  -6  -7  -5    9.50    2.00
   6   7   5    6.10    1.90
   6   7   5    6.10    1.90
  -6   7  -5    9.50    2.10
  -6   7  -5    9.50    2.10
   7   7   5    0.10    2.00
  -7   7  -5    1.10    1.90
  -7   7  -5    1.10    1.90
   7   7   5    0.10    2.00
  -7  -8   5    4.80    2.90
  -7   8   5    1.30    1.40
  -7   8   5    1.30    1.40
   7   8  -5    0.60    2.60
  -6   8   5    2.40    1.60
  -6   8   5    0.00    1.00
  -6   8   5    0.00    1.00
   6   8  -5    0.00    2.00
  -5   8   5    3.10    1.30
   5   8  -5    6.50    2.20
  -5   8   5    3.10    1.30
  -5   8   5    6.00    1.90
  -4   8   5    4.40    1.10
  -4   8   5    4.40    1.10
   4   8  -5    3.60    3.00
  -4   8   5    7.40    1.70
   3  -8  -5    8.00    0.90
   3  -8  -5    8.00    0.90
  -3   8   5    6.70    1.00
  -3   8   5    6.70    1.00
  -3   8   5    5.90    1.30
   3   8  -5    8.80    0.80
   3   8  -5    8.80    0.80
   3   8  -5    6.80    1.60
   2  -8  -5   27.40    1.30
  -2  -8   5   27.70    0.60
  -2  -8   5   27.70    0.60
   2  -8  -5   27.40    1.30
   2   8  -5   28.90    2.20
  -2   8   5   27.40    1.40
  -2   8   5   30.90    2.00
  -2   8   5   27.40    1.40
   1  -8  -5   12.60    1.00
   1  -8  -5   12.60    1.00
   1   8  -5   13.50    0.40
   1   8  -5   13.70    1.50
  -1   8   5   13.90    0.90
   1   8  -5   13.50    0.40
  -1   8   5   15.90    1.30
  -1   8   5   13.90    0.90
   0  -8  -5  129.29    3.30
   0  -8  -5  129.39    3.20
   0   8   5  133.89    3.50
   0   8  -5  124.79    2.60
   0   8  -5  124.79    2.60
   0   8   5  127.29    3.00
   0   8   5  127.49    3.00
   0   8   5  127.29    3.00
   0   8  -5  125.39    3.60
  -1  -8  -5  227.08    5.10
  -1  -8  -5  227.08    5.10
   1   8   5  235.28    5.10
  -1   8  -5  239.58    4.90
  -1   8  -5  239.58    4.90
  -1   8  -5  236.68    4.40
  -1   8  -5  235.28    5.20
   1   8   5  235.28    5.10
  -1   8  -5  236.68    4.40
   1   8   5  234.58    5.50
  -2  -8  -5   46.20    2.30
  -2  -8  -5   46.20    2.30
  -2   8  -5   45.30    1.30
   2   8   5   43.90    3.40
  -2   8  -5   45.30    1.30
  -2   8  -5   48.50    2.20
  -2   8  -5   43.00    1.50
  -2   8  -5   43.90    1.60
   2   8   5   43.90    3.40
   2   8   5   46.70    2.20
  -2   8  -5   48.50    2.20
  -3  -8  -5  370.26   12.60
  -3  -8  -5  370.46   12.60
   3   8   5  363.46    8.90
  -3   8  -5  365.66    7.70
  -3   8  -5  364.26    8.00
   3   8   5  355.26    8.10
   3   8   5  355.26    8.10
  -3   8  -5  364.26    8.00
   4  -8   5    0.70    1.10
   4  -8   5    0.70    1.10
  -4  -8  -5    1.80    2.60
  -4  -8  -5    1.70    2.60
  -4   8  -5    0.00    1.10
   4   8   5    2.90    1.40
   4   8   5    2.90    1.40
   4   8   5    1.80    1.20
  -4   8  -5    0.00    1.10
  -5  -8  -5   11.50    1.90
  -5  -8  -5   11.50    1.90
   5   8   5   11.30    2.00
  -5   8  -5   11.90    2.10
   5   8   5   11.30    2.00
  -5   8  -5   11.90    2.10
  -6  -8  -5    0.00    1.60
  -6  -8  -5    0.00    1.60
   6   8   5    0.00    1.30
  -6   8  -5    0.00    1.40
  -6   8  -5    0.00    1.40
   6   8   5    0.00    1.30
  -7   8  -5    1.90    2.20
   7   8   5    0.00    4.30
   7   8   5    0.00    4.30
  -7   8  -5    1.90    2.20
  -7  -9   5    0.00    2.50
  -7   9   5    1.90    1.40
  -7   9   5    1.90    1.40
   7   9  -5    0.00    2.40
  -6   9   5    7.10    2.00
  -6   9   5    5.40    1.50
  -6   9   5    5.40    1.50
   6   9  -5    5.70    2.50
   5   9  -5    1.60    1.90
  -5   9   5    0.00    1.00
  -5   9   5    0.30    1.30
  -5   9   5    0.00    1.00
  -4   9   5    0.20    0.80
  -4   9   5    0.90    1.10
  -4   9   5    0.20    0.80
   4   9  -5    0.50    1.40
   3  -9  -5    6.70    1.00
   3  -9  -5    6.70    1.00
  -3   9   5    6.10    1.00
  -3   9   5    5.70    1.30
  -3   9   5    6.10    1.00
   3   9  -5    2.50    1.30
   2  -9  -5  378.46    6.80
   2  -9  -5  378.36    6.90
   2   9  -5  369.26    5.70
   2   9  -5  382.26    9.60
  -2   9   5  386.26    7.00
  -2   9   5  373.06    8.80
  -2   9   5  386.26    7.00
   2   9  -5  369.26    5.70
   1  -9  -5  197.48    4.30
   1  -9  -5  197.58    4.30
  -1   9   5  207.98    4.10
  -1   9   5  207.98    4.10
   1   9  -5  204.88    4.10
   1   9  -5  203.18    5.70
   1   9  -5  204.88    4.10
  -1   9   5  197.18    5.20
   0  -9  -5  534.25    9.60
   0  -9  -5  534.35    9.60
   0   9  -5  543.35    8.60
   0   9  -5  543.35    8.60
   0   9  -5  543.95   11.20
   0   9   5  551.54   10.70
   0   9   5  569.44   11.20
   0   9   5  531.55   14.30
   0   9   5  531.55   14.30
  -1  -9  -5   58.59    2.30
  -1  -9  -5   58.59    2.30
  -1   9  -5   60.59    2.10
  -1   9  -5   60.19    2.10
   1   9   5   60.59    2.20
   1   9   5   61.79    2.30
   1   9   5   60.59    2.20
  -1   9  -5   60.59    2.10
  -2  -9  -5  141.09    4.10
  -2  -9  -5  141.09    4.10
  -2   9  -5  133.99    3.50
  -2   9  -5  139.89    4.00
  -2   9  -5  139.79    3.30
   2   9   5  138.39    4.00
   2   9   5  138.49    4.20
  -2   9  -5  139.89    4.00
   2   9   5  138.39    4.00
   3  -9   5  495.65   13.30
  -3  -9  -5  482.55    9.90
  -3  -9  -5  483.15    9.90
   3   9   5  486.65   10.10
  -3   9  -5  486.75    9.90
  -3   9  -5  486.75    9.90
   3   9   5  488.05   11.30
   3   9   5  486.65   10.10
  -3   9  -5  484.35   10.00
  -4  -9  -5  144.69    6.10
  -4  -9  -5  144.79    6.10
   4   9   5  137.09    4.90
   4   9   5  136.79    5.30
  -4   9  -5  129.39    4.80
  -4   9  -5  129.39    4.80
   4   9   5  137.09    4.90
  -5  -9  -5    2.40    1.40
  -5  -9  -5    2.40    1.40
  -5   9  -5    0.00    1.20
  -5   9  -5    0.00    1.20
   5   9   5    1.80    1.30
   5   9   5    1.80    1.30
  -6  -9  -5    0.30    1.50
  -6  -9  -5    0.30    1.50
  -6   9  -5    2.80    1.70
   6   9   5    1.10    1.60
  -6   9  -5    2.80    1.70
   6   9   5    1.10    1.60
   7   9   5    2.40    4.20
   7   9   5    2.40    4.20
  -7   9  -5    1.90    2.00
  -7   9  -5    1.90    2.00
  -7 -10   5    2.30    2.90
  -7  10   5    0.40    1.30
  -7  10   5    0.40    1.30
   7  10  -5    0.00    2.50
  -6  10   5    8.90    2.10
   6  10  -5   10.40    3.00
  -6  10   5    9.90    1.70
  -6  10   5    9.90    1.70
   5  10  -5   15.50    2.90
  -5  10   5   14.00    1.90
  -5  10   5   14.80    3.50
  -5  10   5   14.00    1.90
   4  10  -5    0.00    1.20
  -4  10   5    0.50    0.90
  -4  10   5    1.10    1.10
  -4  10   5    0.50    0.90
   3 -10  -5   53.19    1.90
   3 -10  -5   53.19    1.90
   3  10  -5   55.69    3.60
  -3  10   5   56.09    3.00
  -3  10   5   54.89    2.20
  -3  10   5   54.89    2.20
   2 -10  -5    0.50    0.50
   2 -10  -5    0.50    0.50
  -2  10   5    0.80    0.60
   2  10  -5    0.60    0.40
   2  10  -5    0.60    0.40
  -2  10   5    0.80    0.60
   2  10  -5    0.00    0.80
  -2  10   5    0.00    0.70
   1 -10  -5   31.10    1.50
   1 -10  -5    6.10   17.20
   1 -10  -5   31.10    1.50
  -1  10   5   27.10    1.70
   1  10  -5   31.40    2.10
   1  10  -5   27.80    0.80
   1  10  -5   27.80    0.80
  -1  10   5   27.50    2.50
  -1  10   5   27.50    2.50
   0 -10  -5    0.60    0.50
   0 -10  -5    0.60    0.50
   0  10   5    1.00    0.30
   0  10   5    1.30    1.10
   0  10  -5    0.90    0.60
   0  10   5    1.30    1.10
   0  10   5    0.70    0.60
   0  10  -5    1.20    0.40
   0  10  -5    1.20    0.40
  -1 -10  -5   18.70    1.40
  -1 -10  -5   18.70    1.40
  -1  10  -5   18.50    1.20
  -1  10  -5   17.80    1.20
   1  10   5   21.60    1.40
  -1  10  -5   18.50    1.20
   1  10   5   21.60    1.40
   1  10   5   18.60    1.40
  -2 -10  -5   30.50    2.00
  -2 -10  -5   30.50    2.00
  -2  10  -5   33.00    1.90
  -2  10  -5   33.00    1.90
   2  10   5   30.50    1.90
   2  10   5   30.50    1.90
   2  10   5   29.30    1.90
  -2  10  -5   31.90    1.40
  -2  10  -5   32.80    1.40
   3 -10   5   12.40    2.30
  -3 -10  -5   13.60    1.80
  -3 -10  -5   13.50    1.80
  -3  10  -5   11.70    1.20
  -3  10  -5   17.90    1.90
   3  10   5   12.80    1.90
   3  10   5   16.50    3.60
   3  10   5   16.50    3.60
  -3  10  -5   17.90    1.90
  -4 -10  -5   18.50    2.10
  -4 -10  -5   18.40    2.20
   4  10   5   13.90    2.00
  -4  10  -5   16.50    1.40
   4  10   5   14.50    2.10
  -4  10  -5   18.70    2.20
  -4  10  -5   18.70    2.20
   4  10   5   13.90    2.00
  -5 -10  -5   18.70    2.40
  -5 -10  -5   18.70    2.40
   5  10   5   11.80    2.00
  -5  10  -5   12.10    2.20
   5  10   5   11.80    2.00
  -5  10  -5   12.10    2.20
  -6 -10  -5    0.00    1.60
  -6 -10  -5    0.00    1.60
  -6  10  -5    0.00    1.60
  -6  10  -5    0.00    1.60
   6  10   5    0.00    1.40
   6  10   5    0.00    1.40
  -7 -11   5    0.10    2.80
  -7  11   5    2.10    1.60
   7  11  -5    0.80    2.90
  -7  11   5    2.10    1.60
  -6  11   5    0.70    1.40
  -6  11   5    3.10    1.50
  -6  11   5    3.10    1.50
   6  11  -5    0.00    2.20
  -5  11   5    9.00    2.00
  -5  11   5    5.30    1.30
   5  11  -5    2.90    1.90
  -5  11   5    5.30    1.30
  -4  11   5   55.09    2.60
   4  11  -5   56.79    4.10
  -4  11   5   55.09    2.60
  -4  11   5   61.09    3.60
   3 -11  -5  147.59    3.60
   3 -11  -5  147.59    3.60
   3  11  -5  134.09    5.70
  -3  11   5  139.29    4.90
  -3  11   5  142.49    3.90
  -3  11   5  142.49    3.90
   2 -11  -5   17.80    1.60
   2 -11  -5   17.80    1.70
  -2  11   5   14.60    1.10
  -2  11   5   13.30    1.50
  -2  11   5   14.60    1.10
   2  11  -5   14.60    1.90
   1 -11  -5   37.50    1.70
   1 -11  -5   37.50    1.70
   1  11  -5   35.80    1.00
   1  11  -5   34.80    2.20
  -1  11   5   36.90    2.00
   1  11  -5   35.80    1.00
  -1  11   5   34.90    1.60
  -1  11   5   37.70    2.20
  -1  11   5   37.70    2.20
   0 -11  -5  208.28    4.80
   0 -11  -5  208.38    4.80
   0  11   5  207.88    4.50
   0  11  -5  213.98    5.60
   0  11   5  208.08    4.60
   0  11   5  217.78    5.40
   0  11   5  207.88    4.50
   0  11  -5  213.68    4.00
   0  11  -5  213.68    4.00
  -1 -11  -5   11.30    1.30
  -1 -11  -5   11.20    1.30
  -1  11  -5   12.90    1.10
   1  11   5   14.00    1.30
  -1  11  -5   12.20    1.10
  -1  11  -5   12.20    1.10
   1  11   5   10.30    1.20
   1  11   5   10.30    1.20
  -2 -11  -5   33.70    2.10
  -2 -11  -5   33.70    2.10
  -2  11  -5   34.00    1.60
  -2  11  -5   32.90    2.00
  -2  11  -5   34.10    1.50
   2  11   5   33.00    2.00
   2  11   5   33.00    2.00
  -2  11  -5   32.90    2.00
   2  11   5   32.60    2.00
  -3 -11  -5    1.20    1.00
  -3 -11  -5    1.20    1.00
   3  11   5    0.70    1.00
   3  11   5    1.40    1.10
  -3  11  -5    2.00    1.00
  -3  11  -5    0.50    0.70
  -3  11  -5    2.00    1.00
   3  11   5    1.40    1.10
  -4 -11  -5    9.30    1.70
  -4 -11  -5    9.20    1.70
  -4  11  -5   12.20    1.90
  -4  11  -5   12.20    1.90
   4  11   5   11.70    4.50
  -4  11  -5   10.30    1.10
   4  11   5   11.70    4.50
   4  11   5   11.40    2.00
  -5 -11  -5    0.70    1.30
  -5 -11  -5    0.70    1.30
  -5  11  -5    1.40    1.60
   5  11   5    0.90    1.50
   5  11   5    0.90    1.50
  -5  11  -5    1.40    1.60
  -6 -11  -5    2.40    1.70
  -6 -11  -5    2.40    1.60
   6  11   5    0.20    1.50
   6  11   5    0.20    1.50
  -6  11  -5    0.00    1.50
  -6  11  -5    0.00    1.50
  -7  12   5    0.10    1.60
   7  12  -5    0.00    2.70
  -7  12   5    0.10    1.60
   6  12  -5    0.70    2.20
  -6  12   5    1.90    1.30
  -6  12   5    6.50    2.00
  -6  12   5    1.90    1.30
  -5  12   5   29.70    2.60
  -5  12   5   29.70    2.60
   5  12  -5   24.20   10.00
  -5  12   5   30.80    2.90
  -4  12   5   27.50    2.00
   4  12  -5   28.00    3.40
  -4  12   5   29.70    2.60
  -4  12   5   27.50    2.00
   3  12  -5   43.20    3.30
  -3  12   5   46.10    2.80
  -3  12   5   45.20    2.20
  -3  12   5   45.20    2.20
   2 -12  -5   31.90    1.50
   2 -12  -5   31.90    1.50
   2  12  -5   31.60    2.50
  -2  12   5   34.60    1.70
  -2  12   5   32.50    2.10
  -2  12   5   34.60    1.70
   1 -12  -5    4.80    0.80
   1 -12  -5    4.80    0.80
  -1  12   5    4.90    0.70
  -1  12   5    6.70    2.30
  -1  12   5    6.70    2.30
  -1  12   5    5.00    1.00
   1  12  -5    6.10    0.50
   1  12  -5    6.10    0.50
   1  12  -5    5.10    1.10
   0 -12  -5  189.38    4.70
   0 -12  -5  189.38    4.70
   0  12   5  193.58    4.30
   0  12  -5  196.88    5.40
   0  12  -5  193.48    4.20
   0  12   5  193.58    4.30
   0  12  -5  193.48    4.20
   0  12   5  197.08    4.30
   0  12   5  193.88    5.20
  -1 -12  -5   35.50    2.00
  -1 -12  -5   35.50    2.00
   1  12   5   26.50    1.60
  -1  12  -5   28.90    1.70
  -1  12  -5   31.80    1.60
   1  12   5   28.50    1.80
  -1  12  -5   31.80    1.60
   1  12   5   26.50    1.60
  -2 -12  -5    1.10    0.90
  -2 -12  -5    1.10    0.90
  -2  12  -5    0.80    0.80
  -2  12  -5    0.80    0.80
   2  12   5    0.00    0.70
   2  12   5    1.10    0.70
   2  12   5    0.00    0.70
  -2  12  -5    1.20    0.50
  -2  12  -5    0.10    0.60
  -3 -12  -5   27.80    2.40
  -3 -12  -5   28.00    2.50
   3  12   5   27.50    2.30
  -3  12  -5   26.60    1.60
   3  12   5   23.10    2.20
   3  12   5   23.10    2.20
  -3  12  -5   20.20    2.10
  -3  12  -5   20.20    2.10
  -4 -12  -5    6.50    1.40
  -4 -12  -5    6.70    1.40
  -4  12  -5    6.50    1.60
  -4  12  -5    5.90    1.00
  -4  12  -5    6.50    1.60
   4  12   5    7.90    1.70
   4  12   5    4.80    1.70
   4  12   5    7.90    1.70
  -5 -12  -5    5.50    1.70
  -5 -12  -5    5.50    1.70
  -5  12  -5    7.30    1.80
   5  12   5    6.20    1.80
  -5  12  -5    7.30    1.80
   5  12   5    6.20    1.80
  -6 -12  -5    0.50    1.80
  -6 -12  -5    0.50    1.80
  -6  12  -5    0.00    1.50
   6  12   5    0.00    1.30
  -6  12  -5    0.00    1.50
   6  12   5    0.00    1.30
  -7  13   5    0.00    1.50
  -7  13   5    0.00    1.50
   7  13  -5    0.00    2.60
   6  13  -5   40.90    5.20
  -6  13   5   39.00    3.80
  -6  13   5   45.70    3.10
  -6  13   5   45.70    3.10
   5  13  -5    0.30    1.80
  -5  13   5    1.80    1.30
  -5  13   5    0.10    1.30
  -5  13   5    1.80    1.30
  -4  13   5   23.40    2.10
  -4  13   5   17.70    2.20
   4  13  -5   16.80    2.90
  -4  13   5   23.40    2.10
  -3  13   5   51.09    2.90
   3  13  -5   54.99    3.70
  -3  13   5   57.79    2.50
  -3  13   5   57.79    2.50
   2 -13  -5   42.60    1.80
   2 -13  -5   42.60    1.80
   2  13  -5   46.60    3.10
  -2  13   5   44.20    5.40
  -2  13   5   44.20    5.40
  -2  13   5   45.10    2.50
   1 -13  -5   24.70    1.50
   1 -13  -5   24.70    1.50
   1  13  -5   25.30    2.10
  -1  13   5   27.20    1.90
   1  13  -5   25.00    0.90
  -1  13   5   27.60    1.50
  -1  13   5   27.80    1.40
  -1  13   5   27.80    1.40
   1  13  -5   25.00    0.90
   0 -13  -5   17.00    1.60
   0 -13  -5   17.00    1.60
   0  13  -5   14.50    2.40
   0  13  -5   10.90    1.60
   0  13  -5   14.50    2.40
   0  13   5   16.60    1.20
   0  13   5   14.00    1.50
   0  13  -5   14.40    1.60
   0  13   5   16.60    1.20
   0  13   5   14.80    0.80
  -1 -13  -5   17.60    1.70
  -1 -13  -5   17.60    1.70
   1  13   5   15.80    1.50
  -1  13  -5   15.40    1.40
  -1  13  -5   16.10    1.20
  -1  13  -5   16.10    1.20
   1  13   5   15.80    1.50
   1  13   5   14.60    1.60
  -2 -13  -5    0.00    0.70
  -2 -13  -5    0.00    0.70
  -2  13  -5    0.00    0.50
   2  13   5    0.00    0.70
  -2  13  -5    1.20    0.90
   2  13   5    0.40    0.80
   2  13   5    0.40    0.80
  -2  13  -5    1.20    0.90
  -3 -13  -5    0.00    0.90
  -3 -13  -5    0.00    0.90
   3  13   5    0.00    0.90
  -3  13  -5    0.00    0.60
  -3  13  -5    0.00    0.90
   3  13   5    1.10    1.00
  -3  13  -5    0.00    0.90
   3  13   5    0.00    0.90
  -4 -13  -5    3.60    1.40
  -4 -13  -5    3.60    1.40
  -4  13  -5    2.50    0.80
  -4  13  -5    1.80    1.30
  -4  13  -5    1.80    1.30
   4  13   5    1.30    1.40
   4  13   5    1.30    1.40
   4  13   5    0.00    1.10
  -5 -13  -5    0.00    1.50
  -5 -13  -5    0.00    1.50
  -5  13  -5    0.00    1.40
   5  13   5    0.10    1.20
  -5  13  -5    0.00    1.40
   5  13   5    0.10    1.20
  -6 -13  -5    2.30    1.90
  -6 -13  -5    2.30    1.90
   6  13   5    0.00    1.70
  -6  13  -5    1.30    1.50
  -6  13  -5    1.30    1.50
   6  13   5    0.00    1.70
  -6  14   5    5.40    1.70
  -6  14   5    5.40    1.70
   6  14  -5    6.30    2.80
  -5  14   5    0.00    1.30
   5  14  -5    2.80    2.10
  -5  14   5    0.00    2.70
  -5  14   5    0.00    2.70
  -4  14   5    0.70    1.20
   4  14  -5    0.00    1.30
  -4  14   5    0.00    0.90
  -4  14   5    0.00    0.90
   3  14  -5   57.99    3.90
  -3  14   5   57.29    2.50
  -3  14   5   57.29    2.50
  -3  14   5   58.59    3.10
  -2  14   5  100.99    3.10
  -2  14   5  100.99    3.10
   2  14  -5   99.19    4.60
  -2  14   5  105.39    3.40
  -2  14   5  101.39    3.90
   1 -14  -5    7.70    1.10
   1 -14  -5    7.70    1.10
   1  14  -5    5.20    1.30
   1  14  -5    7.90    0.70
  -1  14   5    6.60    0.90
  -1  14   5    6.60    0.90
  -1  14   5    6.30    0.90
   1  14  -5    7.90    0.70
  -1  14   5    4.80    1.10
   0 -14  -5    6.50    1.00
   0 -14  -5    6.50    1.00
   0  14  -5    5.90    1.40
   0  14  -5    5.10    1.10
   0  14   5    3.10    0.80
   0  14   5    3.10    0.80
   0  14  -5    4.60    0.60
   0  14  -5    4.60    0.60
   0  14   5    3.90    1.00
  -1 -14  -5    4.30    1.10
  -1 -14  -5    4.30    1.10
   1  14   5    1.90    0.90
  -1  14  -5    2.70    0.70
  -1  14  -5    4.40    1.00
   1  14   5    3.30    0.90
   1  14   5    3.30    0.90
  -1  14  -5    2.70    0.70
  -2 -14  -5   18.70    1.90
  -2 -14  -5   18.70    1.90
   2  14   5   19.40    1.90
  -2  14  -5   20.90    1.50
  -2  14  -5   17.50    1.70
  -2  14  -5   17.50    1.70
   2  14   5   22.90    2.00
   2  14   5   19.40    1.90
  -3 -14  -5    2.10    1.90
  -3 -14  -5    2.00    1.90
   3  14   5    0.50    1.00
  -3  14  -5    1.40    0.70
   3  14   5    1.80    1.30
  -3  14  -5    2.50    1.10
   3  14   5    0.50    1.00
  -3  14  -5    2.50    1.10
  -4 -14  -5    2.70    2.80
  -4 -14  -5    2.60    2.80
  -4  14  -5    0.70    1.20
  -4  14  -5    0.70    1.20
   4  14   5    0.40    1.30
   4  14   5    0.40    1.30
   4  14   5    0.00    1.10
  -4  14  -5    0.00    0.70
  -5 -14  -5    0.70    1.30
  -5 -14  -5    0.70    1.40
  -5  14  -5    0.60    0.90
   5  14   5    2.00    1.40
  -5  14  -5    1.50    1.40
   5  14   5    2.00    1.40
  -5  14  -5    1.50    1.40
  -6 -14  -5    0.00    1.60
  -6 -14  -5    0.00    1.60
  -6  14  -5    0.00    1.50
  -6  14  -5    0.00    1.50
  -6  15   5    0.80    1.30
  -6  15   5    0.80    1.30
   6  15  -5    3.50    2.40
  -5  15   5    1.70    1.30
   5  15  -5    0.00    1.70
  -5  15   5    0.00    1.40
  -5  15   5    1.70    1.30
  -4  15   5   26.40    2.30
  -4  15   5   26.40    2.30
   4  15  -5   27.70    3.60
  -4  15   5   20.20    2.30
  -3  15   5   16.60    1.70
  -3  15   5   16.60    1.70
   3  15  -5   21.10    2.90
  -3  15   5   18.70    2.20
   2 -15  -5    3.10    0.80
   2 -15  -5    3.10    0.80
   2  15  -5    5.90    1.60
  -2  15   5    2.10    0.90
  -2  15   5    2.60    0.80
  -2  15   5    1.90    1.10
  -2  15   5    2.60    0.80
   1 -15  -5  374.36    7.40
   1 -15  -5  374.46    7.40
  -1  15   5  360.96    7.00
  -1  15   5  360.96    7.00
  -1  15   5  363.26    8.00
  -1  15   5  362.76    8.80
   1  15  -5  368.36    9.60
   0 -15  -5  116.99    4.20
   0 -15  -5  417.96  136.29
   0 -15  -5  116.99    4.20
   0  15  -5  125.89    2.80
   0  15  -5  125.89    2.80
   0  15   5  120.89    4.70
   0  15  -5  118.29    4.80
   0  15   5  120.89    4.70
   0  15   5  120.69    4.20
   0  15  -5  122.59    4.40
  -1 -15  -5    0.90    0.80
  -1 -15  -5    0.90    0.80
  -1  15  -5    1.00    0.80
   1  15   5    0.30    0.80
  -1  15  -5    2.70    0.80
   1  15   5    1.20    0.80
  -1  15  -5    2.70    0.80
   1  15   5    1.20    0.80
  -2 -15  -5   54.29    2.90
  -2 -15  -5   54.29    2.90
  -2  15  -5   58.59    2.50
   2  15   5   56.39    2.70
  -2  15  -5   63.49    2.60
  -2  15  -5   58.59    2.50
   2  15   5   56.39    2.70
   2  15   5   54.39    3.10
  -3 -15  -5    1.10    3.00
  -3 -15  -5    1.10    3.00
  -3  15  -5    2.00    1.00
  -3  15  -5    2.00    1.00
   3  15   5    0.70    1.00
   3  15   5    1.10    1.10
  -3  15  -5    1.70    0.70
   3  15   5    0.70    1.00
  -4 -15  -5    0.00    3.20
  -4 -15  -5    0.00    3.20
  -4  15  -5    0.70    1.30
   4  15   5    0.00    1.20
   4  15   5    0.80    1.40
  -4  15  -5    0.70    1.30
   4  15   5    0.00    1.20
  -4  15  -5    0.00    0.80
  -5 -15  -5    1.50    1.70
  -5 -15  -5    1.50    1.70
   5  15   5    1.00    1.70
   5  15   5    1.00    1.70
  -5  15  -5    2.90    1.10
  -5  15  -5    1.10    1.50
  -5  15  -5    1.10    1.50
  -6 -15  -5    0.00    1.70
  -6 -15  -5    0.00    1.70
  -6  15  -5    0.90    1.80
  -6  15  -5    0.90    1.80
  -6  16   5   17.90    2.50
   6  16  -5   16.20    3.80
  -6  16   5   17.90    2.50
  -5  16   5    3.30    2.90
  -5  16   5    3.30    2.90
   5  16  -5    1.50    2.20
  -5  16   5    2.90    1.50
   4  16  -5    3.00    2.10
  -4  16   5    5.90    1.40
  -4  16   5    2.50    1.40
  -4  16   5    5.90    1.40
   3  16  -5    4.50    1.90
  -3  16   5    2.70    1.00
  -3  16   5    2.30    1.20
  -3  16   5    4.20    1.00
  -3  16   5    2.70    1.00
  -2  16   5   20.40    1.60
   2  16  -5   20.30    2.60
  -2  16   5   20.40    1.60
  -2  16   5   15.90    1.90
  -2  16   5   19.40    1.70
   1 -16  -5   25.50    1.80
   1 -16  -5   25.50    1.80
  -1  16   5   28.20    1.70
  -1  16   5   27.90    1.60
  -1  16   5   28.20    1.70
  -1  16   5   27.10    2.20
   1  16  -5   29.00    2.90
   0 -16  -5    3.60    1.60
   0 -16  -5    3.60    1.60
   0  16   5    4.90    2.60
   0  16  -5    4.60    1.00
   0  16   5    3.80    1.20
   0  16  -5    2.90    1.30
   0  16   5    4.90    2.60
   0  16  -5    4.10    1.20
   0  16  -5    4.60    1.00
  -1 -16  -5   69.89    3.10
  -1 -16  -5   69.89    3.10
   1  16   5   69.19    3.30
  -1  16  -5   70.19    2.50
   1  16   5   73.69    2.90
  -1  16  -5   73.49    3.10
  -1  16  -5   70.19    2.50
   1  16   5   73.69    2.90
  -2 -16  -5    5.30    1.50
  -2 -16  -5    5.40    1.50
  -2  16  -5    9.20    1.30
   2  16   5    9.00    1.70
   2  16   5   10.20    1.50
  -2  16  -5    9.60    1.40
  -2  16  -5    9.60    1.40
   2  16   5   10.20    1.50
  -3 -16  -5    0.30    2.80
  -3 -16  -5    0.30    2.80
   3  16   5    2.30    1.20
  -3  16  -5    2.70    0.80
  -3  16  -5    1.10    1.00
   3  16   5    2.30    1.20
   3  16   5    1.60    1.20
  -3  16  -5    1.10    1.00
  -4 -16  -5    3.00    3.60
  -4 -16  -5    3.00    3.60
  -4  16  -5    1.80    1.40
   4  16   5    4.20    1.90
   4  16   5    3.70    1.60
   4  16   5    3.70    1.60
  -4  16  -5    1.80    1.40
  -4  16  -5    3.00    1.00
  -5 -16  -5    5.90    2.10
  -5 -16  -5    5.90    2.10
  -5  16  -5    8.70    1.40
   5  16   5    8.80    2.00
   5  16   5    7.40    2.60
  -5  16  -5    7.90    2.10
   5  16   5    8.80    2.00
  -5  16  -5    7.90    2.10
  -6 -16  -5    4.00    2.40
  -6 -16  -5    4.00    2.40
  -6  16  -5    2.10    2.20
  -6  16  -5    2.10    2.20
  -6  17   5    0.50    4.00
  -6  17   5    0.50    4.00
   6  17  -5    1.80    2.50
  -5  17   5    5.80    1.50
  -5  17   5    5.80    1.50
   5  17  -5    2.60    2.40
  -5  17   5    4.30    1.90
   4  17  -5    6.40    2.30
  -4  17   5    7.30    1.40
  -4  17   5    8.20    1.70
  -4  17   5    7.30    1.40
  -3  17   5   12.50    1.50
  -3  17   5   10.70    1.80
   3  17  -5   12.20    2.50
  -3  17   5    8.50    1.40
  -3  17   5    8.50    1.40
  -2  17   5   66.79    2.70
  -2  17   5   66.79    2.70
  -2  17   5   66.19    2.80
   2  17  -5   69.79    4.20
  -2  17   5   72.39    3.40
   1 -17  -5    0.00    0.70
   1 -17  -5    0.00    0.70
  -1  17   5    0.50    0.70
  -1  17   5    0.50    0.70
  -1  17   5    0.00    0.90
  -1  17   5    0.00    0.60
   1  17  -5    0.00    1.10
   0 -17  -5   28.50    2.00
   0 -17  -5   28.50    2.00
   0  17   5   28.30    2.50
   0  17   5   29.30    2.30
   0  17  -5   26.90    1.30
   0  17  -5   26.90    1.30
   0  17   5   28.30    2.50
   0  17  -5   29.40    2.40
  -1 -17  -5   39.30    2.40
  -1 -17  -5   39.30    2.40
   1  17   5   38.20    2.70
  -1  17  -5   34.20    2.30
   1  17   5   36.50    2.20
   1  17   5   36.50    2.20
  -1  17  -5   37.80    2.60
  -1  17  -5   37.80    2.60
  -2 -17  -5   56.19    3.10
  -2 -17  -5   56.19    3.10
   2  17   5   58.59    3.00
  -2  17  -5   65.69    3.00
  -2  17  -5   60.99    2.60
   2  17   5   61.89    3.50
  -2  17  -5   60.99    2.60
   2  17   5   58.59    3.00
  -3 -17  -5    0.80    1.20
  -3 -17  -5    0.80    1.20
   3  17   5    0.60    1.20
   3  17   5    0.70    1.10
   3  17   5    0.70    1.10
  -3  17  -5    1.70    1.00
  -3  17  -5    1.70    1.00
  -4 -17  -5    0.00    1.40
  -4 -17  -5    0.00    1.40
   4  17   5    2.10    1.40
  -4  17  -5    0.80    0.90
  -4  17  -5    3.90    1.40
  -4  17  -5    3.90    1.40
   4  17   5    0.00    1.50
   4  17   5    2.10    1.40
  -5 -17  -5    6.10    2.30
  -5 -17  -5    6.00    2.30
  -5  17  -5    4.90    2.00
   5  17   5    6.30    2.50
  -5  17  -5    4.90    2.00
  -5  17  -5    4.90    1.30
  -6  17  -5    4.00    1.90
  -6  17  -5    4.00    1.90
  -6  17  -5    0.00    1.20
   6  18  -5    0.00    5.20
  -6  18   5    2.20    1.70
  -6  18   5    2.20    1.70
  -6  18   5    1.40    1.50
   5  18  -5    4.60    2.60
  -5  18   5    3.80    1.40
  -5  18   5    3.10    1.40
  -5  18   5    3.80    1.40
  -5  18   5    2.40    1.60
   4  18  -5    9.10    2.60
  -4  18   5    9.00    1.60
  -4  18   5    9.00    1.60
  -4  18   5    7.40    1.40
  -4  18   5    5.00    1.80
  -3  18   5   19.10    3.10
   3  18  -5   24.00    3.30
  -3  18   5   23.50    2.50
  -3  18   5   19.10    3.10
  -3  18   5   24.50    2.00
   2  18  -5   44.50    3.60
  -2  18   5   44.30    2.20
  -2  18   5   40.50    2.30
  -2  18   5   44.30    2.20
  -2  18   5   40.50    2.80
   1 -18  -5   16.20    1.70
   1 -18  -5   16.20    1.70
   1  18  -5   15.20    2.40
  -1  18   5   13.60    1.90
  -1  18   5   10.40    1.20
  -1  18   5   12.20    1.40
  -1  18   5   12.20    1.40
   0 -18  -5   76.69    3.30
   0 -18  -5   76.69    3.30
   0  18  -5   78.59    2.30
   0  18  -5   78.59    2.30
   0  18   5   77.29    3.60
   0  18   5   76.19    2.90
   0  18   5   76.19    2.90
   0  18  -5   87.19    4.10
  -1 -18  -5  138.49    4.70
  -1 -18  -5  138.49    4.60
   1  18   5  151.38    4.50
  -1  18  -5  144.19    8.50
  -1  18  -5  144.19    8.50
   1  18   5  151.38    4.50
  -1  18  -5  146.19    5.10
   1  18   5  144.29    5.30
  -2 -18  -5   76.89    3.80
  -2 -18  -5   76.89    3.80
  -2  18  -5   77.89    3.00
  -2  18  -5   77.89    3.00
  -2  18  -5   76.19    3.40
   2  18   5   76.39    3.40
   2  18   5   76.39    3.40
   2  18   5   78.89    4.10
  -3 -18  -5    0.00    1.10
  -3 -18  -5    0.00    1.10
  -3  18  -5    0.00    1.00
   3  18   5    0.00    1.10
   3  18   5    0.00    1.10
  -3  18  -5    0.00    1.00
   3  18   5    0.40    1.20
  -4 -18  -5    0.70    1.50
  -4 -18  -5    0.70    1.50
  -4  18  -5    0.00    1.20
  -4  18  -5    0.00    1.20
   4  18   5    0.90    1.30
   4  18   5    2.30    1.70
  -4  18  -5    0.00    0.90
   4  18   5    0.90    1.30
  -5 -18  -5    2.50    2.00
  -5 -18  -5    2.50    2.00
  -5  18  -5    3.30    1.60
   5  18   5    3.10    2.00
  -5  18  -5    2.80    1.30
  -5  18  -5    3.30    1.60
  -6  19   5    2.30    1.70
  -6  19   5    2.30    1.70
  -6  19   5    4.20    1.60
  -5  19   5    1.00    1.60
  -5  19   5    2.10    1.20
  -5  19   5    1.30    1.30
   5  19  -5    0.00    2.20
  -5  19   5    2.10    1.20
  -4  19   5    3.20    1.70
  -4  19   5    1.90    1.20
   4  19  -5    4.80    2.20
  -4  19   5    1.80    1.20
  -4  19   5    1.90    1.20
  -3  19   5   31.40    2.70
  -3  19   5   33.10    2.20
   3  19  -5   33.30    3.90
  -3  19   5   31.80    2.40
  -3  19   5   33.10    2.20
  -2  19   5   49.70    2.40
  -2  19   5   45.10    2.40
  -2  19   5   47.90    3.10
  -2  19   5   49.70    2.40
   2  19  -5   48.10    3.80
   1 -19  -5   57.89    2.70
   1 -19  -5   57.89    2.70
  -1  19   5   52.09    2.50
  -1  19   5   58.69    2.20
  -1  19   5   56.79    3.30
  -1  19   5   52.09    2.50
   1  19  -5   52.39    3.50
   0 -19  -5    0.30    0.90
   0 -19  -5    0.30    0.90
   0  19   5    1.70    0.90
   0  19   5    0.00    0.90
   0  19  -5    1.50    1.10
   0  19   5    1.70    0.90
  -1 -19  -5   92.99    3.80
  -1 -19  -5   92.99    3.90
  -1  19  -5   96.59    4.20
  -1  19  -5   95.59    3.00
   1  19   5   97.89    4.40
   1  19   5   98.79    3.60
   1  19   5   98.79    3.60
  -1  19  -5   95.59    3.00
  -2 -19  -5    4.50    1.40
  -2 -19  -5    4.50    1.40
  -2  19  -5    4.30    1.30
   2  19   5    4.90    1.60
  -2  19  -5    4.60    1.20
   2  19   5    5.30    1.50
   2  19   5    5.30    1.50
  -2  19  -5    4.60    1.20
  -3 -19  -5    0.00    1.10
  -3 -19  -5    0.00    1.10
   3  19   5    3.50    1.50
  -3  19  -5    1.00    1.10
   3  19   5    3.10    1.60
   3  19   5    3.50    1.50
  -3  19  -5    1.00    1.10
  -4 -19  -5    0.40    1.60
  -4 -19  -5    0.40    1.60
  -4  19  -5    0.00    1.10
  -4  19  -5    0.00    1.10
   4  19   5    0.50    1.40
   4  19   5    1.80    1.90
   4  19   5    0.50    1.40
  -5 -19  -5    1.70    2.10
  -5 -19  -5    1.70    2.20
   5  19   5    3.60    2.50
  -5  19  -5    0.00    1.30
  -5  19  -5    0.00    1.20
  -5  19  -5    0.00    1.30
   5  20  -5   18.30    4.10
  -5  20   5   20.00    2.60
  -5  20   5   20.90    2.40
  -5  20   5   20.90    2.40
  -5  20   5   28.60    2.80
  -4  20   5    5.00    1.40
  -4  20   5    5.00    1.40
   4  20  -5    2.20    2.10
  -4  20   5    4.10    1.80
  -4  20   5    3.60    1.30
  -3  20   5   13.70    2.10
  -3  20   5   10.60    1.60
   3  20  -5   10.10    2.60
  -3  20   5   10.60    1.60
  -3  20   5   12.70    1.70
  -2  20   5    0.10    0.90
  -2  20   5    2.40    2.70
  -2  20   5    2.80    1.30
  -2  20   5    2.40    2.70
   2  20  -5    4.60    1.90
   1 -20  -5    0.40    0.90
   1 -20  -5    0.40    1.00
   1  20  -5    0.70    1.50
  -1  20   5    1.60    0.90
  -1  20   5    0.70    1.20
  -1  20   5    1.60    0.90
   0 -20  -5   15.30    1.90
   0 -20  -5   15.20    1.80
   0  20   5   13.30    1.60
   0  20   5   16.70    2.20
   0  20  -5   13.50    2.10
   0  20   5   13.30    1.60
  -1 -20  -5    6.50    1.50
  -1 -20  -5    6.40    1.50
  -1  20  -5    5.10    1.00
  -1  20  -5    3.80    1.30
   1  20   5    3.10    1.20
   1  20   5    3.10    1.20
   1  20   5    1.60    1.30
  -1  20  -5    5.10    1.00
  -2 -20  -5    0.00    1.10
  -2 -20  -5    0.00    1.10
   2  20   5    1.30    1.00
   2  20   5    1.30    1.00
  -2  20  -5    0.30    1.00
   2  20   5    0.60    1.30
  -2  20  -5    0.00    2.00
  -2  20  -5    0.00    2.00
  -3 -20  -5    0.70    1.30
  -3 -20  -5    0.70    1.30
   3  20   5    2.10    1.30
   3  20   5    2.10    1.30
  -3  20  -5    0.80    1.10
  -3  20  -5    0.80    1.10
   3  20   5    0.00    1.40
  -4 -20  -5    0.90    1.60
  -4 -20  -5    0.90    1.60
  -4  20  -5    0.00    1.30
   4  20   5    1.60    1.60
  -4  20  -5    0.00    1.30
  -5 -20  -5    1.10    2.20
  -5 -20  -5    1.10    2.20
  -5  20  -5    1.50    1.40
   5  20   5    0.10    2.10
  -5  20  -5    0.00    1.40
  -5  20  -5    0.00    1.40
  -5  21   5   23.20    2.90
  -5  21   5   17.40    2.30
  -5  21   5   31.50    2.90
   5  21  -5   27.80    4.80
  -5  21   5   17.40    2.30
   4  21  -5    5.30    2.40
  -4  21   5    9.10    2.10
  -4  21   5   10.60    1.70
  -4  21   5    7.20    3.00
  -4  21   5    7.20    3.00
   3  21  -5    3.80    2.10
  -3  21   5    1.00    1.00
  -3  21   5    0.00    1.00
  -3  21   5    0.00    1.00
  -3  21   5    0.00    1.50
  -2  21   5   10.00    2.80
  -2  21   5    7.80    1.80
  -2  21   5    5.60    1.20
  -2  21   5   10.00    2.80
   2  21  -5    7.10    2.20
  -1  21   5   16.50    1.70
  -1  21   5   25.20    2.70
  -1  21   5   16.50    1.70
   1  21  -5   18.00    2.70
   0 -21  -5    0.00    1.00
   0 -21  -5    0.00    1.00
   0  21   5    0.00    0.80
   0  21   5    0.00    0.80
   0  21  -5    2.10    1.40
   0  21   5    0.00    1.00
  -1 -21  -5    0.00    0.90
  -1 -21  -5    0.00    0.90
   1  21   5    0.00    1.10
  -1  21  -5    0.40    1.30
  -1  21  -5    0.00    0.70
  -1  21  -5    0.00    0.70
   1  21   5    0.20    0.90
   1  21   5    0.20    0.90
  -2 -21  -5    4.30    1.60
  -2 -21  -5    4.30    1.60
   2  21   5    3.90    1.80
   2  21   5    1.60    1.10
  -2  21  -5    0.00    0.90
  -2  21  -5    0.00    0.90
   2  21   5    1.60    1.10
  -3 -21  -5    5.50    1.80
  -3 -21  -5    5.50    1.80
  -3  21  -5    3.10    1.30
   3  21   5    3.60    1.80
   3  21   5    3.00    1.50
   3  21   5    3.00    1.50
  -3  21  -5    3.10    1.30
  -4 -21  -5    1.60    1.60
  -4 -21  -5    1.60    1.60
  -4  21  -5    1.60    1.60
  -4  21  -5    1.60    1.60
   4  21   5    2.30    1.90
   5  21   5    3.00    2.90
  -5  21  -5    2.90    1.70
  -5  21  -5    2.90    1.70
  -5  22   5    7.10    2.40
  -5  22   5    8.40    1.90
  -5  22   5    8.50    2.00
   5  22  -5    7.00    3.50
  -5  22   5    8.50    2.00
  -4  22   5    7.10    1.70
   4  22  -5   11.20    3.00
  -4  22   5    6.20    2.00
  -4  22   5    7.10    1.70
  -4  22   5    9.90    1.80
   3  22  -5   72.49    5.50
  -3  22   5   76.79    3.50
  -3  22   5   80.29    4.30
  -3  22   5   76.79    3.50
  -3  22   5   79.79    3.50
   2  22  -5   80.89    5.20
  -2  22   5   79.59    4.20
  -2  22   5   90.69    3.40
  -2  22   5   85.09    3.40
  -2  22   5   85.09    3.40
  -1  22   5   25.90    2.00
  -1  22   5   25.90    2.00
  -1  22   5   28.70    2.90
   1  22  -5   25.00    3.20
   0 -22  -5    3.00    1.30
   0 -22  -5    3.00    1.30
   0  22  -5    2.40    1.60
   0  22   5    2.30    1.10
   0  22   5    2.30    1.10
   0  22   5    1.10    1.30
  -1 -22  -5    0.00    1.20
  -1 -22  -5    0.00    1.10
   1  22   5    1.40    1.10
  -1  22  -5    1.60    1.30
   1  22   5    1.40    1.10
   1  22   5    1.00    1.50
  -2 -22  -5    8.30    1.90
  -2 -22  -5    8.30    1.90
   2  22   5   11.80    2.60
   2  22   5   10.70    2.00
  -2  22  -5    8.80    1.40
   2  22   5   10.70    2.00
  -2  22  -5    8.80    1.40
  -3 -22  -5    7.20    2.20
  -3 -22  -5    7.20    2.20
   3  22   5   11.00    2.60
  -3  22  -5    8.00    4.00
   3  22   5    4.00    1.60
   3  22   5    4.00    1.60
  -3  22  -5    8.00    4.00
  -4 -22  -5    0.00    1.60
  -4 -22  -5    0.00    1.60
  -4  22  -5    1.40    1.40
  -4  22  -5    1.40    1.40
   4  22   5    0.00    1.90
  -5  22  -5    3.50    2.00
   5  22   5    2.80    2.80
  -5  22  -5    3.50    2.00
  -5  23   5   18.70    7.00
  -5  23   5   23.70    2.70
  -5  23   5   18.70    7.00
  -4  23   5    0.00    1.20
   4  23  -5    1.10    2.30
  -4  23   5    0.80    1.70
  -4  23   5    0.00    1.30
  -4  23   5    0.00    1.20
   3  23  -5    6.50    2.50
  -3  23   5    3.40    1.50
  -3  23   5    3.90    1.40
  -3  23   5    7.40    2.00
  -3  23   5    3.40    1.50
   2  23  -5   24.60    3.60
  -2  23   5   34.50    2.50
  -2  23   5   33.80    2.20
  -2  23   5   34.50    2.50
  -2  23   5   30.80    3.00
  -1  23   5    1.50    1.50
  -1  23   5    1.80    1.00
   1  23  -5    1.10    1.60
  -1  23   5    1.80    1.00
   0 -23  -5    3.00    1.20
   0 -23  -5    2.90    1.20
   0  23   5    4.80    1.30
   0  23   5    4.80    1.30
   0  23  -5    6.40    1.90
   0  23   5    4.40    1.70
  -1 -23  -5   31.90    2.90
  -1 -23  -5   31.80    2.90
   1  23   5   30.10    2.70
  -1  23  -5   33.20    3.20
   1  23   5   26.60    3.30
  -1  23  -5   31.80    3.80
   1  23   5   30.10    2.70
  -2 -23  -5    1.80    1.60
  -2 -23  -5    1.80    1.60
  -2  23  -5    1.00    0.90
   2  23   5    1.50    1.20
   2  23   5    1.50    1.20
  -2  23  -5    1.00    0.90
   2  23   5    0.40    1.60
  -3 -23  -5    0.40    1.50
  -3 -23  -5    0.40    1.50
  -3  23  -5    1.10    1.30
  -3  23  -5    1.10    1.30
   3  23   5    3.20    2.10
  -4 -23  -5    1.70    2.20
  -4 -23  -5    1.70    2.20
  -4  23  -5    0.00    1.60
  -4  23  -5    0.00    1.60
   4  23   5    2.80    2.30
  -4  24   5    0.00    1.50
   4  24  -5    0.00    2.40
  -4  24   5    3.80    1.60
  -4  24   5    1.70    1.70
  -4  24   5    3.80    1.60
  -3  24   5    0.00    1.70
  -3  24   5    0.60    1.20
   3  24  -5    0.40    2.00
  -3  24   5    0.60    1.20
  -3  24   5    0.00    1.10
  -2  24   5   12.00    1.80
  -2  24   5   13.90    2.50
   2  24  -5   11.10    2.70
  -2  24   5   12.00    1.80
  -1  24   5    0.00    0.90
  -1  24   5    0.00    1.40
  -1  24   5    0.00    0.90
   1  24  -5    0.10    1.80
   0 -24  -5   13.70    2.20
   0 -24  -5   13.70    2.20
   0  24   5   13.40    2.00
   0  24   5   11.60    2.50
   0  24   5   13.40    2.00
   0  24  -5   10.30    2.30
  -1 -24  -5    3.40    1.70
  -1 -24  -5    3.40    1.80
   1  24   5   12.00    2.50
   1  24   5   11.40    1.80
  -1  24  -5    8.30    2.40
   1  24   5   11.40    1.80
  -2 -24  -5    5.20    1.90
  -2 -24  -5    5.20    1.90
   2  24   5    3.00    2.10
   2  24   5    7.40    1.90
   2  24   5    7.40    1.90
  -3 -24  -5    0.80    1.60
  -3 -24  -5    0.90    1.70
  -3  24  -5    0.00    1.40
  -3  24  -5    0.00    1.40
   3  24   5    0.80    1.90
  -4  24  -5    0.50    1.50
   4  24   5    0.00    2.30
  -4  24  -5    0.50    1.50
   4  25  -5    0.20    2.60
  -4  25   5    0.10    1.70
  -4  25   5    0.00    1.50
  -4  25   5    0.20    1.30
  -4  25   5    0.20    1.30
  -3  25   5    0.00    1.20
  -3  25   5    1.50    1.80
  -3  25   5    1.30    3.10
  -3  25   5    1.30    3.10
   3  25  -5    0.00    2.30
  -2  25   5    3.00    1.20
  -2  25   5    3.00    1.20
  -2  25   5    2.90    1.70
   2  25  -5    4.80    2.30
  -1  25   5    3.80    1.80
   1  25  -5    0.00    2.00
  -1  25   5    0.80    1.10
  -1  25   5    0.80    1.10
   0  25   5    5.80    1.60
   0  25   5   12.30    2.60
   0  25   5    5.80    1.60
   0  25  -5    8.90    2.20
  -1 -25  -5   23.40    3.60
  -1 -25  -5   23.50    3.60
   1  25   5   32.80    3.10
  -1  25  -5   24.60    3.60
   1  25   5   32.80    3.10
   1  25   5   27.50    3.80
  -1  25  -5   25.60    3.20
   1  25   5   28.00    3.50
  -2 -25  -5    2.30    1.70
  -2 -25  -5    2.30    1.70
   2  25   5    0.00    1.70
  -3 -25  -5   18.30    3.10
  -3 -25  -5   18.30    3.10
  -3  25  -5   20.50    2.30
  -3  25  -5   20.50    2.30
   3  25   5   19.60    3.70
  -4  25  -5   27.40    7.90
  -4  25  -5   27.40    7.90
   4  25   5   24.70    4.40
  -4  26   5    1.20    1.50
  -4  26   5    0.00    1.40
  -4  26   5    2.40    1.90
  -4  26   5    1.20    1.50
  -3  26   5    1.50    1.30
  -3  26   5    1.50    1.30
   3  26  -5    0.50    2.30
  -3  26   5    0.00    1.90
  -2  26   5    8.10    1.70
  -2  26   5    7.90    2.20
   2  26  -5    6.90    2.50
  -2  26   5    8.10    1.70
  -1  26   5    3.50    1.40
   1  26  -5    0.00    2.10
  -1  26   5    1.10    1.60
  -1  26   5    3.50    1.40
   0  26   5    3.80    2.00
   0  26  -5    4.10    1.90
   0  26   5    4.60    1.70
   0  26   5    4.60    1.70
  -1 -26  -5    5.70    3.90
  -1 -26  -5    5.70    3.90
   1  26   5    6.40    2.30
  -1  26  -5    3.90    2.00
   1  26   5    4.30    1.60
   1  26   5    4.30    1.60
   1  26   5    6.60    2.30
  -1  26  -5    6.90    2.00
  -2 -26  -5   12.20    2.40
  -2 -26  -5   12.20    2.40
   2  26   5    9.40    2.90
  -3 -26  -5    0.00    2.10
  -3 -26  -5    0.00    2.10
   3  26   5    0.60    2.60
  -3  27   5    0.00    1.00
  -3  27   5    0.00    1.70
   3  27  -5    1.20    2.40
  -3  27   5    0.00    1.00
  -2  27   5    0.90    1.40
  -2  27   5    0.00    1.80
   2  27  -5    0.20    2.00
  -2  27   5    0.90    1.40
  -1  27   5    4.80    2.10
  -1  27   5    5.90    3.80
   1  27  -5    3.50    2.30
  -1  27   5    5.90    3.80
   0  27   5    2.40    2.00
   0  27   5    0.00    1.50
   0  27  -5    2.30    1.90
   0  27   5    0.00    1.50
  -1 -27  -5    8.70    2.40
  -1 -27  -5    8.60    2.40
   1  27   5   11.50    2.80
   1  27   5    8.20    2.20
  -1  27  -5   16.90    2.90
   1  27   5    8.20    2.20
   1  27   5   10.50    2.80
  -2 -27  -5   20.90    3.20
  -2 -27  -5   20.80    3.10
   2  27   5   21.90    3.70
  -2  27  -5   18.50    3.40
  -3  28   5    0.40    2.00
  -3  28   5    0.30    1.40
  -3  28   5    0.30    1.40
  -2  28   5    1.90    1.40
  -2  28   5    1.90    1.40
  -2  28   5    0.00    1.80
   2  28  -5    3.20    2.50
   1  28  -5   10.30    2.90
  -1  28   5    8.30    1.90
  -1  28   5    6.00    2.50
  -1  28   5    8.30    1.90
   0  28   5    0.90    1.90
   0  28   5    3.00    1.80
   0  28   5    3.00    1.80
   0  28  -5    0.00    1.80
   1  28   5    0.30    2.00
   1  28   5    1.60    2.00
  -1  28  -5    0.00    1.90
  -2 -28  -5    2.60    2.20
  -2 -28  -5    2.60    2.20
  -2  28  -5    3.40    2.20
   2  28   5    1.50    2.50
  -2  29   5    0.20    1.40
  -2  29   5    0.20    1.40
  -2  29   5    0.00    2.10
   1  29  -5   12.20    3.00
  -1  29   5    7.70    1.90
  -1  29   5    7.70    1.90
  -1  29   5    7.70    2.50
   0  29   5    2.60    2.20
   0  29   5    0.20    1.80
   0  29   5    0.20    1.80
   0  29  -5    2.10    2.50
   1  29   5    3.90    2.50
  -2  29  -5    2.40    2.50
  -1  30   5    0.00    1.40
  -1  30   5    0.00    1.40
   0  30  -5    0.40    2.40
  -7   0   6    0.00    2.40
  -6   0   6    2.40    1.30
  -6   0   6    2.40    1.30
  -6   0   6    0.00    1.60
  -5   0   6    0.00    0.90
  -5   0   6    0.00    0.90
  -5   0   6    1.90    1.60
  -4   0   6   67.89    2.40
  -4   0   6   67.89    2.40
  -4   0   6   67.69    3.90
   3   0  -6    0.60    0.60
  -3   0   6    1.00    0.40
  -3   0   6    0.00    0.80
   3   0  -6    0.60    0.60
  -3   0   6    1.00    0.40
  -2   0   6  297.07    5.00
  -2   0   6  308.07    7.90
   2   0  -6  301.17    6.00
   2   0  -6  301.07    6.00
  -2   0   6  297.07    5.00
  -1   0   6    0.20    0.20
  -1   0   6    0.20    0.20
   1   0  -6    0.00    0.40
  -1   0   6    1.30    0.70
   1   0  -6    0.00    0.40
   0   0  -6   28.20    1.30
   0   0  -6   28.20    1.30
   0   0   6   28.20    1.10
   0   0   6   25.50    1.30
   0   0   6   28.20    1.10
   1   0   6    0.00    0.20
  -1   0  -6    0.00    0.40
   1   0   6    0.00    0.50
   1   0   6    0.00    0.50
  -1   0  -6    0.00    0.40
  -2   0  -6   13.60    1.00
   2   0   6   16.40    1.60
   2   0   6   16.30    0.70
   2   0   6   16.40    1.60
  -2   0  -6   13.60    1.00
   3   0   6    0.00    0.50
   3   0   6    0.30    0.80
  -3   0  -6    0.60    0.60
  -3   0  -6    0.00    0.40
   3   0   6    0.30    0.80
  -3   0  -6    0.60    0.60
  -4   0  -6   55.09    2.30
  -4   0  -6   55.09    2.30
   4   0   6   58.49    3.20
   4   0   6   58.49    3.20
   5   0   6    0.00    1.20
   5   0   6    0.00    1.20
   6   0   6   19.30    2.80
   6   0   6   19.30    2.80
  -7   0  -6    0.00    2.00
  -7   0  -6    0.00    2.00
   7   0   6    0.00    1.80
   7   0   6    0.00    1.80
  -7  -1   6    5.50    2.70
  -7   1   6    2.50    2.60
  -6  -1   6   10.60    2.80
  -6   1   6   14.40    1.90
  -6   1   6   15.50    3.10
  -6   1   6   14.40    1.90
  -5  -1   6    2.70    1.00
  -5  -1   6    2.70    1.00
  -5  -1   6    2.80    1.80
  -5   1   6    4.50    1.10
  -5   1   6    4.50    1.10
  -5   1   6    2.00    1.60
  -4  -1   6   16.30    1.40
  -4  -1   6   15.60    2.30
  -4  -1   6   16.30    1.40
  -4   1   6   12.00    1.30
  -4   1   6   11.30    3.90
  -4   1   6   12.00    1.30
   3  -1  -6    1.90    0.60
  -3  -1   6    1.30    0.40
   3  -1  -6    1.90    0.60
  -3  -1   6    1.30    0.40
  -3  -1   6    1.00    1.00
  -3   1   6    1.90    1.00
  -3   1   6    1.30    0.50
   3   1  -6    0.90    1.10
  -3   1   6    1.30    0.50
  -2  -1   6 1237.68   18.00
   2  -1  -6 1228.78   19.40
  -2  -1   6 1223.18   24.10
  -2  -1   6 1237.68   18.00
   2  -1  -6 1228.68   19.40
   2   1  -6 1212.08   24.10
   2   1  -6 1229.98   19.50
  -2   1   6 1232.68   24.20
  -2   1   6 1214.08   18.20
   2   1  -6 1230.08   19.50
  -2   1   6 1214.08   18.20
  -1  -1   6  181.28    3.10
  -1  -1   6  181.28    3.10
   1  -1  -6  176.68    3.80
  -1  -1   6  181.18    4.90
   1  -1  -6  176.68    3.80
   1   1  -6  177.38    3.90
   1   1  -6  174.68    4.80
  -1   1   6  178.88    3.20
   1   1  -6  177.28    3.90
  -1   1   6  178.88    3.20
  -1   1   6  171.68    4.70
   0  -1  -6  577.24    9.80
   0  -1  -6  577.24    9.80
   0  -1   6  590.74   11.40
   0  -1   6  590.74   13.50
   0  -1   6  590.74   13.50
   0   1   6  584.64    9.50
   0   1  -6  592.94    9.80
   0   1   6  586.64   12.80
   0   1  -6  592.84    9.80
   0   1   6  599.04   11.40
   0   1   6  584.64    9.50
  -1  -1  -6  427.56    7.70
   1  -1   6  449.95    7.80
   1  -1   6  434.36    7.90
  -1  -1  -6  427.66    7.60
   1  -1   6  434.36    7.90
   1   1   6  441.66    8.00
   1   1   6  441.66    8.00
  -1   1  -6  430.66    7.50
  -1   1  -6  430.76    7.50
   1   1   6  440.86    8.10
   2  -1   6   87.09    3.00
  -2  -1  -6   87.49    2.60
  -2  -1  -6   87.49    2.60
   2  -1   6   87.09    3.00
   2   1   6   91.79    9.50
   2   1   6   89.09    2.30
  -2   1  -6   87.49    2.50
  -2   1  -6   92.49    1.90
  -2   1  -6   87.49    2.50
   2   1   6   91.79    9.50
  -3  -1  -6   16.80    1.30
   3  -1   6   18.50    1.90
   3  -1   6   18.50    1.90
  -3  -1  -6   16.80    1.30
  -3   1  -6   18.20    1.00
  -3   1  -6   18.20    1.20
   3   1   6   14.00    1.70
   3   1   6   14.00    1.70
   3   1   6   18.80    1.30
  -3   1  -6   18.20    1.20
  -4  -1  -6   50.69    3.20
   4  -1   6   50.79    3.00
  -4  -1  -6   50.69    3.20
   4  -1   6   50.79    3.00
  -4   1  -6   52.39    2.20
   4   1   6   47.50    2.90
  -4   1  -6   52.39    2.20
   4   1   6   47.50    2.90
   5  -1   6    4.40    1.60
   5  -1   6    4.40    1.60
   5   1   6    1.50    1.40
   5   1   6    1.50    1.40
   6  -1   6    2.40    1.70
   6  -1   6    2.40    1.70
   6   1   6    4.00    1.80
   6   1   6    4.00    1.80
   7  -1   6    1.30    2.00
   7  -1   6    1.30    2.00
  -7   1  -6    4.50    2.50
  -7   1  -6    4.50    2.50
   7   1   6    4.20    2.20
   7   1   6    4.20    2.20
  -7  -2   6    1.90    2.10
  -7   2   6    1.30    2.40
  -6  -2   6    0.10    2.10
  -6   2   6    4.10    2.10
  -6   2   6    1.10    1.10
  -6   2   6    1.10    1.10
  -5  -2   6   32.80    2.00
  -5  -2   6   32.80    2.00
  -5  -2   6   27.90    3.40
  -5   2   6   28.70    1.90
  -5   2   6   36.50    3.30
  -5   2   6   28.70    1.90
  -4  -2   6   33.70    1.60
  -4  -2   6   35.70    3.00
  -4  -2   6   33.70    1.60
   4   2  -6   34.20    3.00
  -4   2   6   31.10    2.70
  -4   2   6   32.60    1.70
  -4   2   6   32.60    1.70
  -3  -2   6   63.79    1.80
  -3  -2   6   63.79    1.80
   3  -2  -6   63.09    2.40
   3  -2  -6   63.09    2.40
  -3  -2   6   66.89    3.50
  -3   2   6   62.49    2.00
   3   2  -6   59.59    3.30
  -3   2   6   62.49    2.00
  -3   2   6   66.69    3.40
  -2  -2   6  219.48    3.60
  -2  -2   6  219.48    3.60
   2  -2  -6  216.98    4.70
   2  -2  -6  217.08    4.60
  -2   2   6  219.38    4.00
   2   2  -6  211.88    4.80
   2   2  -6  211.88    4.80
  -2   2   6  220.88    6.20
  -2   2   6  219.38    4.00
   2   2  -6  207.58    6.20
  -1  -2   6  128.29    2.30
  -1  -2   6  128.29    2.30
   1  -2  -6  132.39    3.10
   1  -2  -6  132.39    3.10
   1   2  -6  131.19    3.20
   1   2  -6  125.49    3.90
   1   2  -6  131.19    3.20
  -1   2   6  126.09    2.50
  -1   2   6  125.89    3.80
  -1   2   6  126.09    2.50
   0  -2  -6  803.52   12.80
   0  -2  -6  803.42   12.90
   0  -2   6  793.62   12.30
   0  -2   6  786.12   15.00
   0  -2   6  793.62   12.30
   0   2   6  796.72   12.50
   0   2  -6  797.92   12.80
   0   2  -6  798.02   12.70
   0   2   6  796.72   12.50
   0   2   6  786.72   18.00
   0   2  -6  790.92   15.00
   1  -2   6  129.49    3.30
  -1  -2  -6  128.59    3.20
   1  -2   6  129.49    3.30
  -1  -2  -6  128.59    3.20
  -1   2  -6  131.99    3.00
   1   2   6  134.49    3.40
   1   2   6  134.49    3.40
   1   2   6  132.09    2.90
  -1   2  -6  131.99    3.00
  -2  -2  -6   23.10    1.30
  -2  -2  -6   23.00    1.30
   2  -2   6   23.30    1.70
   2  -2   6   23.30    1.70
  -2   2  -6   20.40    1.50
  -2   2  -6   20.40    1.50
   2   2   6   22.50    1.10
  -2   2  -6   23.60    0.80
   2   2   6   21.60    1.60
   2   2   6   21.60    1.60
   3  -2   6    0.00    0.70
   3  -2   6    0.00    0.70
  -3  -2  -6    0.90    1.40
  -3  -2  -6    0.90    1.40
  -3   2  -6    0.10    0.50
   3   2   6    2.10    0.90
   3   2   6    2.10    0.90
  -3   2  -6    0.10    0.50
   3   2   6    0.00    0.60
   4  -2   6    1.80    1.30
  -4  -2  -6    3.20    1.00
  -4  -2  -6    3.20    1.00
   4  -2   6    1.80    1.30
   4   2   6    1.70    1.20
  -4   2  -6    3.20    0.80
  -4   2  -6    3.20    0.80
   4   2   6    1.70    1.20
   5  -2   6    3.30    1.60
  -5  -2  -6    1.90    1.90
  -5  -2  -6    1.90    1.90
   5  -2   6    3.30    1.60
   5   2   6    1.70    1.40
   5   2   6    1.70    1.40
   6  -2   6    4.90    2.00
   6  -2   6    4.90    2.00
   6   2   6    4.50    4.00
   6   2   6    4.50    4.00
   7  -2   6    4.40    2.20
   7  -2   6    4.40    2.20
   7   2   6    2.00    2.00
   7   2   6    2.00    2.00
  -7   2  -6    0.00    1.90
  -7   2  -6    0.00    1.90
  -7  -3   6   23.40    4.20
  -7   3   6   18.10    3.50
  -7   3   6   24.30    2.70
  -7   3   6   24.30    2.70
  -6  -3   6   30.60    4.00
  -6   3   6   22.00    2.20
  -6   3   6   22.00    2.20
  -6   3   6   21.20    3.30
  -5  -3   6   17.00    1.60
  -5  -3   6   10.80    2.50
  -5  -3   6   17.00    1.60
  -5   3   6   17.50    1.80
  -5   3   6   17.50    1.80
   5   3  -6   15.10    2.70
  -5   3   6    9.70    2.20
  -4  -3   6    1.50    0.60
  -4  -3   6    1.20    1.20
  -4  -3   6    1.50    0.60
  -4   3   6    1.40    1.20
   4   3  -6    1.60    1.40
  -4   3   6    0.40    0.70
  -4   3   6    0.40    0.70
  -3  -3   6   33.80    1.20
   3  -3  -6   30.20    1.60
   3  -3  -6   30.20    1.60
  -3  -3   6   33.80    1.20
  -3   3   6   30.60    1.40
  -3   3   6   30.60    1.40
  -3   3   6   35.10    2.50
   3   3  -6   35.50    2.70
   2  -3  -6  478.65    8.40
   2  -3  -6  478.55    8.40
  -2  -3   6  472.65    7.10
  -2  -3   6  472.65    7.10
   2   3  -6  468.85   11.00
  -2   3   6  457.35   10.70
   2   3  -6  474.55    8.70
   2   3  -6  474.65    8.70
  -2   3   6  464.45    7.70
  -2   3   6  464.45    7.70
  -1  -3   6  255.27    4.10
  -1  -3   6  255.27    4.10
   1  -3  -6  250.17    5.00
   1  -3  -6  250.27    5.00
   1   3  -6  253.67    5.20
   1   3  -6  254.37    6.30
  -1   3   6  261.17    4.50
   1   3  -6  253.67    5.20
  -1   3   6  261.17    4.50
  -1   3   6  257.57    6.20
   0  -3   6  300.37    5.20
   0  -3  -6  301.77    5.60
   0  -3   6  300.37    5.20
   0  -3  -6  301.67    5.60
   0   3   6  297.67    5.40
   0   3   6  299.67    6.30
   0   3  -6  291.07    5.50
   0   3   6  297.67    5.40
   0   3  -6  291.07    5.50
   0   3  -6  292.77    6.40
   1  -3   6  699.23   11.80
  -1  -3  -6  706.03   11.80
   1  -3   6  699.23   11.80
  -1  -3  -6  706.13   11.80
   1   3   6  718.73   12.00
   1   3   6  709.23   13.10
  -1   3  -6  709.73   11.40
  -1   3  -6  709.63   11.40
   1   3   6  718.73   12.00
   2  -3   6   92.79    3.10
  -2  -3  -6   92.29    2.80
  -2  -3  -6   92.29    2.80
   2  -3   6   92.79    3.10
  -2   3  -6   93.09    2.40
  -2   3  -6   93.09    2.40
   2   3   6   86.09    3.10
   2   3   6   90.49    2.60
  -2   3  -6   87.09    2.20
   2   3   6   86.09    3.10
  -3  -3  -6    6.30    1.00
  -3  -3  -6    6.30    1.00
   3  -3   6    6.80    1.30
   3  -3   6    6.80    1.30
  -3   3  -6    6.60    0.80
   3   3   6    5.10    1.00
  -3   3  -6    6.60    0.80
   3   3   6    4.30    1.20
   3   3   6    4.30    1.20
  -4  -3  -6    0.10    0.80
   4  -3   6    1.20    1.10
  -4  -3  -6    0.10    0.80
   4  -3   6    1.20    1.10
   4   3   6    2.50    3.30
   4   3   6    2.50    3.30
   5  -3   6   14.70    2.30
  -5  -3  -6   12.00    1.70
  -5  -3  -6   12.00    1.70
   5  -3   6   14.70    2.30
   5   3   6   12.50    2.20
   5   3   6   12.50    2.20
   6  -3   6    0.00    1.70
   6  -3   6    0.00    1.70
  -6   3  -6    1.90    1.80
  -6   3  -6    1.90    1.80
   6   3   6    0.70    1.50
   6   3   6    0.70    1.50
   7  -3   6    1.50    2.10
   7  -3   6    1.50    2.10
   7   3   6    3.40    2.30
  -7   3  -6    0.50    2.10
   7   3   6    3.40    2.30
  -7   3  -6    0.50    2.10
  -7  -4   6    3.70    2.60
  -7   4   6    4.20    1.60
  -7   4   6    4.20    1.60
  -7   4   6    0.00    2.00
  -6  -4   6   14.80    3.00
  -6   4   6   21.00    2.20
  -6   4   6   21.00    2.20
  -6   4   6   17.00    3.20
  -5  -4   6   26.90    3.50
  -5   4   6   38.50    3.50
  -5   4   6   28.70    2.00
  -5   4   6   28.70    2.00
   5   4  -6   40.30    4.20
  -4  -4   6    1.50    0.60
  -4  -4   6    1.50    0.60
  -4   4   6    0.50    0.80
  -4   4   6    0.00    1.10
   4   4  -6    2.10    1.40
  -4   4   6    0.50    0.80
   3  -4  -6    2.60    0.70
   3  -4  -6    2.60    0.70
  -3  -4   6    5.80    0.60
  -3  -4   6    5.80    0.60
   3   4  -6    4.50    1.40
  -3   4   6    5.50    1.30
  -3   4   6    4.10    0.70
  -3   4   6    4.10    0.70
   2  -4  -6 1100.09   17.30
  -2  -4   6 1105.09   15.70
   2  -4  -6 1100.19   17.30
  -2  -4   6 1105.09   15.70
   2   4  -6 1077.39   17.70
  -2   4   6 1082.09   16.50
   2   4  -6 1053.09   21.70
   2   4  -6 1077.49   17.70
  -2   4   6 1082.09   16.50
  -2   4   6 1056.79   21.40
  -1  -4   6   11.50    0.50
   1  -4  -6   12.90    1.00
   1  -4  -6   12.90    1.00
  -1  -4   6   11.50    0.50
   1   4  -6    9.20    1.00
   1   4  -6    9.20    1.00
  -1   4   6   12.30    0.70
  -1   4   6   10.70    1.20
   1   4  -6   11.70    1.90
  -1   4   6   12.30    0.70
   0  -4  -6   48.20    1.70
   0  -4   6   48.50    1.50
   0  -4  -6   48.20    1.70
   0  -4   6   48.50    1.50
   0   4  -6   46.90    1.70
   0   4   6   47.20    1.70
   0   4   6   47.20    1.60
   0   4  -6   48.60    1.90
   0   4   6   47.20    1.60
   0   4  -6   46.90    1.70
   1  -4   6   36.50    1.60
  -1  -4  -6   38.00    1.60
   1  -4   6   36.50    1.60
  -1  -4  -6   38.00    1.60
   1   4   6   39.10    1.70
   1   4   6   39.10    1.70
  -1   4  -6   39.30    1.40
  -1   4  -6   36.60    1.10
   1   4   6   36.30    1.40
  -1   4  -6   39.30    1.40
   2  -4   6  262.27    6.00
  -2  -4  -6  261.97   11.00
   2  -4   6  262.27    6.00
  -2  -4  -6  262.07   11.00
  -2   4  -6  263.97    4.90
  -2   4  -6  274.07    5.50
  -2   4  -6  264.07    4.90
   2   4   6  257.27    6.50
   2   4   6  259.37    5.80
   2   4   6  257.27    6.50
   3  -4   6    6.50    1.30
  -3  -4  -6    8.50    1.20
  -3  -4  -6    8.50    1.20
   3  -4   6    6.50    1.30
  -3   4  -6    9.50    0.90
   3   4   6    7.80    1.40
  -3   4  -6    9.50    0.90
   3   4   6   10.30    1.30
   3   4   6    7.80    1.40
  -4  -4  -6    4.30    1.20
   4  -4   6    6.70    3.80
   4  -4   6    6.70    3.80
  -4  -4  -6    4.30    1.20
   4   4   6    1.20    1.10
   4   4   6    1.20    1.10
   5  -4   6    1.00    1.30
   5  -4   6    1.00    1.30
   5   4   6    0.30    1.20
   5   4   6    0.30    1.20
   6  -4   6    1.30    1.60
   6  -4   6    1.30    1.60
  -6   4  -6    3.30    1.70
   6   4   6    0.50    1.40
  -6   4  -6    3.30    1.70
   6   4   6    0.50    1.40
   7  -4   6    0.00    1.80
   7  -4   6    0.00    1.80
  -7   4  -6    0.10    2.10
   7   4   6    0.00    1.70
   7   4   6    0.00    1.70
  -7   4  -6    0.10    2.10
  -7  -5   6    2.50    2.50
  -7   5   6    4.10    1.50
  -7   5   6    4.10    1.50
  -7   5   6    3.30    2.30
  -6  -5   6   15.50    3.10
  -6   5   6   19.80    2.10
  -6   5   6   16.00    3.00
  -6   5   6   19.80    2.10
  -5  -5   6    0.00    1.50
   5   5  -6    0.00    1.40
  -5   5   6    0.00    0.80
  -5   5   6    0.70    1.30
  -5   5   6    0.00    0.80
  -4  -5   6   93.79    2.60
  -4  -5   6   93.79    2.60
  -4   5   6   98.09    3.20
   4   5  -6   97.79    5.00
  -4   5   6   96.29    4.50
  -4   5   6   98.09    3.20
  -3  -5   6   78.49    1.90
  -3  -5   6   78.49    1.90
   3  -5  -6   80.89    2.60
   3  -5  -6   80.89    2.60
  -3   5   6   81.89    2.50
   3   5  -6   83.69    4.10
  -3   5   6   83.19    3.80
  -3   5   6   81.89    2.50
  -2  -5   6 1285.97   17.70
   2  -5  -6 1227.88   19.40
  -2  -5   6 1285.97   17.70
   2  -5  -6 1227.98   19.40
   2   5  -6 1222.78   29.40
  -2   5   6 1211.18   18.70
  -2   5   6 1211.18   18.70
  -2   5   6 1204.18   24.00
   1  -5  -6  149.88    3.50
   1  -5  -6  149.88    3.50
  -1   5   6  151.48    4.30
   1   5  -6  157.68    3.70
  -1   5   6  152.78    3.10
   1   5  -6  149.29    4.50
   1   5  -6  157.58    3.70
  -1   5   6  152.78    3.10
   0  -5  -6  432.86    7.70
   0  -5  -6  432.76    7.80
   0  -5   6  435.26    7.10
   0  -5   6  435.26    7.10
   0   5   6  430.26    7.40
   0   5   6  430.26    7.40
   0   5  -6  427.26    8.00
   0   5   6  433.76    8.80
   0   5  -6  427.26    8.00
   0   5  -6  436.96    8.90
  -1  -5  -6   13.50    1.20
   1  -5   6   13.60    1.20
   1  -5   6   13.60    1.20
  -1  -5  -6   13.50    1.20
  -1   5  -6   14.20    0.90
  -1   5  -6   14.20    0.90
   1   5   6   13.20    1.20
   1   5   6   13.20    1.20
   1   5   6   14.10    0.90
  -1   5  -6   14.60    0.80
  -2  -5  -6   29.20    1.80
   2  -5   6   24.80    2.40
   2  -5   6   22.80    1.90
  -2  -5  -6   29.20    1.80
   2  -5   6   22.80    1.90
   2   5   6   28.50    1.50
  -2   5  -6   24.50    1.20
  -2   5  -6   24.50    1.10
   2   5   6   22.90    1.70
   2   5   6   22.90    1.70
  -2   5  -6   25.30    1.10
   3  -5   6  112.89    4.00
  -3  -5  -6  115.79    3.60
   3  -5   6  112.89    4.00
  -3  -5  -6  115.69    3.60
   3   5   6  116.19    4.10
   3   5   6  116.19    4.10
   3   5   6  115.79    3.80
  -3   5  -6  116.09    2.80
   4  -5   6    1.00    1.20
  -4  -5  -6    3.60    1.20
   4  -5   6    1.00    1.20
  -4  -5  -6    3.60    1.10
   4   5   6    0.50    1.00
   4   5   6    0.50    1.00
   5  -5   6    0.70    1.40
   5  -5   6    0.70    1.40
  -5  -5  -6    0.00    0.90
  -5  -5  -6    0.00    0.90
   5   5   6    0.00    1.10
   5   5   6    0.00    1.10
   6  -5   6    0.80    1.60
   6  -5   6    0.80    1.60
  -6   5  -6    4.30    2.00
   6   5   6    6.10    2.00
  -6   5  -6    4.30    2.00
   6   5   6    6.10    2.00
  -7   5  -6    1.00    1.90
   7   5   6    0.00    1.90
  -7   5  -6    1.00    1.90
   7   5   6    0.00    1.90
  -7  -6   6    1.50    2.30
  -7   6   6    0.70    1.50
  -7   6   6    0.70    1.50
  -6  -6   6    7.10    2.50
  -6   6   6    0.00    1.70
  -6   6   6    6.50    1.40
  -6   6   6    6.50    1.40
   6   6  -6    1.40    1.90
   5   6  -6    2.90    1.90
  -5   6   6    0.60    0.90
  -5   6   6    0.60    0.90
  -5   6   6    0.00    1.30
  -4   6   6   43.90    2.20
   4   6  -6   49.99    3.70
  -4   6   6   45.90    3.10
  -4   6   6   43.90    2.20
  -3  -6   6    9.10    0.70
   3  -6  -6    8.50    1.00
   3  -6  -6    8.50    1.00
  -3  -6   6    9.10    0.70
  -3   6   6    7.00    1.40
  -3   6   6    6.20    0.90
  -3   6   6    6.20    0.90
   3   6  -6    9.20    1.80
   2  -6  -6  380.16    7.10
   2  -6  -6  380.16    7.10
  -2   6   6  396.06    9.20
  -2   6   6  388.66    6.80
   2   6  -6  389.06    9.70
  -2   6   6  388.66    6.80
   1  -6  -6   79.19    2.40
   1  -6  -6   79.09    2.40
  -1   6   6   77.09    2.90
   1   6  -6   73.19    3.00
   1   6  -6   77.49    2.50
  -1   6   6   80.69    2.10
   1   6  -6   77.49    2.50
  -1   6   6   80.69    2.10
   0  -6  -6  100.09    2.80
   0  -6   6   98.49    2.50
   0  -6   6   98.49    2.50
   0  -6  -6  100.09    2.80
   0   6  -6   98.59    2.60
   0   6  -6   98.59    2.60
   0   6   6  103.49    2.60
   0   6   6   99.69    2.90
   0   6  -6   96.89    3.00
   0   6   6  103.49    2.60
   1  -6   6   45.00    1.80
   1  -6   6   45.00    1.80
  -1  -6  -6   48.30    2.00
  -1  -6  -6   48.30    2.00
   1   6   6   42.80    1.70
  -1   6  -6   46.60    1.50
  -1   6  -6   45.90    1.50
   1   6   6   42.50    1.90
   1   6   6   42.50    1.90
  -1   6  -6   44.80    1.80
  -1   6  -6   45.90    1.50
  -2  -6  -6  125.59    3.60
  -2  -6  -6  125.49    3.70
   2  -6   6  128.49    3.80
   2  -6   6  128.49    3.80
   2   6   6  137.39    4.00
   2   6   6  137.39    4.00
  -2   6  -6  129.49    2.80
   2   6   6  132.79    3.70
  -2   6  -6  128.29    3.10
  -2   6  -6  131.49    2.60
  -2   6  -6  129.49    2.80
   3  -6   6   21.80    2.10
   3  -6   6   21.80    2.10
  -3  -6  -6   24.80    1.90
  -3  -6  -6   24.80    1.90
   3   6   6   19.20    2.00
  -3   6  -6   22.30    1.10
  -3   6  -6   19.50    1.10
  -3   6  -6   19.50    1.10
   3   6   6   19.40    1.70
   3   6   6   19.20    2.00
   4  -6   6    0.00    1.10
  -4  -6  -6    0.50    1.00
  -4  -6  -6    0.50    1.00
   4  -6   6    0.00    1.10
   4   6   6    1.00    1.10
   4   6   6    1.00    1.10
   5  -6   6    9.50    2.10
   5  -6   6    9.50    2.10
  -5  -6  -6   10.70    1.80
  -5  -6  -6   10.70    1.80
  -5   6  -6   11.40    2.20
   5   6   6   10.90    2.20
   5   6   6   10.90    2.20
  -5   6  -6   11.40    2.20
   6  -6   6    1.20    1.80
   6  -6   6    1.20    1.80
  -6   6  -6    2.00    2.30
   6   6   6    3.60    2.00
   6   6   6    3.60    2.00
  -6   6  -6    2.00    2.30
   7   6   6    3.60    2.00
  -7   6  -6    0.00    1.80
   7   6   6    3.60    2.00
  -7   6  -6    0.00    1.80
  -7  -7   6    0.00    2.30
  -7   7   6    0.10    1.20
  -7   7   6    0.10    1.20
  -6  -7   6    1.90    2.00
   6   7  -6    0.00    1.70
  -6   7   6    0.00    1.60
  -6   7   6    0.00    1.00
  -6   7   6    0.00    1.00
  -5   7   6    0.00    1.40
  -5   7   6    0.00    1.00
   5   7  -6    0.90    1.80
  -5   7   6    0.00    1.00
   4  -7  -6   23.60    1.60
   4  -7  -6   23.60    1.60
  -4   7   6   23.30    2.60
   4   7  -6   21.60    2.90
  -4   7   6   22.50    1.60
  -4   7   6   22.50    1.60
   3  -7  -6   66.89    2.60
  -3  -7   6   66.19    1.60
   3  -7  -6   66.99    2.60
  -3  -7   6   66.19    1.60
  -3   7   6   62.99    3.30
   3   7  -6   65.59    3.70
  -3   7   6   65.59    2.30
  -3   7   6   65.59    2.30
   2  -7  -6  293.37    5.80
   2  -7  -6  293.37    5.80
  -2   7   6  295.47    5.50
   2   7  -6  290.27    8.00
  -2   7   6  295.47    5.50
  -2   7   6  299.17    7.50
   1  -7  -6   77.29    2.40
   1  -7  -6   77.29    2.40
   1   7  -6   76.19    3.00
  -1   7   6   75.89    2.10
   1   7  -6   78.09    2.50
   1   7  -6   78.09    2.50
  -1   7   6   75.89    2.10
  -1   7   6   80.09    2.90
   0  -7   6   18.80    0.90
   0  -7   6   18.80    0.90
   0  -7  -6   17.30    1.20
   0  -7  -6   17.30    1.20
   0   7   6   17.00    1.10
   0   7  -6   19.40    1.00
   0   7  -6   19.40    1.00
   0   7   6   17.00    1.10
   0   7   6   17.20    0.90
   0   7   6   17.60    1.30
   0   7  -6   17.30    1.10
   0   7  -6   17.30    1.20
   0   7  -6   20.50    1.30
  -1  -7  -6   71.59    2.50
   1  -7   6   73.19    2.30
  -1  -7  -6   71.59    2.50
   1  -7   6   73.19    2.30
  -1   7  -6   72.99    2.00
  -1   7  -6   73.29    2.50
   1   7   6   69.09    2.40
  -1   7  -6   71.99    2.20
   1   7   6   74.79    2.40
  -1   7  -6   72.89    2.00
   1   7   6   69.09    2.40
   2  -7   6  436.56    8.70
  -2  -7  -6  442.46    8.70
   2  -7   6  436.56    8.70
  -2  -7  -6  442.46    8.70
   2   7   6  456.95    8.90
   2   7   6  447.66    9.50
  -2   7  -6  443.46    7.40
  -2   7  -6  443.56    7.40
  -2   7  -6  449.46    8.30
   2   7   6  456.95    8.90
  -2   7  -6  445.16    9.00
   3  -7   6    0.00    1.10
  -3  -7  -6    1.00    1.00
  -3  -7  -6    1.00    1.00
   3  -7   6    0.00    1.10
  -3   7  -6    0.00    0.40
   3   7   6    2.50    1.00
   3   7   6    1.10    0.90
   3   7   6    2.50    1.00
   4  -7   6   16.70    2.20
   4  -7   6   16.70    2.20
  -4  -7  -6   13.90    1.80
  -4  -7  -6   14.00    1.80
  -4   7  -6   12.00    2.00
   4   7   6   18.30    2.20
   4   7   6   14.10    2.00
   4   7   6   18.30    2.20
  -4   7  -6   12.00    2.00
  -5  -7  -6    6.10    1.60
  -5  -7  -6    6.00    1.60
   5   7   6    7.70    2.00
  -5   7  -6    4.00    1.90
  -5   7  -6    4.00    1.90
   5   7   6    7.70    2.00
   6  -7   6    2.60    1.70
   6  -7   6    2.60    1.70
  -6   7  -6    2.20    1.80
  -6   7  -6    2.20    1.80
   6   7   6    1.80    1.70
   6   7   6    1.80    1.70
  -7   7  -6    0.70    1.80
   7   7   6    0.00    4.60
  -7   7  -6    0.70    1.80
   7   7   6    0.00    4.60
  -7  -8   6    0.00    2.80
  -7   8   6    1.90    1.30
  -7   8   6    1.90    1.30
  -6  -8   6    2.30    2.00
   6   8  -6    3.50    2.00
  -6   8   6    0.30    1.10
  -6   8   6    0.30    1.10
  -6   8   6    0.00    1.60
  -5   8   6    0.10    0.90
  -5   8   6    0.10    0.90
   5   8  -6    2.20    1.80
  -5   8   6    0.00    1.50
  -4   8   6   22.60    1.70
  -4   8   6   22.60    1.70
   4   8  -6   16.20    2.70
  -4   8   6   18.40    2.40
   3  -8  -6   43.50    1.80
   3  -8  -6   43.50    1.80
   3   8  -6   41.10    3.00
  -3   8   6   48.80    2.80
  -3   8   6   50.69    2.00
  -3   8   6   50.69    2.00
   2  -8  -6    2.50    0.60
   2  -8  -6    2.50    0.60
   2   8  -6    2.70    1.10
  -2   8   6    4.90    1.10
  -2   8   6    3.30    0.70
  -2   8   6    3.30    0.70
   1  -8  -6  546.95    9.50
   1  -8  -6  546.85    9.60
   1   8  -6  545.75   12.00
  -1   8   6  546.95    9.10
  -1   8   6  546.95    9.10
  -1   8   6  556.04   11.60
   0  -8  -6   33.40    1.60
   0  -8  -6   33.50    1.60
   0   8  -6   31.60    1.20
   0   8   6   33.40    1.70
   0   8  -6   32.90    1.90
   0   8   6   36.30    1.50
   0   8  -6   32.90    1.90
   0   8   6   32.50    1.20
   0   8  -6   31.60    1.20
   0   8  -6   36.50    1.80
   0   8   6   36.30    1.50
  -1  -8  -6    2.10    1.30
   1  -8   6    1.80    0.70
   1  -8   6    1.80    0.70
  -1  -8  -6    2.10    1.30
  -1   8  -6    1.60    0.60
   1   8   6    1.20    0.60
   1   8   6    1.10    0.50
  -1   8  -6    1.70    0.50
  -1   8  -6    2.10    0.60
  -1   8  -6    1.60    0.60
  -1   8  -6    1.70    0.50
   1   8   6    1.20    0.60
   2  -8   6  466.35    9.00
  -2  -8  -6  452.65    9.00
   2  -8   6  466.35    9.00
  -2  -8  -6  452.55    9.00
  -2   8  -6  460.75    7.60
  -2   8  -6  460.75    7.60
   2   8   6  461.15    9.90
  -2   8  -6  454.85    9.30
  -2   8  -6  468.25    8.80
   2   8   6  452.05    9.70
   2   8   6  452.05    9.70
   3  -8   6   36.20    2.50
  -3  -8  -6   35.20    2.40
  -3  -8  -6   35.20    2.40
   3  -8   6   36.20    2.50
  -3   8  -6   35.20    2.50
   3   8   6   39.80    2.60
  -3   8  -6   35.20    2.50
   3   8   6   39.80    2.60
  -3   8  -6   36.10    1.60
   3   8   6   36.00    2.40
  -4  -8  -6   24.30    2.40
  -4  -8  -6   24.30    2.40
   4   8   6   24.20    2.60
   4   8   6   24.20    2.60
  -4   8  -6   21.10    2.40
   4   8   6   25.10    2.40
  -4   8  -6   21.10    2.40
   5  -8   6    0.00    1.20
   5  -8   6    0.00    1.20
  -5  -8  -6    0.00    1.20
  -5  -8  -6    0.00    1.30
  -5   8  -6    0.00    1.50
   5   8   6    0.00    2.60
  -5   8  -6    0.00    1.50
   5   8   6    0.00    2.60
  -6  -8  -6   16.10    2.50
  -6  -8  -6   16.10    2.50
  -6   8  -6   21.40    3.00
  -6   8  -6   21.40    3.00
   6   8   6   21.00    3.00
   6   8   6   21.00    3.00
  -7   8  -6    0.00    1.80
   7   8   6    1.60    2.00
  -7   8  -6    0.00    1.80
   7   8   6    1.60    2.00
  -7  -9   6    0.00    2.30
  -7   9   6    3.70    1.60
  -7   9   6    3.70    1.60
   7   9  -6    0.00    2.90
  -6   9   6   17.10    2.00
  -6   9   6   12.30    2.50
  -6   9   6   17.10    2.00
   6   9  -6   17.40    3.50
  -5   9   6   12.00    1.70
  -5   9   6   10.30    2.10
   5   9  -6   12.10    2.70
  -5   9   6   12.00    1.70
  -4   9   6   84.29    4.20
  -4   9   6   78.89    3.00
  -4   9   6   78.89    3.00
   4   9  -6   79.49   11.70
   3  -9  -6   19.60    1.30
   3  -9  -6   19.60    1.30
  -3   9   6   19.70    2.90
   3   9  -6   16.40    2.30
  -3   9   6   19.00    4.10
  -3   9   6   19.00    4.10
   2  -9  -6   10.30    1.00
   2  -9  -6   10.30    1.00
   2   9  -6   10.00    1.70
  -2   9   6    9.10    1.30
  -2   9   6   11.50    1.00
  -2   9   6   11.50    1.00
   1  -9  -6   14.50    1.20
   1  -9  -6   14.50    1.20
  -1   9   6   14.50    1.00
   1   9  -6   14.70    1.60
   1   9  -6   14.30    0.40
  -1   9   6   14.50    1.00
   1   9  -6   14.30    0.40
  -1   9   6   12.20    1.40
   0  -9  -6   84.19    2.70
   0  -9  -6   84.19    2.70
   0   9   6   80.69    2.20
   0   9   6   80.79    2.40
   0   9  -6   80.19    2.90
   0   9  -6   86.19    2.10
   0   9   6   85.59    2.80
   0   9   6   80.79    2.40
   0   9  -6   86.19    2.10
  -1  -9  -6    8.80    1.10
  -1  -9  -6    8.80    1.10
  -1   9  -6    8.70    1.00
  -1   9  -6    9.10    1.00
   1   9   6   11.60    1.30
  -1   9  -6    9.10    1.00
   1   9   6    8.30    1.00
   1   9   6   11.60    1.30
  -1   9  -6    7.40    0.90
  -1   9  -6    8.70    1.00
  -2  -9  -6  391.36    8.10
  -2  -9  -6  391.36    8.10
   2   9   6  389.16    8.90
   2   9   6  381.56    8.20
  -2   9  -6  402.36    6.60
   2   9   6  381.56    8.20
  -2   9  -6  396.16    8.00
  -2   9  -6  387.86    8.20
  -2   9  -6  396.66    7.80
  -2   9  -6  396.16    8.00
  -2   9  -6  402.36    6.60
  -3  -9  -6  254.97    6.50
  -3  -9  -6  254.97    6.50
   3  -9   6  252.87    8.70
   3   9   6  255.77    6.70
  -3   9  -6  252.37    6.50
  -3   9  -6  258.07    5.90
   3   9   6  266.87    7.20
   3   9   6  255.77    6.70
  -3   9  -6  252.37    6.50
  -4  -9  -6   56.09    3.00
  -4  -9  -6   56.09    3.00
   4   9   6   58.89    3.40
  -4   9  -6   54.49    3.20
  -4   9  -6   54.49    3.20
   4   9   6   57.39    3.30
   4   9   6   57.39    3.30
  -5  -9  -6    0.00    1.30
  -5  -9  -6    0.00    1.30
   5   9   6    0.80    1.30
  -5   9  -6    0.00    1.40
   5   9   6    0.80    1.30
  -5   9  -6    0.00    1.40
  -6  -9  -6   10.40    2.20
  -6  -9  -6   10.40    2.20
   6   9   6    9.20    2.30
   6   9   6    9.20    2.30
  -6   9  -6    9.60    2.60
  -6   9  -6    9.60    2.60
  -7 -10   6    0.00    2.40
  -7  10   6    1.90    1.60
   7  10  -6    0.00    2.30
  -7  10   6    1.90    1.60
  -6  10   6    0.00    3.20
  -6  10   6    4.50    1.40
   6  10  -6    0.50    2.10
  -6  10   6    4.50    1.40
  -5  10   6    4.30    1.20
   5  10  -6    1.60    1.90
  -5  10   6    0.70    3.80
  -5  10   6    4.30    1.20
  -4  10   6    2.30    2.40
  -4  10   6    0.70    1.20
  -4  10   6    2.30    2.40
   4  10  -6    2.50    1.80
   3 -10  -6   94.29    2.80
   3 -10  -6   94.29    2.80
  -3  10   6   92.39    4.00
   3  10  -6   91.99    4.70
  -3  10   6   95.49    3.00
  -3  10   6   95.49    3.00
   2 -10  -6    9.10    1.00
   2 -10  -6    9.10    1.00
  -2  10   6   11.50    2.80
  -2  10   6   11.50    2.80
   2  10  -6   10.80    1.70
  -2  10   6    9.00    1.30
   1 -10  -6    0.10    0.40
   1 -10  -6    0.10    0.40
   1  10  -6    0.00    0.20
  -1  10   6    0.00    0.40
   1  10  -6    0.10    0.70
  -1  10   6    0.00    0.40
   1  10  -6    0.00    0.20
  -1  10   6    0.00    1.50
   0 -10  -6    7.40    1.00
   0 -10  -6    7.40    1.00
   0  10   6    7.70    0.90
   0  10  -6    8.40    0.70
   0  10   6    7.60    0.60
   0  10  -6    7.40    1.10
   0  10  -6    8.40    0.70
   0  10   6    7.70    0.90
   0  10   6    7.80    1.00
  -1 -10  -6    4.60    1.00
  -1 -10  -6    4.60    1.00
  -1  10  -6    5.50    0.90
   1  10   6    6.20    1.00
  -1  10  -6    5.50    0.80
   1  10   6    5.00    1.00
  -1  10  -6    5.50    0.80
   1  10   6    5.00    1.00
  -2 -10  -6    5.20    1.10
  -2 -10  -6    5.20    1.10
  -2  10  -6    8.70    1.20
  -2  10  -6    8.70    1.20
   2  10   6    8.70    1.40
   2  10   6    9.70    1.30
  -2  10  -6    8.20    0.90
   2  10   6    8.70    1.40
  -3 -10  -6    4.60    1.50
   3 -10   6    0.00    1.10
   3 -10   6    0.00    1.10
   3 -10   6    2.80    1.90
  -3 -10  -6    4.60    1.50
  -3  10  -6    6.80    1.50
   3  10   6    6.10    3.80
   3  10   6    4.10    1.30
   3  10   6    6.10    3.80
  -3  10  -6    3.40    0.80
  -3  10  -6    6.80    1.50
  -4 -10  -6    3.50    1.30
  -4 -10  -6    3.50    1.30
   4  10   6    0.00    3.60
  -4  10  -6    1.80    0.70
  -4  10  -6    3.70    1.40
  -4  10  -6    3.70    1.40
   4  10   6    4.60    1.40
   4  10   6    0.00    3.60
  -5 -10  -6    0.20    1.20
  -5 -10  -6    0.20    1.20
  -5  10  -6    0.70    1.40
  -5  10  -6    0.70    1.40
[truncated: 697,296 more chars]
