# Supplementary material for: 1-(2,3,4,5,6-Penta­methyl­benz­yl)-2-(pyridin-2-yl)-1H-benzimidazole
Source: Acta Crystallogr Sect E Struct Rep Online. 2014 Apr 16;70(Pt 5):o563–4. doi: 10.1107/S1600536814007934 (PMC4011285; doi:10.1107/S1600536814007934)
Supplement: Supplementary file 2 [file e-70-0o563-Isup2.hkl]

#
# h,k,l, Fc-squared, Fo-squared, sigma(Fo-squared) and status flag
#
data_I
_shelx_title ' ocmu2_0m_a in P 21/n'
_shelx_refln_list_code          4
_shelx_F_calc_maximum      154.72
_exptl_crystal_F_000       760.00
_reflns_d_resolution_high  0.8107
 
loop_
 _symmetry_equiv_pos_as_xyz
 'x, y, z'
 '-x+1/2, y+1/2, -z+1/2'
 '-x, -y, -z'
 'x-1/2, -y-1/2, z-1/2'
 
_cell_length_a     5.3470
_cell_length_b    21.0622
_cell_length_c    17.0379
_cell_angle_alpha  90.000
_cell_angle_beta   97.699
_cell_angle_gamma  90.000
 
_shelx_F_squared_multiplier     1.000
 
loop_
 _refln_index_h
 _refln_index_k
 _refln_index_l
 _refln_F_squared_calc
 _refln_F_squared_meas
 _refln_F_squared_sigma
 _refln_observed_status
   2   0   0       12.31       13.73      1.10 o
   4   0   0      670.70      769.25     10.46 o
   6   0   0        0.99        1.07      1.55 o
   1   1   0      659.32      655.69      4.76 o
   2   1   0       56.42       50.66      1.09 o
   3   1   0       48.79       48.08      1.42 o
   4   1   0       18.85       24.35      1.37 o
   5   1   0        1.05        0.79      0.69 o
   6   1   0       40.76       44.67      7.15 o
   1   2   0      182.50      145.10      1.56 o
   2   2   0     1741.61     1812.04     12.63 o
   3   2   0      168.46      152.97      2.60 o
   4   2   0        0.01        0.18      0.81 o
   5   2   0        0.29        0.95      0.83 o
   6   2   0       55.72       64.30      3.64 o
   1   3   0     1176.26     1118.76      8.87 o
   2   3   0      389.49      346.27      3.42 o
   3   3   0      690.67      693.68      6.30 o
   4   3   0        1.11        0.88      0.71 o
   5   3   0       37.21       47.60      2.03 o
   6   3   0       16.68       14.90      1.65 o
   0   4   0    10331.41     9148.62     79.75 o
   1   4   0     1009.28     1029.43      5.98 o
   2   4   0       36.47       36.29      1.06 o
   3   4   0        0.92        0.48      0.52 o
   4   4   0      143.36      166.78      2.94 o
   5   4   0       19.17       21.87      1.66 o
   6   4   0       20.93       21.56      2.08 o
   1   5   0       19.30       18.57      0.40 o
   2   5   0      316.48      301.88      3.15 o
   3   5   0       23.18       22.91      1.16 o
   4   5   0       71.38       70.83      2.12 o
   5   5   0       95.25      115.49      3.71 o
   6   5   0        1.54        1.75      1.52 o
   0   6   0        0.35        0.08      0.27 o
   1   6   0       46.71       46.95      0.86 o
   2   6   0     1393.99     1431.90     10.42 o
   3   6   0       43.95       33.03      1.38 o
   4   6   0      103.77      102.46      3.55 o
   5   6   0       33.16       31.38      1.95 o
   6   6   0       12.24       17.36      1.86 o
   1   7   0      130.54      152.73      1.34 o
   2   7   0      343.25      398.00      3.88 o
   3   7   0       81.95       84.64      1.96 o
   4   7   0        3.09        4.47      0.99 o
   5   7   0      171.59      170.80      4.03 o
   6   7   0        0.16        0.71      1.40 o
   0   8   0     5084.68     5050.28     85.68 o
   1   8   0      508.28      509.65      3.22 o
   2   8   0      121.25      126.68      1.98 o
   3   8   0        3.28        1.05      0.64 o
   4   8   0      214.03      190.33      3.29 o
   5   8   0      164.82      167.43      3.84 o
   6   8   0       16.42       19.65      2.84 o
   1   9   0     1923.63     2167.87     11.74 o
   2   9   0      870.85     1000.31      8.29 o
   3   9   0       64.61       65.60      3.02 o
   4   9   0       65.01       68.09      2.41 o
   5   9   0       30.90       34.41      2.96 o
   6   9   0        5.52        6.56      2.45 o
   0  10   0      398.50      355.53      4.32 o
   1  10   0      167.74      220.15      1.88 o
   2  10   0      519.06      478.02      4.22 o
   3  10   0        5.96        7.32      1.07 o
   4  10   0        0.06        0.00      0.74 o
   5  10   0       22.41       23.56      1.95 o
   6  10   0       16.68       12.90      2.73 o
   1  11   0      360.95      414.27      3.01 o
   2  11   0       59.63       60.46      0.88 o
   3  11   0       14.14       14.70      1.12 o
   4  11   0      140.56      134.90      2.83 o
   5  11   0       11.58       10.49      2.63 o
   0  12   0       17.89       46.42      1.38 o
   1  12   0       14.67       14.50      0.87 o
   2  12   0      227.10      216.82      1.98 o
   3  12   0      127.13      130.30      2.50 o
   4  12   0       46.20       47.83      2.11 o
   5  12   0       37.52       41.26      4.79 o
   1  13   0      388.10      416.30      3.13 o
   2  13   0       15.54       21.11      1.00 o
   3  13   0       79.83       77.84      2.40 o
   4  13   0       16.00       18.79      1.46 o
   5  13   0       72.59       78.89      4.34 o
   0  14   0      412.05      414.10      5.40 o
   1  14   0      508.35      529.48      3.76 o
   2  14   0        3.18        3.85      0.66 o
   3  14   0        4.91        5.76      0.92 o
   4  14   0        1.85        2.64      1.31 o
   5  14   0        2.28        1.02      1.71 o
   1  15   0        0.53        0.08      0.35 o
   2  15   0       61.24       53.96      1.67 o
   3  15   0        2.32        1.34      0.80 o
   4  15   0       93.93       93.92      2.77 o
   5  15   0       11.39       14.87      1.90 o
   0  16   0     1312.76     1433.12     14.93 o
   1  16   0       13.06       13.71      0.76 o
   2  16   0      150.49      139.09      2.27 o
   3  16   0       34.22       36.70      2.56 o
   4  16   0        2.37        5.64      1.22 o
   5  16   0        6.56        7.33      1.71 o
   1  17   0      102.61       84.35      1.50 o
   2  17   0        7.81        7.39      0.86 o
   3  17   0        9.56       14.35      1.40 o
   4  17   0        0.91        2.76      1.39 o
   0  18   0       63.79       73.01      2.63 o
   1  18   0      225.14      211.18      2.48 o
   2  18   0        3.80        3.12      0.95 o
   3  18   0       46.27       34.55      1.96 o
   4  18   0        2.07        3.92      1.35 o
   1  19   0        2.92        3.66      0.82 o
   2  19   0       78.36       68.33      1.82 o
   3  19   0        5.28        4.12      1.94 o
   4  19   0        0.98        0.48      1.30 o
   0  20   0       88.47      104.41      2.70 o
   1  20   0       20.89       20.94      1.50 o
   2  20   0        7.43        7.15      1.38 o
   3  20   0        3.66        3.74      1.29 o
   4  20   0        7.16       11.37      1.89 o
   1  21   0      230.76      234.38      3.30 o
   2  21   0       11.62       12.88      1.63 o
   3  21   0       14.53       12.59      1.58 o
   0  22   0       31.29       37.47      1.94 o
   1  22   0       95.38       90.11      3.68 o
   2  22   0       16.74       15.54      1.73 o
   3  22   0        1.12        3.66      1.41 o
   1  23   0       43.23       46.34      2.47 o
   2  23   0        9.75        8.72      1.62 o
   3  23   0        5.04        5.36      1.96 o
   0  24   0        1.33        2.82      1.38 o
   1  24   0       60.44       57.01      2.39 o
   2  24   0       22.91       20.77      2.98 o
   1  25   0        8.55       10.48      1.42 o
  -5   0   1       28.58       29.89      2.48 o
  -3   0   1       75.58       82.16      2.22 o
  -1   0   1     3906.89     3920.08     34.77 o
   1   0   1      826.56      765.85      7.74 o
   3   0   1      263.89      320.05      4.72 o
   5   0   1        0.14        0.16      1.65 o
  -6   1   1        0.01        0.00      1.14 o
  -5   1   1        1.17        0.64      0.69 o
  -4   1   1       14.80       17.16      1.16 o
  -3   1   1      472.03      481.06      4.11 o
  -2   1   1      241.44      233.26      2.18 o
  -1   1   1        5.84        6.10      0.27 o
   1   1   1    17373.28    16894.82    106.55 o
   2   1   1        9.88        6.44      0.56 o
   3   1   1      264.00      267.40      3.70 o
   4   1   1      108.41       90.60      2.17 o
   5   1   1       27.10       20.74      1.73 o
   6   1   1        0.45        0.37      0.96 o
  -6   2   1        0.99        0.69      1.18 o
  -5   2   1       72.03       67.52      1.91 o
  -4   2   1       17.24       20.58      1.33 o
  -3   2   1      293.22      276.04      3.52 o
  -2   2   1      857.44      786.16      6.17 o
  -1   2   1      194.92      188.08      1.45 o
   0   2   1       42.20       38.93      0.68 o
   1   2   1      528.17      488.58      4.36 o
   2   2   1        5.95        4.15      0.58 o
   3   2   1        1.36        0.78      0.67 o
   4   2   1      134.68      131.49      2.70 o
   5   2   1        1.51        0.78      0.86 o
   6   2   1       16.29       12.76      2.63 o
  -6   3   1        2.79        0.60      1.18 o
  -5   3   1       37.98       36.85      1.92 o
  -4   3   1        1.10        3.84      0.96 o
  -3   3   1      647.35      679.13      6.11 o
  -2   3   1        9.09        5.73      0.66 o
  -1   3   1      213.86      241.00      1.75 o
   0   3   1      510.73      486.17      2.75 o
   1   3   1      429.11      457.02      3.63 o
   2   3   1      124.47      129.43      2.79 o
   3   3   1      224.14      268.42      5.24 o
   4   3   1       67.47       63.90      3.15 o
   5   3   1        3.50        1.12      0.96 o
   6   3   1       17.23       18.81      2.14 o
  -6   4   1        2.71        4.14      1.47 o
  -5   4   1      423.17      475.68      5.90 o
  -4   4   1      215.19      229.27      3.50 o
  -3   4   1        0.76        1.90      0.81 o
  -2   4   1      375.56      391.57      3.71 o
  -1   4   1     1440.62     1324.68      8.65 o
   0   4   1     8811.58     8154.09     45.85 o
   1   4   1       14.04       15.25      0.64 o
   2   4   1        0.22        0.17      0.29 o
   3   4   1      129.81      115.82      2.14 o
   4   4   1       90.27       88.63      2.14 o
   5   4   1        0.21        0.13      0.95 o
   6   4   1        6.65        0.00      1.58 o
  -6   5   1        1.67        2.21      1.17 o
  -5   5   1       89.67       92.20      2.68 o
  -4   5   1      118.10      131.10      2.62 o
  -3   5   1      114.96      103.63      2.01 o
  -2   5   1        0.53        0.00      0.37 o
  -1   5   1        5.40        9.54      0.34 o
   0   5   1     2943.82     2913.36     18.04 o
   1   5   1     1087.27     1001.13      6.71 o
   2   5   1      547.89      526.38      4.51 o
   3   5   1      120.75      124.88      1.82 o
   4   5   1       36.75       35.41      1.73 o
   5   5   1        3.81        3.16      1.27 o
   6   5   1        8.06        7.85      1.79 o
  -6   6   1       27.05       30.27      2.21 o
  -5   6   1        3.52        2.53      1.24 o
  -4   6   1       33.45       27.51      1.50 o
  -3   6   1      559.26      605.31      6.04 o
  -2   6   1      283.86      329.80      2.55 o
  -1   6   1       22.35       25.37      0.53 o
   0   6   1       85.77       78.96      1.06 o
   1   6   1       17.97       21.36      0.69 o
   2   6   1      117.21      102.88      2.12 o
   3   6   1        5.79        7.83      0.57 o
   4   6   1      206.47      213.20      3.44 o
   5   6   1       13.42       13.05      1.65 o
   6   6   1        1.01        0.00      1.41 o
  -6   7   1        0.01        6.63      2.20 o
  -5   7   1       77.43       81.32      2.63 o
  -4   7   1      186.27      187.24      4.21 o
  -3   7   1       74.12       76.87      1.81 o
  -2   7   1     1176.68     1209.52      7.38 o
  -1   7   1     1736.38     1814.79     10.28 o
   0   7   1      117.07       86.87      1.29 o
   1   7   1      639.38      658.39      4.59 o
   2   7   1      799.23      770.47      6.37 o
   3   7   1       87.13       87.53      1.95 o
   4   7   1      415.97      387.00      5.41 o
   5   7   1       48.13       55.73      2.67 o
   6   7   1       36.55       43.68      2.86 o
  -6   8   1       12.10       11.96      2.45 o
  -5   8   1       83.00       79.51      2.52 o
  -4   8   1      166.21      177.22      3.64 o
  -3   8   1      165.29      166.43      2.75 o
  -2   8   1      103.82      117.44      1.71 o
  -1   8   1      826.00     1032.74      6.00 o
   0   8   1     1259.49     1133.11     10.03 o
   1   8   1       25.73       25.93      0.76 o
   2   8   1      184.24      195.58      2.74 o
   3   8   1       54.68       41.64      2.11 o
   4   8   1      152.74      149.08      3.27 o
   5   8   1        4.98        5.21      1.46 o
   6   8   1        0.74        2.67      2.24 o
  -6   9   1        0.11        1.11      1.99 o
  -5   9   1       40.13       39.13      2.18 o
  -4   9   1       72.21       80.97      2.57 o
  -3   9   1       16.08       16.77      1.12 o
  -2   9   1       51.78       69.95      1.00 o
  -1   9   1      227.60      251.34      2.39 o
   0   9   1     1055.24     1015.10      8.16 o
   1   9   1     1021.69     1179.16      8.02 o
   2   9   1        6.22        7.71      0.72 o
   3   9   1        7.18        6.00      0.84 o
   4   9   1       25.95       27.22      1.81 o
   5   9   1       52.18       54.79      2.71 o
   6   9   1       11.96       15.95      3.03 o
  -6  10   1        0.65        2.58      2.27 o
  -5  10   1       39.30       43.81      2.82 o
  -4  10   1        8.46        5.78      1.31 o
  -3  10   1       15.72       10.19      1.16 o
  -2  10   1        9.14       14.53      1.47 o
  -1  10   1     1569.53     1545.68      9.02 o
   0  10   1      654.35      698.93      5.32 o
   1  10   1      130.44      142.32      1.75 o
   2  10   1      501.47      554.23      4.74 o
   3  10   1       43.71       38.98      1.45 o
   4  10   1      178.64      169.25      3.79 o
   5  10   1      166.22      174.12      4.23 o
  -5  11   1       88.85       86.34      3.48 o
  -4  11   1       28.59       25.55      1.57 o
  -3  11   1        0.00        0.52      0.61 o
  -2  11   1      606.18      553.95      3.92 o
  -1  11   1      368.50      355.70      2.73 o
   0  11   1      628.61      633.48      4.98 o
   1  11   1      108.15      151.58      2.20 o
   2  11   1      224.89      222.81      3.53 o
   3  11   1       62.93       65.76      1.81 o
   4  11   1      119.40      126.42      2.79 o
   5  11   1        7.38        8.61      1.57 o
  -5  12   1       65.92       79.93      3.94 o
  -4  12   1       19.30       21.40      1.63 o
  -3  12   1       43.70       39.03      1.76 o
  -2  12   1      335.06      301.04      2.54 o
  -1  12   1        4.23        7.99      0.46 o
   0  12   1       12.45        5.00      0.49 o
   1  12   1        0.19        0.35      0.43 o
   2  12   1        1.27        0.10      0.47 o
   3  12   1      587.58      556.53      5.28 o
   4  12   1        0.19        0.91      0.99 o
   5  12   1       20.16       14.39      1.89 o
  -5  13   1       13.55        8.37      2.15 o
  -4  13   1        2.92        1.83      1.26 o
  -3  13   1      104.86       97.10      2.38 o
  -2  13   1       35.33       33.41      0.89 o
  -1  13   1       23.24       11.24      0.56 o
   0  13   1       71.38       71.51      1.28 o
   1  13   1      187.14      201.63      2.23 o
   2  13   1       87.57       85.26      1.67 o
   3  13   1      534.33      508.78      5.03 o
   4  13   1        1.89        0.65      0.88 o
   5  13   1       80.68       85.75      4.24 o
  -5  14   1        4.85        4.89      1.86 o
  -4  14   1       14.66        8.96      1.49 o
  -3  14   1      826.45      738.42      6.48 o
  -2  14   1       65.80       75.15      1.58 o
  -1  14   1        3.60        3.50      0.43 o
   0  14   1       58.30       55.27      1.17 o
   1  14   1        5.48        5.80      0.78 o
   2  14   1       73.41       83.23      1.67 o
   3  14   1        5.05        5.85      0.90 o
   4  14   1       40.19       41.29      2.35 o
   5  14   1      111.50      119.32      4.74 o
  -5  15   1       24.89       26.51      2.95 o
  -4  15   1        4.41        5.81      1.22 o
  -3  15   1       23.09       16.15      1.37 o
  -2  15   1       52.08       42.82      1.55 o
  -1  15   1       46.74       47.38      1.11 o
   0  15   1      223.40      237.89      3.32 o
   1  15   1       27.52       22.42      0.97 o
   2  15   1       44.61       42.67      1.71 o
   3  15   1       17.07       13.40      1.09 o
   4  15   1       65.13       64.38      2.78 o
   5  15   1       21.98       30.43      2.36 o
  -5  16   1        0.02        1.48      1.40 o
  -4  16   1       12.90       10.63      1.38 o
  -3  16   1       33.84       31.39      2.04 o
  -2  16   1      132.65      135.93      2.30 o
  -1  16   1      312.20      269.69      2.52 o
   0  16   1       75.96       76.09      1.51 o
   1  16   1       19.81       18.33      0.94 o
   2  16   1       29.64       23.53      1.25 o
   3  16   1       23.15       21.55      1.30 o
   4  16   1       85.19       98.32      3.28 o
   5  16   1        0.01        0.00      1.38 o
  -4  17   1        7.87        9.62      1.65 o
  -3  17   1       92.24       72.35      2.36 o
  -2  17   1       45.71       46.29      1.58 o
  -1  17   1      102.38       97.45      1.61 o
   0  17   1      843.23      815.63      6.37 o
   1  17   1      107.13      101.35      1.69 o
   2  17   1       69.86       43.23      2.23 o
   3  17   1       43.18       36.12      1.62 o
   4  17   1       63.83       66.00      3.47 o
  -4  18   1       25.46       22.92      1.86 o
  -3  18   1      117.14      111.56      2.90 o
  -2  18   1       25.05       22.66      2.10 o
  -1  18   1       82.08       81.13      1.58 o
   0  18   1      581.31      565.91      4.94 o
   1  18   1      783.09      785.83      7.32 o
   2  18   1       72.44       55.09      1.64 o
   3  18   1       20.00       19.47      1.56 o
   4  18   1        1.51        3.78      1.43 o
  -4  19   1       37.36       43.28      2.38 o
  -3  19   1        8.23        7.62      1.34 o
  -2  19   1       15.71       20.14      1.63 o
  -1  19   1       45.15       50.83      1.63 o
   0  19   1      125.32      121.64      2.07 o
   1  19   1        0.74        1.65      0.67 o
   2  19   1        3.79        4.07      0.98 o
   3  19   1       13.29       14.99      1.75 o
   4  19   1       17.89       20.50      2.05 o
  -4  20   1       12.96       11.80      1.69 o
  -3  20   1        0.87        0.38      1.15 o
  -2  20   1        2.36        1.69      1.27 o
  -1  20   1       12.89       18.83      1.46 o
   0  20   1        0.62        0.88      0.64 o
   1  20   1       52.33       53.54      1.67 o
   2  20   1       24.54       19.79      1.32 o
   3  20   1      127.72      140.85      3.45 o
   4  20   1        2.96        1.68      1.52 o
  -3  21   1       15.23       16.78      1.62 o
  -2  21   1      106.79       93.45      3.03 o
  -1  21   1       16.37       19.27      2.76 o
   0  21   1       56.86       57.29      1.50 o
   1  21   1        1.95        1.66      0.80 o
   2  21   1       24.26       20.82      2.20 o
   3  21   1        5.69        6.33      1.26 o
  -3  22   1        4.34        7.86      2.19 o
  -2  22   1        3.79        2.71      1.29 o
  -1  22   1        5.49        6.35      1.28 o
   0  22   1       56.19       61.42      1.63 o
   1  22   1       15.80       18.35      1.23 o
   2  22   1      114.09      123.38      3.28 o
   3  22   1       32.56       34.74      3.52 o
  -3  23   1        0.11        0.29      1.12 o
  -2  23   1       33.27       32.83      2.27 o
  -1  23   1        9.10       11.13      1.53 o
   0  23   1       23.74       25.74      1.33 o
   1  23   1        0.00        1.10      0.95 o
   2  23   1       44.34       44.55      2.51 o
  -2  24   1       18.21       28.15      2.32 o
  -1  24   1      115.10      130.18      3.32 o
   0  24   1       63.02       71.67      3.87 o
   1  24   1        9.93       12.02      1.76 o
   2  24   1        5.56        8.78      1.54 o
  -1  25   1       27.00       35.50      2.44 o
   0  25   1        8.41        7.59      2.43 o
   1  25   1       36.02       35.05      2.15 o
  -6   0   2      102.43      108.57      4.37 o
  -4   0   2       15.93       11.05      2.56 o
  -2   0   2      113.94      127.73      2.21 o
   0   0   2      943.58      900.68      6.90 o
   2   0   2      498.35      552.60      6.86 o
   4   0   2       34.03       33.86      2.42 o
   6   0   2        1.44        1.15      1.46 o
  -6   1   2        3.52        1.45      1.30 o
  -5   1   2        0.81        0.00      0.81 o
  -3   1   2       46.27       35.60      1.27 o
  -2   1   2       16.83       14.51      0.69 o
  -1   1   2     6428.23     6367.64     37.75 o
   0   1   2    14088.47    13478.50     82.41 o
   1   1   2     6523.34     6583.64     31.74 o
   2   1   2      166.14      188.70      2.56 o
   3   1   2      643.24      670.90      6.22 o
   4   1   2        5.46        2.92      0.77 o
   5   1   2       18.19       16.75      1.48 o
   6   1   2       13.99       12.74      2.01 o
  -6   2   2       45.79       47.85      2.45 o
  -5   2   2       62.47       62.76      2.15 o
  -4   2   2       36.77       46.75      1.72 o
  -3   2   2      583.94      637.20      8.32 o
  -2   2   2      318.90      289.69      3.10 o
  -1   2   2     3435.44     3612.05     30.27 o
   0   2   2     1447.91     1434.06      8.03 o
   1   2   2    18766.81    18706.45    120.64 o
   2   2   2        0.00        0.10      0.35 o
   3   2   2      383.72      416.00      4.20 o
   4   2   2       37.49       37.17      1.59 o
   5   2   2        0.23        0.92      1.00 o
   6   2   2        0.87        1.40      1.34 o
  -6   3   2        4.70        2.72      1.11 o
  -5   3   2        0.70        1.02      0.85 o
  -4   3   2        0.74        0.92      0.68 o
  -3   3   2      568.38      529.84      7.26 o
  -2   3   2        4.45        9.02      0.52 o
  -1   3   2     4041.86     4289.76     27.55 o
   0   3   2      576.94      675.80      3.44 o
   1   3   2    17028.81    16283.77     87.75 o
   2   3   2      529.67      517.63      4.57 o
   3   3   2      196.04      199.30      2.51 o
   4   3   2        4.93        7.93      1.63 o
   5   3   2        1.45        1.56      0.84 o
   6   3   2       64.98       66.91      6.05 o
  -6   4   2        6.89        1.39      1.09 o
  -5   4   2       50.14       52.12      1.86 o
  -4   4   2       74.57       62.56      1.86 o
  -3   4   2      161.02      161.41      2.46 o
  -2   4   2        3.28        5.46      0.80 o
  -1   4   2     2058.24     2172.61     15.10 o
   0   4   2     1532.77     1532.41      8.22 o
   1   4   2     1881.43     2009.21     10.78 o
   2   4   2       26.58       41.95      0.98 o
   3   4   2      175.93      181.87      2.04 o
   4   4   2       50.10       46.08      1.64 o
   5   4   2        2.65        1.88      1.03 o
   6   4   2        2.54        4.17      1.79 o
  -6   5   2       11.42        7.17      1.54 o
  -5   5   2       72.06       72.08      2.45 o
  -4   5   2       12.20       12.57      1.47 o
  -3   5   2      104.11      132.11      2.24 o
  -2   5   2      356.95      343.18      2.71 o
  -1   5   2        4.94        1.37      0.29 o
   0   5   2     1388.55     1449.20      7.86 o
   1   5   2     1796.99     1836.42     11.45 o
   2   5   2      166.16      129.11      1.96 o
   3   5   2      170.97      164.93      1.94 o
   4   5   2       37.27       49.85      2.01 o
   5   5   2       24.14       25.55      2.35 o
   6   5   2       28.90       30.77      2.67 o
  -6   6   2        4.47        6.83      1.84 o
  -5   6   2       36.58       40.75      2.09 o
  -4   6   2       11.15        6.20      1.00 o
  -3   6   2      104.52       80.92      1.79 o
  -2   6   2      496.80      492.54      4.92 o
  -1   6   2       31.03       32.90      0.64 o
   0   6   2      477.34      482.73      3.03 o
   1   6   2     2608.72     2553.24     17.23 o
   2   6   2      268.31      276.84      3.11 o
   3   6   2        7.12       15.31      0.65 o
   4   6   2      112.97      109.03      3.07 o
   5   6   2       23.89       26.25      3.98 o
   6   6   2        0.06        1.76      2.12 o
  -6   7   2       23.35       27.31      2.93 o
  -5   7   2      142.69      140.63      4.21 o
  -4   7   2        0.92        0.39      0.72 o
  -3   7   2        3.72        3.34      1.10 o
  -2   7   2      146.28      149.94      1.63 o
  -1   7   2       28.63       24.66      0.54 o
   0   7   2      109.06      121.51      1.29 o
   1   7   2     1390.74     1383.92      9.14 o
   2   7   2      128.72      120.57      1.92 o
   3   7   2      124.28      132.39      2.93 o
   4   7   2      376.97      374.11      4.80 o
   5   7   2        0.19        0.00      1.16 o
   6   7   2        0.15        0.00      1.52 o
  -6   8   2        1.78        0.56      1.70 o
  -5   8   2        3.70        7.66      2.02 o
  -4   8   2       48.33       57.11      1.87 o
  -3   8   2       65.71       52.96      1.47 o
  -2   8   2     2564.03     2778.73     15.72 o
  -1   8   2       47.12       41.84      0.90 o
   0   8   2      195.99      231.83      1.84 o
   1   8   2        5.53       12.36      0.97 o
   2   8   2      818.13      833.49      6.38 o
   3   8   2      514.71      487.15      5.10 o
   4   8   2      297.57      306.92      4.30 o
   5   8   2        3.33        3.00      1.34 o
   6   8   2        0.50        0.34      1.42 o
  -6   9   2       28.93       31.06      3.22 o
  -5   9   2       12.40       11.25      2.13 o
  -4   9   2       22.52       22.20      1.46 o
  -3   9   2      306.13      297.46      4.21 o
  -2   9   2       13.45       10.90      0.53 o
  -1   9   2       51.76       59.64      0.86 o
   0   9   2        1.77        8.64      0.43 o
   1   9   2     1306.41     1529.09     10.13 o
   2   9   2      133.17      164.59      2.15 o
   3   9   2       12.45       13.77      1.11 o
   4   9   2       88.27       88.62      2.70 o
   5   9   2        2.17        2.12      1.36 o
   6   9   2       12.03       12.59      2.48 o
  -6  10   2        0.04        5.95      2.11 o
  -5  10   2       43.76       45.17      3.02 o
  -4  10   2      103.25       98.14      2.41 o
  -3  10   2        2.26        5.62      0.81 o
  -2  10   2       90.42       92.32      1.29 o
  -1  10   2       46.39       42.62      0.76 o
   0  10   2      111.98      168.78      1.69 o
   1  10   2     2113.49     2367.22     15.11 o
   2  10   2       65.58       69.87      1.40 o
   3  10   2        0.00        0.94      0.67 o
   4  10   2      125.92      131.51      2.91 o
   5  10   2       19.07       16.80      1.91 o
  -5  11   2        0.06        0.08      1.33 o
  -4  11   2      136.83      123.78      3.45 o
  -3  11   2       36.89       35.78      1.71 o
  -2  11   2       99.74      109.04      1.77 o
  -1  11   2      784.73      820.06      5.14 o
   0  11   2      340.73      298.79      2.52 o
   1  11   2     1171.85     1109.96      7.80 o
   2  11   2      143.92      151.49      2.38 o
   3  11   2        9.80        5.21      0.91 o
   4  11   2       22.01       23.15      1.83 o
   5  11   2       31.86       30.24      2.24 o
  -5  12   2        5.74        5.32      1.65 o
  -4  12   2       10.35       12.91      1.61 o
  -3  12   2      145.26      156.62      2.66 o
  -2  12   2       84.68       79.46      1.22 o
  -1  12   2       81.21      101.33      1.29 o
   0  12   2       63.67       65.82      1.34 o
   1  12   2        0.04        3.58      0.46 o
   2  12   2      298.63      277.49      3.11 o
   3  12   2       28.36       25.17      1.28 o
   4  12   2       40.37       40.86      2.29 o
   5  12   2        3.65        7.12      1.97 o
  -5  13   2        8.24        9.15      1.82 o
  -4  13   2       24.69       22.76      1.96 o
  -3  13   2      591.36      632.17      6.16 o
  -2  13   2       44.65       43.28      1.04 o
  -1  13   2       76.17       61.49      1.16 o
   0  13   2        2.68        3.37      0.67 o
   1  13   2      141.48      102.93      1.81 o
   2  13   2       16.79       16.65      0.95 o
   3  13   2      158.53      151.55      3.85 o
   4  13   2        1.82        1.00      1.04 o
   5  13   2        1.33        0.93      1.49 o
  -5  14   2       33.40       41.57      4.71 o
  -4  14   2       20.75       15.40      2.06 o
  -3  14   2       19.94       20.62      1.52 o
  -2  14   2        4.21        3.66      0.83 o
  -1  14   2        0.02        0.63      0.40 o
   0  14   2       68.21       59.53      1.13 o
   1  14   2       53.96       52.71      1.33 o
   2  14   2        5.19        3.28      0.65 o
   3  14   2       53.47       49.57      1.71 o
   4  14   2       78.57       78.57      2.43 o
   5  14   2        0.61        3.34      1.95 o
  -5  15   2       19.03       16.90      2.60 o
  -4  15   2        2.82        3.40      1.82 o
  -3  15   2       59.26       46.64      2.51 o
  -2  15   2      230.95      230.83      2.84 o
  -1  15   2       34.26       32.34      0.94 o
   0  15   2      211.67      203.45      2.30 o
   1  15   2      103.24      104.95      2.15 o
   2  15   2       32.56       33.53      1.31 o
   3  15   2       13.51       14.54      1.12 o
   4  15   2        2.49        3.49      1.10 o
   5  15   2        0.15        2.02      1.43 o
  -5  16   2        0.31        1.44      1.51 o
  -4  16   2       17.16       21.42      1.72 o
  -3  16   2        8.18        5.07      1.44 o
  -2  16   2      530.66      528.75      4.92 o
  -1  16   2       27.15       29.92      1.21 o
   0  16   2       10.22       10.01      0.91 o
   1  16   2       36.20       43.48      1.96 o
   2  16   2        7.08        3.14      0.86 o
   3  16   2        7.59       10.36      1.14 o
   4  16   2       17.42       20.16      1.64 o
   5  16   2        1.87        0.59      1.36 o
  -4  17   2        4.81        4.07      1.59 o
  -3  17   2       46.35       40.30      2.57 o
  -2  17   2      221.67      218.02      3.61 o
  -1  17   2      357.40      336.08      3.10 o
   0  17   2     1005.41      988.65      7.63 o
   1  17   2       46.47       45.73      1.66 o
   2  17   2      308.32      251.60      3.95 o
   3  17   2       23.74       18.55      1.26 o
   4  17   2        2.20        1.15      1.21 o
  -4  18   2       81.35       78.01      2.75 o
  -3  18   2       65.34       77.89      2.57 o
  -2  18   2       88.42       80.74      3.08 o
  -1  18   2      578.21      565.39      4.64 o
   0  18   2      331.88      356.32      3.46 o
   1  18   2       14.37       16.14      1.07 o
   2  18   2       17.66       17.76      1.24 o
   3  18   2       28.84       25.04      1.55 o
   4  18   2        9.34       11.64      1.73 o
  -4  19   2        5.12        8.09      2.02 o
  -3  19   2        0.00        0.31      1.05 o
  -2  19   2        1.97        0.15      1.21 o
  -1  19   2      544.73      557.76      5.48 o
   0  19   2        0.52        1.94      0.62 o
   1  19   2       25.70       25.85      1.54 o
   2  19   2       29.86       26.81      1.58 o
   3  19   2       22.37       21.16      1.57 o
   4  19   2        7.25       13.90      1.68 o
  -4  20   2        1.99        3.49      1.46 o
  -3  20   2       16.72       20.31      1.66 o
  -2  20   2       27.91       29.72      1.77 o
  -1  20   2      516.19      518.44     11.97 o
   0  20   2       30.55       29.13      1.24 o
   1  20   2        0.26        0.65      0.73 o
   2  20   2       73.46       58.65      2.81 o
   3  20   2       23.40       21.72      1.76 o
   4  20   2        5.54        7.22      1.59 o
  -3  21   2       30.93       29.83      1.99 o
  -2  21   2       75.58       77.42      2.75 o
  -1  21   2        1.77        2.88      1.29 o
   0  21   2       82.06       87.11      1.83 o
   1  21   2       26.08       30.33      1.69 o
   2  21   2        0.52        0.21      0.91 o
   3  21   2        0.00        0.00      1.41 o
  -3  22   2        0.06        2.07      1.28 o
  -2  22   2       11.66       14.86      1.80 o
  -1  22   2      202.01      189.62      4.15 o
   0  22   2        0.49        0.91      0.67 o
   1  22   2        2.91        2.61      0.90 o
   2  22   2       18.46       23.31      1.81 o
   3  22   2       21.34       25.35      2.36 o
  -3  23   2       50.01       51.12      2.60 o
  -2  23   2       20.96       27.25      2.95 o
  -1  23   2       22.86       31.38      2.11 o
   0  23   2        1.99        3.32      1.23 o
   1  23   2        8.38       10.92      1.11 o
   2  23   2        3.93        4.02      1.47 o
  -2  24   2       16.41       27.62      3.06 o
  -1  24   2        2.46        5.51      1.41 o
   0  24   2        0.89        1.86      1.21 o
   1  24   2        0.04        0.26      0.90 o
   2  24   2       54.30       44.31      3.76 o
  -1  25   2        4.42        6.03      1.54 o
   0  25   2        9.68       15.26      3.74 o
   1  25   2       25.15       31.99      2.56 o
  -5   0   3        9.28       12.83      1.92 o
  -3   0   3      172.00      189.25      3.33 o
  -1   0   3     1296.34     1231.16     12.86 o
   1   0   3     3070.36     3491.37     23.98 o
   3   0   3       60.09       79.81      2.13 o
   5   0   3      218.55      213.25      6.73 o
  -6   1   3       24.42       26.06      2.08 o
  -5   1   3       38.39       39.51      1.97 o
  -4   1   3        0.13        0.28      0.54 o
  -3   1   3       24.76       27.70      1.08 o
  -2   1   3      195.05      208.26      2.20 o
  -1   1   3    12820.46    12267.12     58.54 o
   0   1   3     2598.23     2572.85     12.45 o
   1   1   3     3696.17     3618.48     18.27 o
   2   1   3     3869.07     4145.46     19.72 o
   3   1   3       31.92       40.00      1.84 o
   4   1   3       35.78       42.88      1.46 o
   5   1   3       30.05       27.74      1.98 o
   6   1   3        0.07        0.41      1.24 o
  -6   2   3       71.40       78.85      2.86 o
  -5   2   3        1.19        0.48      0.94 o
  -4   2   3      157.17      138.74      2.76 o
  -3   2   3      172.29      213.02      2.86 o
  -2   2   3       39.72       42.27      1.85 o
  -1   2   3    13893.62    13539.99    102.59 o
   0   2   3     4641.69     4841.47     22.98 o
   1   2   3     1237.77     1135.49      7.30 o
   2   2   3      658.64      765.75      5.02 o
   3   2   3       99.33       80.32      1.33 o
   4   2   3       56.39       60.75      2.13 o
   5   2   3        6.69        4.50      1.29 o
   6   2   3        2.25        2.38      1.41 o
  -6   3   3        3.23        3.01      1.55 o
  -5   3   3       65.71       63.59      2.24 o
  -4   3   3       22.48       24.37      1.33 o
  -3   3   3       90.11       90.05      1.80 o
  -2   3   3      190.02      189.38      2.45 o
  -1   3   3     8118.97     8224.61     59.83 o
   0   3   3      584.38      531.58      3.22 o
   1   3   3    12288.58    12136.65     86.64 o
   2   3   3       25.87       46.19      0.87 o
   3   3   3      146.98      133.07      2.38 o
   4   3   3       12.00        8.45      0.74 o
   5   3   3        6.36       10.31      1.27 o
   6   3   3        3.10        2.16      1.33 o
  -6   4   3       47.00       48.55      2.50 o
  -5   4   3        7.27        7.15      1.43 o
  -4   4   3       18.49       17.15      1.22 o
  -3   4   3      164.94      230.23      2.95 o
  -2   4   3      586.74      583.75      4.14 o
  -1   4   3      231.22      229.56      2.39 o
   0   4   3       90.19       88.37      1.05 o
   1   4   3    23936.85    23173.85    220.23 o
   2   4   3      516.41      466.15      3.53 o
   3   4   3        0.00        0.37      0.37 o
   4   4   3       42.83       39.84      1.82 o
   5   4   3      108.83      106.48      3.12 o
   6   4   3       16.45        8.99      2.83 o
  -6   5   3       20.83       20.43      2.23 o
  -5   5   3       73.85       69.53      2.57 o
  -4   5   3      266.15      245.10      3.49 o
  -3   5   3      261.37      242.19      3.19 o
  -2   5   3        0.62        4.29      0.39 o
  -1   5   3     2510.33     2504.09     19.72 o
   0   5   3       37.74       41.17      0.68 o
   1   5   3      168.15      170.70      2.03 o
   2   5   3      398.09      443.28      3.59 o
   3   5   3      208.86      206.47      2.27 o
   4   5   3      108.42      104.13      2.39 o
   5   5   3       26.43       36.10      2.49 o
   6   5   3        6.54        4.97      2.44 o
  -6   6   3       49.79       60.72      3.36 o
  -5   6   3      201.41      209.27      3.06 o
  -4   6   3      165.03      169.08      2.85 o
  -3   6   3       59.55       57.56      1.49 o
  -2   6   3       57.06       32.88      0.83 o
  -1   6   3     1191.32     1205.59      8.16 o
   0   6   3     1759.54     1691.50      8.93 o
   1   6   3     1596.41     1590.03      8.38 o
   2   6   3      176.00      189.62      1.68 o
   3   6   3       51.66       49.94      1.42 o
   4   6   3      373.72      372.01      5.05 o
   5   6   3       39.78       43.12      2.36 o
   6   6   3        0.00        0.00      1.28 o
  -6   7   3        1.69        1.30      1.55 o
  -5   7   3      103.70      111.85      3.67 o
  -4   7   3       55.55       54.54      2.34 o
  -3   7   3     1026.02     1108.68      7.31 o
  -2   7   3      244.37      224.64      2.09 o
  -1   7   3      132.65      155.50      1.56 o
   0   7   3      622.47      642.42      3.98 o
   1   7   3       37.18       34.55      0.80 o
   2   7   3      137.33      156.04      1.92 o
   3   7   3      148.17      145.70      2.48 o
   4   7   3       92.45       89.64      3.34 o
   5   7   3        0.04        1.90      1.29 o
   6   7   3        4.66       10.36      1.93 o
  -6   8   3        5.81        3.67      2.10 o
  -5   8   3       35.32       35.36      3.20 o
  -4   8   3       80.12       69.71      1.96 o
  -3   8   3       10.80        7.07      0.82 o
  -2   8   3        0.19        0.72      0.35 o
  -1   8   3      168.16      157.42      1.48 o
   0   8   3       49.51       51.17      0.86 o
   1   8   3       66.26       86.05      1.26 o
   2   8   3      338.09      284.24      2.98 o
   3   8   3      169.17      167.16      2.99 o
   4   8   3        0.09        1.77      1.15 o
   5   8   3        1.47        0.48      1.15 o
   6   8   3        0.74        0.00      1.45 o
  -6   9   3        0.11        4.01      2.03 o
  -5   9   3       92.54       98.37      3.46 o
  -4   9   3      134.47      153.19      2.96 o
  -3   9   3       97.94      100.38      2.42 o
  -2   9   3       83.75       79.02      1.16 o
  -1   9   3      356.44      442.21      3.18 o
   0   9   3     1866.50     1909.87     10.68 o
   1   9   3       46.78       60.61      1.09 o
   2   9   3      202.12      218.33      3.73 o
   3   9   3      219.34      207.73      2.68 o
   4   9   3      152.94      143.30      3.09 o
   5   9   3       13.18       12.71      1.61 o
  -6  10   3        3.22        3.15      1.95 o
  -5  10   3       17.33       21.58      2.82 o
  -4  10   3       58.73       49.90      2.59 o
  -3  10   3        2.55        3.70      0.72 o
  -2  10   3      278.38      277.49      2.48 o
  -1  10   3      302.40      357.33      2.93 o
   0  10   3      790.57      939.42      7.17 o
   1  10   3        4.57        6.88      0.72 o
   2  10   3       91.83      106.42      2.04 o
   3  10   3      266.90      246.77      3.01 o
   4  10   3     1048.83     1052.21      9.69 o
   5  10   3        2.34        2.65      1.20 o
  -5  11   3        0.83        1.02      1.37 o
  -4  11   3       29.17       28.22      2.75 o
  -3  11   3       19.91       20.13      1.14 o
  -2  11   3      180.29      212.67      2.29 o
  -1  11   3      192.25      196.33      1.82 o
   0  11   3      323.13      319.25      2.51 o
   1  11   3      232.23      236.87      2.61 o
   2  11   3       24.34       24.12      1.06 o
   3  11   3       28.50       27.97      1.42 o
   4  11   3       38.93       44.32      1.93 o
   5  11   3       85.20       84.93      3.04 o
  -5  12   3        0.86        1.41      1.55 o
  -4  12   3       25.88       24.72      2.05 o
  -3  12   3       12.23       16.78      1.72 o
  -2  12   3      430.03      473.30      3.85 o
  -1  12   3        6.79        4.65      0.40 o
   0  12   3      122.66      126.07      5.76 o
   1  12   3      222.74      244.86      2.73 o
   2  12   3        0.02        0.89      0.53 o
   3  12   3       47.81       47.98      1.60 o
   4  12   3        0.26        0.90      1.07 o
   5  12   3        0.03        2.17      1.40 o
  -5  13   3       37.86       43.59      2.83 o
  -4  13   3        2.40        1.11      1.12 o
  -3  13   3       11.61       13.60      1.62 o
  -2  13   3        0.39        1.01      0.43 o
  -1  13   3        7.94        7.14      0.64 o
   0  13   3     1279.06     1374.60      8.64 o
   1  13   3       47.76       44.39      1.20 o
   2  13   3        8.90        6.77      0.83 o
   3  13   3       30.15       30.32      1.32 o
   4  13   3        1.72        1.21      0.91 o
   5  13   3        2.61        4.91      1.56 o
  -5  14   3        0.57        1.58      1.48 o
  -4  14   3       27.24       26.64      2.34 o
  -3  14   3        0.15        0.34      1.06 o
  -2  14   3       44.56       44.60      1.80 o
  -1  14   3       66.45       56.65      1.20 o
   0  14   3        3.70        1.06      0.50 o
   1  14   3       15.07       14.34      0.85 o
   2  14   3        3.11        1.95      0.62 o
   3  14   3       20.67       18.65      1.20 o
   4  14   3       94.02      104.09      3.63 o
   5  14   3       11.53       12.82      1.85 o
  -5  15   3        8.40        6.32      2.20 o
  -4  15   3        1.50        2.60      1.44 o
  -3  15   3      107.15      104.65      2.95 o
  -2  15   3       11.52       12.44      1.17 o
  -1  15   3       24.17       21.77      0.82 o
   0  15   3       23.55       25.66      0.94 o
   1  15   3        3.40        6.26      0.91 o
   2  15   3        8.33        5.43      0.73 o
   3  15   3        0.14        0.38      0.66 o
   4  15   3        0.01        0.55      0.94 o
   5  15   3        7.83        4.33      1.51 o
  -5  16   3        0.13        0.00      1.41 o
  -4  16   3        0.80        0.00      1.26 o
  -3  16   3       10.53        7.33      1.17 o
  -2  16   3      245.53      221.51      3.65 o
  -1  16   3       38.51       40.09      1.06 o
   0  16   3      151.46      146.30      1.96 o
   1  16   3        2.86        6.10      0.85 o
   2  16   3       26.78       29.87      1.35 o
   3  16   3       64.16       60.78      1.83 o
   4  16   3        8.31       12.52      1.50 o
  -4  17   3        4.18        5.44      1.33 o
  -3  17   3        8.22        3.64      1.12 o
  -2  17   3       94.23       90.06      2.38 o
  -1  17   3       82.68       88.16      1.70 o
   0  17   3       93.06       81.60      1.56 o
   1  17   3       39.93       35.81      1.33 o
   2  17   3      199.05      183.67      2.89 o
   3  17   3       18.18       22.35      1.32 o
   4  17   3        5.41        2.49      1.22 o
  -4  18   3       35.65       34.19      2.62 o
  -3  18   3        0.51        0.23      0.96 o
  -2  18   3       67.09       67.86      3.00 o
  -1  18   3       17.63       16.84      1.36 o
   0  18   3      466.64      443.49      4.77 o
   1  18   3       98.94       88.42      1.77 o
   2  18   3        4.17        2.50      0.86 o
   3  18   3        4.83        2.96      1.02 o
   4  18   3        7.51        8.40      1.56 o
  -4  19   3        0.48        0.27      1.14 o
  -3  19   3       95.90       92.36      2.79 o
  -2  19   3      271.90      274.92      4.28 o
  -1  19   3       43.82       50.24      1.81 o
   0  19   3      138.07      145.37      3.46 o
   1  19   3      125.00      117.61      2.48 o
   2  19   3       28.92       26.13      1.44 o
   3  19   3       18.48       17.85      1.67 o
   4  19   3        2.72        4.53      1.45 o
  -4  20   3       16.71       19.15      1.89 o
  -3  20   3       17.73       20.16      1.74 o
  -2  20   3        3.01        4.13      1.16 o
  -1  20   3      195.26      200.40      4.12 o
   0  20   3        9.04        6.79      0.78 o
   1  20   3       63.75       60.32      2.00 o
   2  20   3        5.41        7.73      1.17 o
   3  20   3       16.33       14.29      1.61 o
  -3  21   3        0.21        0.95      1.49 o
  -2  21   3       49.58       49.75      3.24 o
  -1  21   3        0.08        1.53      1.24 o
   0  21   3      140.54      131.90      2.18 o
   1  21   3       48.87       52.58      1.67 o
   2  21   3        4.10        3.73      0.93 o
   3  21   3       14.15       14.05      1.89 o
  -3  22   3       20.69       22.24      1.89 o
  -2  22   3        0.66        2.20      1.15 o
  -1  22   3       76.97       89.62      3.07 o
   0  22   3       30.34       25.19      1.82 o
   1  22   3       16.31       19.39      1.34 o
   2  22   3       10.54       10.90      1.29 o
   3  22   3        7.57        9.59      2.15 o
  -3  23   3       58.32       63.23      2.78 o
  -2  23   3       20.48       16.40      2.95 o
  -1  23   3        1.02        0.55      1.26 o
   0  23   3       21.44       20.36      1.60 o
   1  23   3        6.75        8.52      1.04 o
   2  23   3       16.80       16.77      1.61 o
  -2  24   3       22.38       24.57      2.94 o
  -1  24   3       11.36        9.03      1.76 o
   0  24   3        4.68        3.24      1.42 o
   1  24   3       14.35       16.52      1.57 o
   2  24   3       13.82        9.58      2.09 o
  -1  25   3        0.24        2.12      1.41 o
   0  25   3        1.03        4.34      1.54 o
   1  25   3        1.47        2.07      1.29 o
  -6   0   4       25.81       26.79      2.72 o
  -4   0   4        9.39        5.93      1.26 o
  -2   0   4      116.46      119.01      2.68 o
   0   0   4      743.51      741.04      6.50 o
   2   0   4     2989.65     3188.54     23.87 o
   4   0   4        8.02       10.47      1.10 o
   6   0   4        1.74        0.00      2.36 o
  -6   1   4       13.07       11.02      1.67 o
  -5   1   4        2.03        3.66      1.10 o
  -4   1   4       88.56       92.93      1.97 o
  -3   1   4       35.86       28.93      1.12 o
  -2   1   4      276.31      240.58      1.93 o
  -1   1   4     3613.71     3469.62     17.70 o
   0   1   4       30.00       24.06      0.51 o
   1   1   4       90.87       74.85      0.87 o
   2   1   4      123.72      155.25      1.58 o
   3   1   4       45.17       57.91      1.94 o
   4   1   4       88.95       89.79      1.91 o
   5   1   4       13.01       13.03      2.05 o
   6   1   4       18.85       20.29      4.05 o
  -6   2   4      107.07      129.95      4.31 o
  -5   2   4        1.29        0.26      0.92 o
  -4   2   4        8.74        6.89      0.83 o
  -3   2   4      157.14      126.48      2.04 o
  -2   2   4     2767.92     3061.99     21.45 o
  -1   2   4     4895.89     4904.05     23.64 o
   0   2   4      517.03      517.46      3.54 o
   1   2   4      398.79      363.83      3.48 o
   2   2   4     3301.51     3430.42     17.21 o
   3   2   4        0.00        0.09      0.50 o
   4   2   4       13.53       17.10      1.04 o
   5   2   4       10.61       14.62      1.46 o
   6   2   4        5.58        3.51      1.91 o
  -6   3   4       25.27       31.42      2.15 o
  -5   3   4      236.76      241.79      4.14 o
  -4   3   4       21.91       28.49      1.34 o
  -3   3   4       51.04       56.93      1.41 o
  -2   3   4      576.41      655.45      4.41 o
  -1   3   4     3633.23     3557.61     17.31 o
   0   3   4     2848.97     2805.17     14.82 o
   1   3   4       34.42       43.69      1.37 o
   2   3   4      161.50      132.10      1.40 o
   3   3   4        0.76        0.39      0.39 o
   4   3   4       26.47       24.50      1.07 o
   5   3   4        0.87        1.93      1.06 o
   6   3   4        0.57        2.95      1.44 o
  -6   4   4        0.00        2.40      1.67 o
  -5   4   4       56.94       56.81      2.06 o
  -4   4   4      150.55      142.11      2.58 o
  -3   4   4      245.54      322.22      2.92 o
  -2   4   4      605.26      619.01      4.21 o
  -1   4   4      126.34      146.46      2.09 o
   0   4   4      960.08      911.53      4.94 o
   1   4   4     1168.03     1214.23      7.26 o
   2   4   4      240.65      229.52      2.59 o
   3   4   4      115.34      124.65      1.75 o
   4   4   4        7.82        9.45      1.09 o
   5   4   4       11.01        8.81      1.38 o
   6   4   4        5.84        3.00      1.75 o
  -6   5   4        0.37        1.86      1.58 o
  -5   5   4      130.30      128.46      3.29 o
  -4   5   4       37.12       33.89      1.49 o
  -3   5   4      300.00      292.17      2.44 o
  -2   5   4       96.09       78.65      0.91 o
  -1   5   4     2649.91     2651.64     17.59 o
   0   5   4      120.71      120.45      1.14 o
   1   5   4      486.38      577.45      3.40 o
   2   5   4     1959.86     1873.09      9.35 o
   3   5   4      219.24      203.72      2.15 o
   4   5   4       28.10       41.08      3.87 o
   5   5   4        0.21        0.80      0.95 o
   6   5   4        0.76        0.00      1.31 o
  -6   6   4       36.13       40.53      2.67 o
  -5   6   4        0.01        0.50      0.99 o
  -4   6   4        1.57        1.82      0.66 o
  -3   6   4      274.44      294.90      3.06 o
  -2   6   4     3245.75     3790.06     21.32 o
  -1   6   4     1141.18     1087.11      9.71 o
   0   6   4      122.20      119.98      1.19 o
   1   6   4      225.29      270.19      2.07 o
   2   6   4      765.71      710.96      4.26 o
   3   6   4       29.61       30.82      0.87 o
   4   6   4        7.80        5.73      1.02 o
   5   6   4       29.25       27.52      1.88 o
   6   6   4        2.82        1.13      1.38 o
  -6   7   4        0.49        0.19      1.35 o
  -5   7   4       38.81       36.22      2.47 o
  -4   7   4       53.89       46.10      1.73 o
  -3   7   4       64.54       77.67      1.80 o
  -2   7   4      260.11      196.95      2.53 o
  -1   7   4      808.75      796.81      5.23 o
   0   7   4        1.23        3.95      0.30 o
   1   7   4     4217.15     4286.56     23.58 o
   2   7   4       23.60       26.63      0.67 o
   3   7   4       16.51       19.13      1.07 o
   4   7   4       68.46       70.84      2.25 o
   5   7   4       10.99        5.27      1.70 o
   6   7   4       16.09       19.03      1.97 o
  -6   8   4        1.80        3.44      1.70 o
  -5   8   4       18.78       19.45      2.03 o
  -4   8   4      127.77      131.23      2.59 o
  -3   8   4       45.89       62.44      1.40 o
  -2   8   4      229.37      199.77      1.92 o
  -1   8   4        1.16        0.16      0.26 o
   0   8   4     2485.80     2633.86     13.80 o
   1   8   4      624.29      692.06      4.95 o
   2   8   4        0.17        0.71      0.53 o
   3   8   4       53.19       50.11      1.74 o
   4   8   4      288.75      276.10      4.47 o
   5   8   4        1.05        0.95      1.16 o
  -6   9   4        0.04        5.88      1.91 o
  -5   9   4       10.96       15.10      1.93 o
  -4   9   4       27.47       26.04      2.01 o
  -3   9   4       87.94       66.16      1.27 o
  -2   9   4      348.70      366.57      3.26 o
  -1   9   4      110.66      119.95      1.31 o
   0   9   4        0.08        0.50      0.27 o
   1   9   4     1648.72     1625.29      9.98 o
   2   9   4        8.72       14.11      0.74 o
   3   9   4        0.00        1.91      0.82 o
   4   9   4        3.94        5.72      1.29 o
   5   9   4       17.83       17.03      3.35 o
  -6  10   4        0.94        1.87      1.80 o
  -5  10   4       20.34       24.84      2.34 o
  -4  10   4      189.35      184.89      4.20 o
  -3  10   4       73.51       60.04      1.22 o
  -2  10   4     1112.19     1106.82      8.13 o
  -1  10   4      287.62      349.97      2.62 o
   0  10   4      588.32      536.04      3.59 o
   1  10   4      206.37      211.17      2.26 o
   2  10   4       34.05       39.72      1.16 o
   3  10   4      690.56      663.23      5.66 o
   4  10   4      246.13      254.11      4.19 o
   5  10   4       25.32       28.58      2.55 o
  -5  11   4        7.54       15.51      2.75 o
  -4  11   4        7.89       11.00      1.54 o
  -3  11   4      255.16      263.70      4.57 o
  -2  11   4      142.24      138.34      1.97 o
  -1  11   4        3.87        5.25      0.48 o
   0  11   4      261.76      210.67      1.94 o
   1  11   4      151.14      178.47      2.13 o
   2  11   4      113.70      113.59      1.80 o
   3  11   4       15.45       15.08      1.03 o
   4  11   4      109.09      106.46      2.73 o
   5  11   4       49.90       47.88      2.47 o
  -5  12   4       11.23       14.18      2.17 o
  -4  12   4      298.11      280.16      5.26 o
  -3  12   4      263.59      277.26      4.77 o
  -2  12   4       36.10       39.76      0.99 o
  -1  12   4       12.88       12.38      0.60 o
   0  12   4      315.14      398.95      2.99 o
   1  12   4      362.27      358.18      3.31 o
   2  12   4       18.18       26.59      1.23 o
   3  12   4        4.33        3.89      0.76 o
   4  12   4       11.10       12.45      1.30 o
   5  12   4        1.52        0.08      1.36 o
  -5  13   4       14.80       22.12      2.99 o
  -4  13   4       51.72       43.32      2.51 o
  -3  13   4        0.00        0.56      0.98 o
  -2  13   4        0.36        1.41      0.57 o
  -1  13   4      178.49      158.00      1.77 o
   0  13   4      512.42      593.73      4.32 o
   1  13   4        1.82        1.04      0.46 o
   2  13   4      115.82      103.26      2.29 o
   3  13   4        0.41        0.10      0.59 o
   4  13   4        1.45        2.93      0.98 o
   5  13   4        0.07        2.64      1.64 o
  -5  14   4        9.48        9.06      1.95 o
  -4  14   4        0.72        0.24      1.71 o
  -3  14   4       29.92       32.21      2.25 o
  -2  14   4        0.01        0.41      0.58 o
  -1  14   4      260.78      265.70      2.68 o
   0  14   4        1.21        2.23      1.06 o
   1  14   4      129.64      136.73      1.99 o
   2  14   4      231.54      216.95      2.75 o
   3  14   4        0.12        0.58      0.80 o
   4  14   4       12.35       14.49      1.37 o
   5  14   4        4.20        1.99      1.11 o
  -5  15   4        0.40        1.69      1.54 o
  -4  15   4        2.56        0.21      1.22 o
  -3  15   4      138.84      136.06      3.51 o
  -2  15   4        0.44        0.16      0.61 o
  -1  15   4     1327.04     1213.18      8.39 o
   0  15   4       40.76       42.35      1.32 o
   1  15   4        5.20        7.36      0.75 o
   2  15   4      121.93      123.24      2.16 o
   3  15   4       79.67       81.56      2.29 o
   4  15   4       11.33       10.95      1.25 o
   5  15   4        0.63        0.13      1.06 o
  -5  16   4       11.66       14.48      2.30 o
  -4  16   4        5.97        5.28      1.55 o
  -3  16   4       36.18       34.33      1.84 o
  -2  16   4       94.84       96.78      2.45 o
  -1  16   4      121.20      114.27      1.69 o
   0  16   4       62.33       55.12      1.26 o
   1  16   4      214.02      232.58      3.22 o
   2  16   4        8.84        9.73      0.92 o
   3  16   4       32.47       28.87      1.54 o
   4  16   4        6.65        8.52      1.23 o
  -4  17   4       90.50       88.15      2.91 o
  -3  17   4       18.89       22.04      1.59 o
  -2  17   4       33.52       29.74      1.64 o
  -1  17   4        6.61        8.32      0.97 o
   0  17   4      360.05      360.12      3.35 o
   1  17   4       28.23       16.17      1.18 o
   2  17   4       26.81       26.70      1.36 o
   3  17   4       32.37       29.55      1.57 o
   4  17   4       63.52       71.83      2.40 o
  -4  18   4       21.84       25.78      1.94 o
  -3  18   4       40.22       41.01      2.06 o
  -2  18   4      168.13      151.72      3.11 o
  -1  18   4      507.05      491.79      4.80 o
   0  18   4      116.10      115.95      1.86 o
   1  18   4       59.82       52.63      1.57 o
   2  18   4       43.85       44.26      1.76 o
   3  18   4        1.70        4.56      0.97 o
   4  18   4        2.97        3.10      1.09 o
  -4  19   4        7.24        3.97      1.46 o
  -3  19   4       58.72       62.96      2.49 o
  -2  19   4      132.93      132.47      3.00 o
  -1  19   4      393.45      397.38      5.57 o
   0  19   4      272.75      269.14      3.81 o
   1  19   4       11.41       11.46      1.27 o
   2  19   4       20.64       17.31      1.53 o
   3  19   4       85.44       89.91      2.62 o
   4  19   4       17.96       24.01      2.03 o
  -4  20   4        5.71        6.18      1.57 o
  -3  20   4       15.88       18.64      2.20 o
  -2  20   4       67.75       57.65      2.30 o
  -1  20   4       11.29       14.87      1.35 o
   0  20   4      169.67      165.56      3.34 o
   1  20   4       27.36       29.58      1.37 o
   2  20   4        4.02        3.30      0.93 o
   3  20   4        1.38        1.72      1.14 o
  -3  21   4       32.32       26.72      2.40 o
  -2  21   4        2.18        2.71      1.25 o
  -1  21   4       22.85       25.84      2.03 o
   0  21   4        0.04        1.37      0.84 o
   1  21   4        2.33        0.93      0.99 o
   2  21   4       11.97       12.34      1.24 o
   3  21   4       11.28       14.09      1.75 o
  -3  22   4       30.30       32.41      2.38 o
  -2  22   4      259.46      279.04      5.86 o
  -1  22   4       38.84       44.50      2.48 o
   0  22   4        1.58        0.97      1.05 o
   1  22   4       46.20       55.53      1.99 o
   2  22   4       12.16       12.11      1.22 o
   3  22   4        8.76        6.42      1.88 o
  -2  23   4        8.39       10.40      1.68 o
  -1  23   4        2.92        2.85      1.47 o
   0  23   4        2.48        1.81      1.05 o
   1  23   4        0.59        1.83      1.17 o
   2  23   4       18.01       21.12      2.68 o
  -2  24   4       12.49       10.55      1.82 o
  -1  24   4        4.82        2.03      1.34 o
   0  24   4        7.83        6.48      1.37 o
   1  24   4        2.51        4.13      1.43 o
   2  24   4        0.43        1.20      1.33 o
  -1  25   4        0.50        3.23      1.69 o
   0  25   4        1.62        0.69      1.47 o
   1  25   4        3.85        4.04      1.26 o
  -5   0   5      108.20      109.14      3.54 o
  -3   0   5     1121.75     1039.51     11.45 o
  -1   0   5     4739.01     4918.17     33.35 o
   1   0   5     1061.65      988.19      7.76 o
   3   0   5       11.42        7.89      0.84 o
   5   0   5      104.01      105.21      5.22 o
  -6   1   5       17.05       19.76      1.68 o
  -5   1   5        8.85        7.95      1.14 o
  -4   1   5        8.27        8.60      0.92 o
  -3   1   5        3.14        7.59      0.69 o
  -2   1   5      290.53      326.69      2.31 o
  -1   1   5      853.31      845.39      5.70 o
   0   1   5      384.24      373.96      3.13 o
   1   1   5      114.37      109.59      1.22 o
   2   1   5      300.36      280.88      2.29 o
   3   1   5        8.17        5.42      0.59 o
   4   1   5        8.33        5.52      0.91 o
   5   1   5       96.27      100.36      4.70 o
   6   1   5        2.91        4.69      1.96 o
  -6   2   5      144.00      161.66      3.63 o
  -5   2   5        3.80        6.02      1.22 o
  -4   2   5        3.42        2.72      0.69 o
  -3   2   5      420.73      447.12      3.70 o
  -2   2   5     1053.70     1140.67      6.32 o
  -1   2   5      612.64      612.25      4.36 o
   0   2   5      858.06      807.60      5.12 o
   1   2   5       75.22      109.63      1.47 o
   2   2   5     3206.07     3447.68     18.15 o
   3   2   5       68.96       77.87      1.29 o
   4   2   5        0.00        0.00      0.59 o
   5   2   5        6.64        3.80      1.13 o
   6   2   5        0.03        2.86      1.89 o
  -6   3   5      116.06      122.40      4.07 o
  -5   3   5       42.82       46.59      2.31 o
  -4   3   5      141.35      123.90      2.27 o
  -3   3   5       26.72       33.46      0.94 o
  -2   3   5       96.91       97.20      1.25 o
  -1   3   5     1232.10     1131.21      5.99 o
   0   3   5      128.86       87.01      0.99 o
   1   3   5       93.99       86.74      1.13 o
   2   3   5     1483.11     1504.07      8.31 o
   3   3   5      284.39      286.42      2.58 o
   4   3   5        0.06        0.00      0.81 o
   5   3   5        3.90        2.95      1.10 o
   6   3   5        2.40        1.57      1.71 o
  -6   4   5        1.40        4.01      1.75 o
  -5   4   5       96.37      111.27      2.54 o
  -4   4   5      127.19      115.51      2.22 o
  -3   4   5       25.25       19.32      0.81 o
  -2   4   5        1.46        6.63      0.59 o
  -1   4   5     1616.51     1609.92      9.59 o
   0   4   5      401.10      451.80      2.88 o
   1   4   5      371.03      279.60      2.14 o
   2   4   5      184.76      195.27      2.87 o
   3   4   5      153.77      137.75      1.66 o
   4   4   5       27.77       29.59      1.56 o
   5   4   5        2.30        6.07      1.30 o
   6   4   5        0.07        4.06      1.61 o
  -6   5   5        0.70        4.49      1.60 o
  -5   5   5       15.71       24.43      2.17 o
  -4   5   5       47.63       53.41      1.67 o
  -3   5   5      253.20      275.17      2.65 o
  -2   5   5      238.17      201.33      2.15 o
  -1   5   5      159.46      132.04      2.41 o
   0   5   5      342.58      340.63      2.42 o
   1   5   5      177.41      131.86      1.48 o
   2   5   5       50.34       41.03      0.76 o
   3   5   5       57.56       55.50      1.26 o
   4   5   5        2.32        0.44      0.77 o
   5   5   5        3.91        9.54      1.22 o
   6   5   5        1.10        2.31      1.43 o
  -6   6   5       45.61       44.21      2.79 o
  -5   6   5       59.78       61.72      3.21 o
  -4   6   5       95.10       88.39      2.01 o
  -3   6   5      398.21      329.38      2.95 o
  -2   6   5      210.97      219.87      1.94 o
  -1   6   5       50.11       51.97      0.99 o
   0   6   5      226.42      207.09      1.63 o
   1   6   5      705.45      770.28      4.62 o
   2   6   5     5426.74     5443.87     26.23 o
   3   6   5        1.30        1.05      0.43 o
   4   6   5        5.95        7.28      1.08 o
   5   6   5       16.77       20.92      2.91 o
  -6   7   5        0.20        3.53      1.65 o
  -5   7   5        4.41        3.92      1.50 o
  -4   7   5       23.91       24.69      1.33 o
  -3   7   5        0.17        0.00      0.30 o
  -2   7   5      148.53      109.94      1.31 o
  -1   7   5      184.78      204.72      3.70 o
   0   7   5        3.92        5.90      0.38 o
   1   7   5      163.88      148.56      1.50 o
   2   7   5     1771.18     1611.54      8.57 o
   3   7   5      468.82      449.72      4.77 o
   4   7   5        0.21        0.00      0.92 o
   5   7   5       25.38       30.20      2.83 o
  -6   8   5        1.26        1.14      1.46 o
  -5   8   5       12.60       10.32      2.16 o
  -4   8   5       11.69       11.99      1.74 o
  -3   8   5       25.10       18.83      0.84 o
  -2   8   5       66.48       66.08      0.83 o
  -1   8   5       22.76       32.28      0.58 o
   0   8   5      297.25      303.27      2.41 o
   1   8   5      518.80      559.33      3.72 o
   2   8   5       91.90      108.07      1.33 o
   3   8   5      892.66      862.99      7.39 o
   4   8   5        5.39        2.95      1.03 o
   5   8   5       22.08       27.51      1.94 o
  -6   9   5        8.50       13.89      2.09 o
  -5   9   5        2.13        0.77      1.41 o
  -4   9   5        0.15        0.97      1.13 o
  -3   9   5       15.93       14.40      1.05 o
  -2   9   5      849.13      897.21      5.79 o
  -1   9   5      441.75      483.51      3.70 o
   0   9   5     1173.00     1293.03      8.25 o
   1   9   5      142.07      143.37      1.85 o
   2   9   5      360.27      330.62      3.08 o
   3   9   5     1216.54     1157.38      8.22 o
   4   9   5      313.06      324.40      4.67 o
   5   9   5        1.17        3.18      1.26 o
  -6  10   5       26.00       23.22      2.35 o
  -5  10   5       35.58       34.15      2.74 o
  -4  10   5        0.16        1.27      1.19 o
  -3  10   5      116.36      129.17      2.21 o
  -2  10   5        0.06        1.22      0.44 o
  -1  10   5       59.65       67.94      3.31 o
   0  10   5        5.49        2.28      0.38 o
   1  10   5       35.19       45.77      1.11 o
   2  10   5       72.05       75.13      1.40 o
   3  10   5       36.07       34.32      1.80 o
   4  10   5       40.40       39.83      1.74 o
   5  10   5       31.46       34.42      3.29 o
  -5  11   5       11.05       13.68      2.40 o
  -4  11   5      143.65      134.45      3.62 o
  -3  11   5      333.86      342.08      4.30 o
  -2  11   5       30.79       36.48      1.62 o
  -1  11   5       81.10       86.29      1.20 o
   0  11   5      493.54      502.28      3.66 o
   1  11   5       16.59       28.42      1.00 o
   2  11   5       83.30       79.55      1.49 o
   3  11   5        2.04        2.99      0.81 o
   4  11   5       28.71       25.54      1.53 o
   5  11   5        4.28        2.33      1.41 o
  -5  12   5       60.74       71.14      3.65 o
  -4  12   5       66.48       66.72      2.78 o
  -3  12   5      124.15      107.37      2.99 o
  -2  12   5       77.58       78.42      1.70 o
  -1  12   5       16.12       13.42      0.62 o
   0  12   5      375.19      460.43      3.60 o
   1  12   5       60.81       72.73      2.72 o
   2  12   5        3.63        1.61      0.55 o
   3  12   5       56.83       59.21      2.62 o
   4  12   5       15.37       15.64      1.21 o
   5  12   5       11.68       15.21      1.71 o
  -5  13   5        2.23        2.50      1.65 o
  -4  13   5       50.71       50.72      4.23 o
  -3  13   5      143.18      133.23      3.33 o
  -2  13   5      119.92      103.83      2.44 o
  -1  13   5       63.88       61.64      1.08 o
   0  13   5       34.42       36.57      1.18 o
   1  13   5       43.75       38.32      1.21 o
   2  13   5        0.07        0.79      0.60 o
   3  13   5        1.10        0.28      0.71 o
   4  13   5        4.53        4.69      1.00 o
   5  13   5        1.83        0.09      1.31 o
  -5  14   5        0.09        1.60      2.28 o
  -4  14   5        0.00        0.36      1.23 o
  -3  14   5      158.80      137.26      3.40 o
  -2  14   5      233.76      242.36      3.73 o
  -1  14   5       20.01       17.03      0.83 o
   0  14   5        9.01       11.49      0.89 o
   1  14   5       10.28        7.90      0.74 o
   2  14   5       41.30       46.36      1.51 o
   3  14   5        3.44        3.73      0.91 o
   4  14   5        1.25        1.40      1.00 o
   5  14   5        3.81        2.93      1.14 o
  -5  15   5        0.06        2.19      1.67 o
  -4  15   5       59.72       59.72      3.48 o
  -3  15   5       50.95       42.10      2.36 o
  -2  15   5       12.73        7.00      0.81 o
  -1  15   5      937.53      872.27      6.97 o
   0  15   5      306.94      291.31     25.58 o
   1  15   5        2.43        3.34      0.67 o
   2  15   5      135.42      136.88      2.29 o
   3  15   5        3.25        3.25      0.89 o
   4  15   5        0.32        0.68      1.08 o
  -5  16   5        9.52        6.43      2.52 o
  -4  16   5       10.66       11.21      2.16 o
  -3  16   5        6.62        7.78      1.19 o
  -2  16   5       49.50       46.43      1.91 o
  -1  16   5       75.83       65.00      1.67 o
   0  16   5       12.00        9.86      1.06 o
   1  16   5      179.31      169.71      2.43 o
   2  16   5       21.67       21.46      1.24 o
   3  16   5        5.97        4.09      0.98 o
   4  16   5        8.66        7.04      1.32 o
  -4  17   5       13.66       17.66      1.91 o
  -3  17   5       19.12       24.72      1.91 o
  -2  17   5      155.18      161.67      3.22 o
  -1  17   5        0.13        0.36      0.66 o
   0  17   5       62.48       66.26      1.55 o
   1  17   5       96.89       89.04      2.02 o
   2  17   5      170.47      143.08      2.48 o
   3  17   5        0.18        2.45      0.99 o
   4  17   5        0.01        3.71      1.26 o
  -4  18   5       13.69       19.26      1.80 o
  -3  18   5       60.29       54.42      2.82 o
  -2  18   5      103.95      102.14      2.65 o
  -1  18   5       31.94       31.91      1.80 o
   0  18   5      198.23      185.98      2.46 o
   1  18   5      381.08      345.80      4.40 o
   2  18   5      219.55      183.72      2.89 o
   3  18   5        0.90        0.12      0.97 o
   4  18   5        0.80        1.40      1.06 o
  -4  19   5        6.27        5.87      1.47 o
  -3  19   5       80.62       77.48      2.68 o
  -2  19   5      123.72      114.71      2.86 o
  -1  19   5      133.20      132.69      2.63 o
   0  19   5        2.95        2.14      0.90 o
   1  19   5      265.70      228.86      3.02 o
   2  19   5        7.52       11.26      1.15 o
   3  19   5        1.76        3.58      1.33 o
  -4  20   5        6.10        9.92      1.62 o
  -3  20   5       24.96       27.73      1.94 o
  -2  20   5        4.51        4.89      1.54 o
  -1  20   5        1.20        2.22      0.98 o
   0  20   5       28.68       34.40      1.77 o
   1  20   5       11.17       10.90      1.29 o
   2  20   5        2.61        1.21      0.99 o
   3  20   5        0.66        2.45      1.12 o
  -3  21   5        0.07        1.61      1.30 o
  -2  21   5       13.79       17.65      1.97 o
  -1  21   5       45.07       43.91      3.81 o
   0  21   5        0.79        0.57      0.92 o
   1  21   5        0.48        0.20      0.74 o
   2  21   5        6.38        4.26      1.54 o
   3  21   5        4.56        8.87      1.37 o
  -3  22   5      162.20      185.04      4.13 o
  -2  22   5      204.18      203.06      4.01 o
  -1  22   5       54.80       62.58      2.81 o
   0  22   5        6.53        5.58      1.22 o
   1  22   5        3.02        2.12      1.16 o
   2  22   5       27.83       22.46      1.60 o
  -2  23   5       60.57       78.41      3.44 o
  -1  23   5        4.53        3.82      1.41 o
   0  23   5       13.28       10.23      1.33 o
   1  23   5       76.28       73.50      2.71 o
   2  23   5        4.66        2.98      1.06 o
  -2  24   5       32.43       29.17      2.49 o
  -1  24   5        1.54        0.04      1.31 o
   0  24   5       29.27       30.77      2.12 o
   1  24   5       14.99       21.84      3.50 o
  -1  25   5        3.57        2.95      1.61 o
   0  25   5       16.98       18.90      3.30 o
  -6   0   6        3.62        4.06      1.90 o
  -4   0   6      169.54      161.52      3.70 o
  -2   0   6      662.22      713.51      6.11 o
   0   0   6       74.05       66.10      1.29 o
   2   0   6       20.82       36.45      1.57 o
   4   0   6      156.16      134.00      3.14 o
   6   0   6       48.01       45.94      4.71 o
  -6   1   6       30.81       33.54      2.69 o
  -5   1   6        4.34        8.14      1.14 o
  -4   1   6       28.13       34.18      2.29 o
  -3   1   6        1.32        3.40      0.44 o
  -2   1   6     2641.32     2919.96     14.24 o
  -1   1   6      373.76      424.63      2.66 o
   0   1   6     1380.61     1398.08      7.67 o
   1   1   6     1026.17     1037.39      5.87 o
   2   1   6      204.65      211.41      2.07 o
   3   1   6       46.69       41.84      1.08 o
   4   1   6      129.92      120.74      2.30 o
   5   1   6        5.05        6.79      1.99 o
   6   1   6        2.69        7.56      2.08 o
  -6   2   6        1.16        3.44      1.64 o
  -5   2   6       73.39       74.03      2.98 o
  -4   2   6       85.79       79.20      1.76 o
  -3   2   6      121.53      150.85      1.81 o
  -2   2   6      503.99      517.11      3.33 o
  -1   2   6      283.28      306.18      2.14 o
   0   2   6     1958.42     1894.69      9.53 o
   1   2   6      258.06      312.45      2.52 o
   2   2   6       72.47       53.83      0.98 o
   3   2   6        3.37        1.24      0.59 o
   4   2   6        9.34        6.34      0.86 o
   5   2   6        4.70        5.46      1.55 o
  -6   3   6       50.46       55.10      4.02 o
  -5   3   6       33.32       38.56      2.39 o
  -4   3   6        3.19        2.62      0.70 o
  -3   3   6       66.48       76.86      1.87 o
  -2   3   6      952.68     1121.59      6.25 o
  -1   3   6      639.06      608.29      3.66 o
   0   3   6      700.05      708.32      4.19 o
   1   3   6     1713.41     1686.46      9.42 o
   2   3   6      241.97      215.98      2.03 o
   3   3   6       18.41       14.64      0.81 o
   4   3   6        1.61        1.91      1.07 o
   5   3   6       25.72       30.76      1.95 o
  -6   4   6       34.69       46.64      3.50 o
  -5   4   6       85.29       74.09      6.10 o
  -4   4   6        3.81        2.47      0.75 o
  -3   4   6        8.11       11.38      0.99 o
  -2   4   6     2570.01     2587.94     13.14 o
  -1   4   6       36.56       27.72      0.79 o
   0   4   6       95.37      113.69      1.24 o
   1   4   6      102.00       89.98      1.11 o
   2   4   6      596.22      626.36      4.62 o
   3   4   6       21.41       20.79      0.93 o
   4   4   6        8.23        7.83      2.31 o
   5   4   6        0.19        1.51      1.48 o
  -6   5   6       49.36       44.50      2.91 o
  -5   5   6        0.04        0.28      1.10 o
  -4   5   6      204.76      227.96      3.12 o
  -3   5   6      194.16      191.38      2.09 o
  -2   5   6     2729.56     2951.53     25.50 o
  -1   5   6      340.02      363.77      3.02 o
   0   5   6      897.14     1028.77      5.84 o
   1   5   6       30.47       33.16      0.78 o
   2   5   6       63.28       60.40      1.59 o
   3   5   6      289.03      274.51      3.09 o
   4   5   6        4.25        4.00      1.34 o
   5   5   6        1.65        0.44      1.05 o
  -6   6   6        5.75       11.47      3.30 o
  -5   6   6        3.81        1.93      1.30 o
  -4   6   6      104.49      107.34      3.10 o
  -3   6   6       22.45       19.72      0.95 o
  -2   6   6      801.43      919.75      7.33 o
  -1   6   6      186.27      187.22      2.05 o
   0   6   6      193.45      237.74      2.01 o
   1   6   6       69.31      107.91      1.24 o
   2   6   6      328.75      310.03      2.39 o
   3   6   6       49.25       50.19      1.48 o
   4   6   6        0.37        1.19      1.03 o
   5   6   6       27.24       25.35      1.73 o
  -6   7   6        0.57        0.61      1.38 o
  -5   7   6        1.40        0.36      1.42 o
  -4   7   6       63.36       54.73      1.76 o
  -3   7   6      154.87      157.07      1.87 o
  -2   7   6      558.48      701.24      5.97 o
  -1   7   6      173.12      183.73      2.05 o
   0   7   6       41.14       43.27      0.71 o
   1   7   6      171.70      172.00      1.65 o
   2   7   6     1150.37     1060.27      6.09 o
   3   7   6        0.38        2.08      0.71 o
   4   7   6       32.75       36.18      1.80 o
   5   7   6       20.02       14.38      1.76 o
  -6   8   6        0.59        2.38      1.49 o
  -5   8   6        0.01        1.00      1.33 o
  -4   8   6       42.15       50.67      3.64 o
  -3   8   6      110.41      111.26      3.92 o
  -2   8   6       10.64        7.42      0.71 o
  -1   8   6     1125.68     1304.23      9.68 o
   0   8   6       98.40       79.81      1.07 o
   1   8   6        0.84        3.86      0.43 o
   2   8   6     1067.01     1093.24      6.36 o
   3   8   6       89.00       86.74      1.75 o
   4   8   6       50.98       56.04      2.21 o
   5   8   6        0.00        0.00      1.21 o
  -6   9   6       32.99       38.90      2.76 o
  -5   9   6       30.86       27.83      2.32 o
  -4   9   6      171.60      190.50      4.45 o
  -3   9   6       43.36       45.80      1.88 o
  -2   9   6       22.83       25.43      1.07 o
  -1   9   6       43.90       34.03      0.58 o
   0   9   6      163.96      198.56      1.93 o
   1   9   6       28.77       21.68      0.79 o
   2   9   6      927.29      936.72      5.59 o
   3   9   6      631.72      609.47      5.32 o
   4   9   6      127.71      134.18      2.87 o
   5   9   6        0.37        0.65      1.29 o
  -5  10   6        5.78        8.21      2.16 o
  -4  10   6        5.73        4.17      2.05 o
  -3  10   6      249.48      224.65      3.11 o
  -2  10   6       20.36       22.67      1.33 o
  -1  10   6        0.17        0.07      0.27 o
   0  10   6       15.46       18.71      0.66 o
   1  10   6       17.37       12.66      0.78 o
   2  10   6       13.46       19.17      1.13 o
   3  10   6       13.79        9.16      1.46 o
   4  10   6        3.68        6.99      1.27 o
   5  10   6        0.60        1.08      1.29 o
  -5  11   6       36.12       34.37      3.06 o
  -4  11   6       59.81       55.25      2.50 o
  -3  11   6        3.27        4.06      0.88 o
  -2  11   6      129.89      145.52      2.30 o
  -1  11   6       93.59       88.49      3.12 o
   0  11   6      330.50      364.84      2.96 o
   1  11   6      270.96      252.04      2.76 o
   2  11   6        8.09        9.80      0.81 o
   3  11   6      275.55      268.65      4.63 o
   4  11   6        9.17        9.14      1.07 o
   5  11   6        7.05       12.68      1.67 o
  -5  12   6       23.60       28.68      3.68 o
  -4  12   6        0.98        1.72      1.25 o
  -3  12   6      158.18      168.51      5.43 o
  -2  12   6       40.43       32.72      1.33 o
  -1  12   6     1015.67     1043.84      6.44 o
   0  12   6       59.39       62.01      1.07 o
   1  12   6       34.64       44.08      1.27 o
   2  12   6      174.77      176.61      3.17 o
   3  12   6       43.85       46.07      1.77 o
   4  12   6        0.48        0.69      0.90 o
   5  12   6        1.09        1.81      1.26 o
  -5  13   6       24.04       27.79      2.48 o
  -4  13   6       22.98       21.74      2.01 o
  -3  13   6       39.08       32.45      1.98 o
  -2  13   6      120.75      116.59      2.27 o
  -1  13   6      149.02      159.30      2.30 o
   0  13   6       28.99       22.46      0.80 o
   1  13   6       61.24       46.01      1.34 o
   2  13   6        0.29        0.31      0.66 o
   3  13   6       14.79       13.49      1.06 o
   4  13   6        0.68        1.29      0.91 o
   5  13   6        0.47        0.70      1.47 o
  -5  14   6       23.31       22.12      3.64 o
  -4  14   6        1.58        1.79      1.35 o
  -3  14   6      250.78      250.27      4.64 o
  -2  14   6       53.87       53.24      1.52 o
  -1  14   6        6.68        5.26      0.77 o
   0  14   6       34.36       41.22      1.27 o
   1  14   6      451.01      399.89      3.85 o
   2  14   6        1.97        0.05      0.60 o
   3  14   6        7.66        9.22      1.16 o
   4  14   6        1.10        4.48      1.02 o
  -5  15   6        5.42        5.82      2.02 o
  -4  15   6       37.46       31.55      2.33 o
  -3  15   6      325.72      297.09      5.63 o
  -2  15   6       50.46       53.80      2.54 o
  -1  15   6      104.19       95.57      1.87 o
   0  15   6       12.17       12.96      1.18 o
   1  15   6      196.76      198.31      2.61 o
   2  15   6       10.72        9.36      0.95 o
   3  15   6       24.75       30.61      1.69 o
   4  15   6       11.07       10.42      1.45 o
  -5  16   6       17.06       22.35      2.42 o
  -4  16   6        0.83        6.41      2.40 o
  -3  16   6       53.57       54.00      3.29 o
  -2  16   6      253.10      269.27      3.41 o
  -1  16   6      645.06      673.45      5.98 o
   0  16   6       65.44       62.16      1.37 o
   1  16   6      173.73      174.35      2.53 o
   2  16   6       61.47       53.62      1.72 o
   3  16   6       27.51       27.55      1.69 o
   4  16   6       50.85       65.35      2.28 o
  -4  17   6        5.41        2.97      1.55 o
  -3  17   6       99.56       92.92      3.10 o
  -2  17   6       16.08       17.60      1.44 o
  -1  17   6      200.24      188.16      3.16 o
   0  17   6       63.51       57.87      1.84 o
   1  17   6       74.29       64.13      1.78 o
   2  17   6       20.49       20.44      1.44 o
   3  17   6       10.83       10.20      1.72 o
   4  17   6        1.93        2.75      1.11 o
  -4  18   6        0.83        1.26      1.24 o
  -3  18   6       41.57       47.03      2.25 o
  -2  18   6       15.53       13.20      1.83 o
  -1  18   6        5.52        6.41      0.98 o
   0  18   6       16.49       16.06      1.30 o
   1  18   6        3.23        4.65      0.99 o
   2  18   6       35.75       37.95      1.78 o
   3  18   6        0.08        1.54      1.09 o
   4  18   6       25.38       29.76      2.03 o
  -4  19   6        7.44        8.13      1.57 o
  -3  19   6       18.08       17.59      1.63 o
  -2  19   6      207.92      201.30      4.99 o
  -1  19   6       31.09       32.15      1.83 o
   0  19   6       43.17       43.60      2.08 o
   1  19   6       29.14       30.16      1.48 o
   2  19   6       24.28       24.39      1.53 o
   3  19   6       16.23       11.18      2.40 o
  -3  20   6        2.00        1.87      1.21 o
  -2  20   6      160.67      165.83      3.50 o
  -1  20   6       62.95       61.47      2.16 o
   0  20   6       15.83       12.90      1.30 o
   1  20   6        0.23        2.39      0.77 o
   2  20   6        1.45        1.32      0.93 o
   3  20   6        2.27        0.59      1.00 o
  -3  21   6       25.36       23.93      1.93 o
  -2  21   6      192.11      230.99      5.92 o
  -1  21   6       52.22       42.64      2.56 o
   0  21   6       39.43       42.85      2.10 o
   1  21   6        0.01        0.80      0.91 o
   2  21   6        3.70        6.16      1.20 o
   3  21   6       18.38       20.36      1.70 o
  -3  22   6        0.20        1.99      1.33 o
  -2  22   6       59.15       64.00      2.71 o
  -1  22   6        3.48        4.94      1.41 o
   0  22   6       51.03       50.52      2.33 o
   1  22   6        0.05        1.18      1.29 o
   2  22   6       29.91       34.46      2.26 o
  -2  23   6       43.57       51.90      3.86 o
  -1  23   6       77.44       67.90      3.08 o
   0  23   6        0.00        0.82      1.09 o
   1  23   6        0.11        2.29      1.38 o
   2  23   6       12.55       14.44      2.00 o
  -1  24   6       53.29       67.27      3.17 o
   0  24   6        0.15        1.37      1.23 o
   1  24   6        7.28        9.27      1.60 o
  -5   0   7        0.00        5.00      1.50 o
  -3   0   7       74.67       85.32      1.76 o
  -1   0   7       36.01       31.29      1.39 o
   1   0   7       29.85       50.76      1.19 o
   3   0   7       57.06       47.19      2.16 o
   5   0   7       67.65       64.03      4.88 o
  -6   1   7       38.72       33.23      4.36 o
  -5   1   7      295.00      292.12      4.02 o
  -4   1   7      114.29      109.15      2.10 o
  -3   1   7        3.34        8.30      0.80 o
  -2   1   7        7.36        5.68      0.94 o
  -1   1   7      340.53      404.76      2.97 o
   0   1   7      386.35      375.76      2.97 o
   1   1   7     1157.21     1218.81      7.71 o
   2   1   7      128.14      148.05      2.02 o
   3   1   7        0.20        1.18      0.58 o
   4   1   7       30.51       29.25      1.36 o
   5   1   7       60.23       56.40      5.63 o
  -6   2   7       24.47       25.39      2.32 o
  -5   2   7        2.02        4.23      1.26 o
  -4   2   7       57.40       57.37      1.52 o
  -3   2   7       30.92       33.45      0.88 o
  -2   2   7      503.82      503.56      3.22 o
  -1   2   7     2223.96     2370.97     11.70 o
   0   2   7      183.08      160.03      1.79 o
   1   2   7      742.82      737.16      6.14 o
   2   2   7       43.53       48.65      1.20 o
   3   2   7        9.01       10.22      0.83 o
   4   2   7      116.51      100.72      2.45 o
   5   2   7       16.90       21.10      3.44 o
  -6   3   7        1.40        4.38      1.71 o
  -5   3   7       87.37       91.80      3.09 o
  -4   3   7       12.51       11.64      0.88 o
  -3   3   7      110.18      121.15      1.99 o
  -2   3   7      228.21      189.73      5.97 o
  -1   3   7      477.37      603.66      3.79 o
   0   3   7        3.87        4.32      0.51 o
   1   3   7      106.19      105.01      1.22 o
   2   3   7       88.80       68.19      1.26 o
   3   3   7      204.22      204.37      2.42 o
   4   3   7       46.48       48.18      2.08 o
   5   3   7        0.03        0.08      1.19 o
  -6   4   7       82.37       85.46      3.59 o
  -5   4   7       99.99      100.32      3.20 o
  -4   4   7        2.85        2.18      0.70 o
  -3   4   7        6.77        5.57      0.50 o
  -1   4   7       42.57       36.76      0.74 o
   0   4   7      171.95      214.93      1.88 o
   1   4   7     1056.02     1152.32      9.13 o
   2   4   7      262.50      262.25      3.13 o
   3   4   7       13.90       17.49      0.85 o
   4   4   7        7.17        4.62      1.31 o
   5   4   7       17.41       12.29      1.76 o
  -6   5   7       12.72       14.02      2.10 o
  -5   5   7       22.95       25.17      3.20 o
  -4   5   7       21.10       26.16      1.43 o
  -3   5   7      656.81      649.46      5.31 o
  -1   5   7      511.88      553.36      3.80 o
   0   5   7      338.00      380.07      2.80 o
   1   5   7      337.81      361.92      2.79 o
   2   5   7      297.14      259.27      2.48 o
   3   5   7      695.66      636.83      4.70 o
   4   5   7       10.02       11.23      1.38 o
   5   5   7        0.13        0.24      1.49 o
  -6   6   7        7.45        8.57      1.74 o
  -5   6   7      101.20      100.76      4.36 o
  -4   6   7        0.66        1.78      1.00 o
  -3   6   7      125.13      135.70      1.74 o
  -1   6   7     1557.21     1730.00     10.10 o
   0   6   7      938.61     1190.15      6.85 o
   1   6   7      632.07      620.57      4.12 o
   2   6   7        8.13       11.01      1.38 o
   3   6   7      765.34      700.29      6.97 o
   4   6   7       81.11       67.81      2.38 o
   5   6   7       23.26       26.16      2.00 o
  -6   7   7        4.15        2.51      1.52 o
  -5   7   7      109.07      117.12      4.18 o
  -4   7   7        7.53        4.72      1.00 o
  -3   7   7      475.56      497.46      5.02 o
  -2   7   7      442.98      460.86      4.96 o
  -1   7   7      677.48      706.81      6.03 o
   0   7   7      233.88      235.61      1.96 o
   1   7   7       17.79       15.99      0.74 o
   2   7   7        2.03        2.41      0.53 o
   3   7   7      103.64       96.49      1.99 o
   4   7   7        0.29        3.08      1.10 o
   5   7   7        5.81        1.38      1.30 o
  -6   8   7        0.04        3.29      1.72 o
  -5   8   7       82.49       78.13      4.84 o
  -4   8   7       44.84       48.27      2.47 o
  -3   8   7        0.29        1.92      0.76 o
  -2   8   7       30.14       23.70      1.06 o
  -1   8   7      702.63      669.15      5.02 o
   0   8   7        0.57        0.39      0.27 o
   1   8   7       73.51       76.98      1.73 o
   2   8   7       27.03       23.02      1.11 o
   3   8   7     1959.07     1852.54     12.44 o
   4   8   7       26.78       25.28      1.55 o
   5   8   7        0.81        3.48      1.53 o
  -6   9   7        0.69        4.20      1.57 o
  -5   9   7       34.34       34.81      2.65 o
  -4   9   7       32.84       32.22      3.50 o
  -3   9   7      126.57      109.42      2.27 o
  -2   9   7       92.63      109.41      1.98 o
  -1   9   7      474.56      423.02      3.96 o
   0   9   7        1.30        0.83      0.33 o
   1   9   7        0.46        0.77      0.37 o
   2   9   7       86.90       82.20      1.26 o
   3   9   7     1187.35     1092.29      8.07 o
   4   9   7        0.18        1.01      0.77 o
   5   9   7       19.57       12.89      2.83 o
  -5  10   7        9.54       11.36      2.67 o
  -4  10   7       77.72       76.80      6.56 o
  -3  10   7       86.77       82.99      2.54 o
  -2  10   7        6.02        1.16      0.63 o
  -1  10   7      194.89      195.65      1.76 o
   0  10   7      124.84      141.46      1.64 o
   1  10   7      123.29      113.45      1.63 o
   2  10   7        0.11        1.27      0.46 o
   3  10   7       18.42       13.86      1.80 o
   4  10   7        5.33        2.13      0.94 o
   5  10   7        7.82        5.53      1.56 o
  -5  11   7       48.05       52.11      2.92 o
  -4  11   7       30.61       36.84      2.36 o
  -3  11   7      248.21      242.66      3.38 o
  -2  11   7       36.16       41.72      1.39 o
  -1  11   7      257.23      238.85      3.08 o
   0  11   7      502.15      462.66      3.56 o
   1  11   7       37.29       39.44      1.18 o
   2  11   7        2.72        4.48      0.75 o
   3  11   7        0.16        2.24      0.75 o
   4  11   7        0.12        1.74      1.27 o
   5  11   7        0.48        0.00      1.23 o
  -5  12   7        0.38        1.83      1.48 o
  -4  12   7        0.00        1.30      1.13 o
  -3  12   7        0.49        0.31      0.75 o
  -2  12   7      427.38      421.05      5.38 o
  -1  12   7      542.18      523.07      4.77 o
   0  12   7        9.14        4.49      0.50 o
   1  12   7       45.89       59.00      1.34 o
   2  12   7      670.14      645.58      5.99 o
   3  12   7       97.61       98.61      2.47 o
   4  12   7        3.05        3.57      0.97 o
   5  12   7        0.04        0.00      1.26 o
  -5  13   7       83.18       91.23      3.59 o
  -4  13   7        0.45        0.00      1.23 o
  -3  13   7      176.42      164.35      4.29 o
  -2  13   7      559.34      526.03      5.33 o
  -1  13   7       26.63       24.96      1.34 o
   0  13   7        3.65        3.38      0.48 o
   1  13   7      111.43       99.99      1.77 o
   2  13   7      110.89      140.70      2.61 o
   3  13   7       10.03       12.28      1.34 o
   4  13   7        3.15        4.94      1.09 o
  -5  14   7        0.01        2.71      2.27 o
  -4  14   7      145.33      149.18      4.74 o
  -3  14   7       21.17       17.32      2.68 o
  -2  14   7       59.66       55.20      1.98 o
  -1  14   7       89.97      101.98      2.51 o
   0  14   7       15.01       17.72      1.14 o
   1  14   7       14.18        7.80      0.81 o
   2  14   7        0.92        1.46      0.76 o
   3  14   7       37.84       37.20      1.86 o
   4  14   7       15.30       12.48      1.36 o
  -5  15   7       15.71       24.23      2.41 o
  -4  15   7       47.04       49.55      2.77 o
  -3  15   7       21.61       21.22      3.37 o
  -2  15   7      115.34      114.37      2.53 o
  -1  15   7        0.02        0.60      0.63 o
   0  15   7       16.70       19.53      1.18 o
   1  15   7       74.02       61.04      1.55 o
   2  15   7      125.96      115.75      2.88 o
   3  15   7        0.14        0.48      0.92 o
   4  15   7        5.98        8.03      1.41 o
  -4  16   7       37.43       33.60      2.42 o
  -3  16   7        6.66        5.49      1.28 o
  -2  16   7     1071.13     1015.95      8.91 o
  -1  16   7       89.53      100.24      2.08 o
   0  16   7       12.45       10.46      1.56 o
   1  16   7      250.81      228.93      2.86 o
   2  16   7      185.49      172.90      3.04 o
   3  16   7       17.62       17.80      1.50 o
   4  16   7        1.36        1.97      1.23 o
  -4  17   7       60.65       61.15      3.10 o
  -3  17   7       44.11       37.28      2.01 o
  -2  17   7       45.58       44.31      2.07 o
  -1  17   7      190.70      191.51      2.88 o
   0  17   7        0.79        0.00      0.72 o
   1  17   7      241.77      225.00      3.66 o
   2  17   7       89.39       86.30      2.28 o
   3  17   7       14.83       18.25      1.52 o
   4  17   7        0.81        2.77      1.41 o
  -4  18   7        0.33        1.84      1.72 o
  -3  18   7        0.00        0.32      1.01 o
  -2  18   7        1.72        0.82      0.99 o
  -1  18   7       22.70       18.05      1.19 o
   0  18   7        0.20        0.35      0.78 o
   1  18   7        1.22        1.31      0.73 o
   2  18   7        5.82        5.91      1.03 o
   3  18   7       24.65       22.43      1.71 o
  -4  19   7       31.86       37.65      2.36 o
  -3  19   7        0.31        0.11      1.18 o
  -2  19   7       11.26       11.31      1.42 o
  -1  19   7        1.71        4.59      0.88 o
   0  19   7      130.36      122.11      2.81 o
   1  19   7        2.41        2.75      1.04 o
   2  19   7        0.30        1.56      0.95 o
   3  19   7        5.68        5.93      1.57 o
  -3  20   7        3.83        2.61      1.26 o
  -2  20   7        1.31        0.93      1.10 o
  -1  20   7      100.89       93.62      2.19 o
   0  20   7        3.65        4.97      1.54 o
   1  20   7        5.10        4.70      1.18 o
   2  20   7       88.84       89.18      2.56 o
   3  20   7        0.68        3.71      1.81 o
  -3  21   7       50.48       43.54      3.00 o
  -2  21   7       14.23       13.77      1.54 o
  -1  21   7       20.93       25.92      1.72 o
   0  21   7       85.26       88.32      2.63 o
   1  21   7       16.38       13.25      1.75 o
   2  21   7        1.13        1.47      1.03 o
  -3  22   7       38.58       41.08      3.18 o
  -2  22   7        3.65        4.83      1.38 o
  -1  22   7        3.15        6.87      1.55 o
   0  22   7        3.52        3.51      1.25 o
   1  22   7       43.55       40.72      2.25 o
   2  22   7        3.97        1.53      1.35 o
  -2  23   7       19.60       18.10      1.76 o
  -1  23   7       24.20       23.17      2.30 o
   0  23   7       30.25       32.21      2.09 o
   1  23   7       19.63       22.78      2.36 o
  -1  24   7        5.63        3.91      2.60 o
   0  24   7        3.90        3.96      1.47 o
  -6   0   8       42.84       40.94      7.85 o
  -4   0   8      599.63      619.04      8.16 o
  -2   0   8       99.43      118.88      2.08 o
   0   0   8     1106.16      933.03      7.81 o
   2   0   8      228.08      206.80      3.22 o
   4   0   8       42.92       39.79      2.18 o
  -6   1   8        0.50        0.00      3.28 o
  -5   1   8        9.56       14.00      1.23 o
  -4   1   8      103.44       98.49      1.96 o
  -3   1   8      199.84      187.19      2.20 o
  -2   1   8      154.36      153.95      1.81 o
  -1   1   8       33.59       33.92      0.81 o
   0   1   8      124.94      142.36      1.70 o
   1   1   8      395.23      426.85      3.10 o
   2   1   8        3.26        6.42      0.58 o
   3   1   8       17.51       16.50      1.08 o
   4   1   8        8.95        1.83      0.85 o
   5   1   8        1.11        3.01      2.13 o
  -6   2   8        0.64        2.56      1.55 o
  -5   2   8       90.35       95.91      3.20 o
  -4   2   8       94.93       76.54      1.98 o
  -3   2   8        0.00        0.61      0.36 o
  -2   2   8      233.81      215.18      1.83 o
  -1   2   8     2230.71     2326.22     12.02 o
   0   2   8      210.27      284.21      2.37 o
   1   2   8       22.98       24.72      0.73 o
   2   2   8        4.14        4.44      0.53 o
   3   2   8      170.67      186.70      2.55 o
   4   2   8        8.84       10.26      1.85 o
   5   2   8        1.10        2.24      1.70 o
  -6   3   8        1.44        3.52      1.60 o
  -5   3   8        3.17        7.50      1.61 o
  -4   3   8       66.22       63.13      1.64 o
  -3   3   8       11.18        6.78      0.48 o
  -2   3   8      378.46      354.84      2.67 o
  -1   3   8       23.60       21.29      0.70 o
   0   3   8        8.68       12.42      0.59 o
   1   3   8       31.60       36.71      1.29 o
   2   3   8      195.25      171.05      2.48 o
   3   3   8        1.60        0.51      0.52 o
   4   3   8        1.19        0.09      0.96 o
   5   3   8        0.35        1.00      1.40 o
  -6   4   8        1.29        2.66      1.50 o
  -5   4   8        4.29        6.00      1.39 o
  -4   4   8      264.47      262.50      4.16 o
  -3   4   8      313.21      332.26      2.89 o
  -2   4   8     1568.56     1595.59      8.70 o
  -1   4   8      261.50      283.22      2.26 o
   0   4   8       39.09       47.50      1.43 o
   1   4   8        7.37        5.57      0.48 o
   2   4   8      191.67      211.59      2.54 o
   3   4   8       21.64       17.32      1.39 o
   4   4   8       12.83       21.24      2.35 o
   5   4   8       20.60       31.34      2.01 o
  -6   5   8        3.05        1.75      1.48 o
  -5   5   8       28.28       32.83      2.83 o
  -4   5   8       10.42        9.77      1.08 o
  -3   5   8      150.28      155.56      1.82 o
  -2   5   8        0.84        0.57      0.74 o
  -1   5   8      134.33      140.49      2.07 o
   0   5   8       10.26        9.15      0.57 o
   1   5   8     1053.20     1046.96      6.25 o
   2   5   8        0.91        0.39      0.47 o
   3   5   8      160.60      157.90      2.29 o
   4   5   8        0.39        1.64      1.12 o
   5   5   8        0.08        0.00      1.14 o
  -6   6   8        5.31        0.90      1.49 o
  -5   6   8       13.22       19.06      3.41 o
  -4   6   8       12.42       13.41      1.36 o
  -3   6   8       78.62       65.96      1.74 o
  -2   6   8      372.17      316.59      3.53 o
  -1   6   8      262.64      270.55      2.20 o
   0   6   8     1589.25     1664.46      9.51 o
   1   6   8       46.35       51.96      1.04 o
   2   6   8       19.35       28.89      1.02 o
   3   6   8       27.31       32.92      2.20 o
   4   6   8        4.18        5.85      1.26 o
   5   6   8       22.38       25.22      1.93 o
  -6   7   8       17.58       13.99      2.00 o
  -5   7   8       14.42       12.70      2.59 o
  -4   7   8      150.94      148.14      4.05 o
  -3   7   8       46.59       50.84      1.59 o
  -2   7   8       49.35       32.15      1.31 o
  -1   7   8       10.44       16.76      0.53 o
   0   7   8      253.60      269.65      2.55 o
   1   7   8      197.47      165.19      1.83 o
   2   7   8       60.86       76.59      1.93 o
   3   7   8       31.65       27.12      1.78 o
   4   7   8       67.72       60.68      2.89 o
   5   7   8       11.09       13.87      1.51 o
  -6   8   8        1.52        2.64      2.34 o
  -5   8   8       10.63       15.58      1.94 o
  -4   8   8        7.06        4.96      1.24 o
  -3   8   8       69.93       85.41      2.93 o
  -2   8   8        1.62        3.15      0.85 o
  -1   8   8       12.30       11.96      0.51 o
   0   8   8       69.89       62.15      1.19 o
   1   8   8       41.78       52.01      1.09 o
   2   8   8      652.33      606.29      5.00 o
   3   8   8        2.59        5.88      0.96 o
   4   8   8       95.46       89.01      3.56 o
   5   8   8        0.51        2.03      1.30 o
  -5   9   8       31.91       30.21      2.38 o
  -4   9   8       90.82       91.22      2.98 o
  -3   9   8        7.80        6.97      0.96 o
  -2   9   8       34.52      564.56    192.54 o
  -1   9   8      303.54      322.03      2.38 o
   0   9   8       92.48       97.68      1.29 o
   1   9   8        5.08        6.82      0.58 o
   2   9   8       74.16       65.99      1.52 o
   3   9   8        1.85        2.27      1.34 o
   4   9   8        0.66        1.79      1.02 o
   5   9   8        8.55        5.43      1.54 o
  -5  10   8        1.58        1.00      2.26 o
  -4  10   8        1.84        2.98      1.39 o
  -3  10   8       32.10       38.57      1.57 o
  -2  10   8       69.15       86.07      1.88 o
  -1  10   8        0.93        0.08      0.53 o
   0  10   8        0.00        0.55      0.35 o
   1  10   8        0.47        1.63      0.46 o
   2  10   8      221.00      220.66      2.61 o
   3  10   8       11.42        4.72      0.97 o
   4  10   8      152.33      139.69      2.87 o
   5  10   8        4.34        6.69      1.50 o
  -5  11   8       15.65       21.70      2.24 o
  -4  11   8        2.19        0.14      1.17 o
  -3  11   8        0.00        0.68      0.92 o
  -2  11   8       61.81       58.88      2.17 o
  -1  11   8       67.36       72.78      1.76 o
   0  11   8       22.22       13.08      0.77 o
   1  11   8       20.84       19.65      0.94 o
   2  11   8       61.23       63.33      1.99 o
   3  11   8      142.70      138.20      2.78 o
   4  11   8        4.25        3.72      1.28 o
   5  11   8        7.59        7.10      1.59 o
  -5  12   8       57.85       61.34      4.64 o
  -4  12   8      141.07      125.93      3.53 o
  -3  12   8        2.79        3.19      0.92 o
  -2  12   8     1038.96      962.61      8.54 o
  -1  12   8      159.28      158.03      2.38 o
   0  12   8      211.75      215.04      2.24 o
   1  12   8      125.41      113.77      1.94 o
   2  12   8       59.46       60.93      1.87 o
   3  12   8       70.37       79.28      2.39 o
   4  12   8       31.96       30.64      1.74 o
  -5  13   8       19.19       29.35      2.95 o
  -4  13   8        0.21        2.68      1.38 o
  -3  13   8        6.13        3.59      2.27 o
  -2  13   8      798.53      787.03     10.31 o
  -1  13   8     1269.47     1251.53      9.47 o
   0  13   8       17.05       14.52      0.71 o
   1  13   8       20.63       23.18      1.18 o
   2  13   8      103.78      100.90      2.39 o
   3  13   8       98.93       93.67      3.08 o
   4  13   8        0.39        1.69      1.26 o
  -5  14   8       50.25       52.00      3.43 o
  -4  14   8        4.07        2.09      1.40 o
  -3  14   8       24.13       22.67      1.81 o
  -2  14   8        0.39        1.34      0.87 o
  -1  14   8        2.72        0.81      1.71 o
   0  14   8       83.97       85.63      1.45 o
   1  14   8       82.11       81.67      3.10 o
   2  14   8        0.67        1.34      0.92 o
   3  14   8        3.29        3.39      1.16 o
   4  14   8       12.52        8.65      1.61 o
  -5  15   8       11.04       12.48      2.16 o
  -4  15   8        0.40        0.61      1.29 o
  -3  15   8       65.89       56.05      2.54 o
  -2  15   8        0.00        1.56      0.84 o
  -1  15   8      163.52      176.22      8.46 o
   0  15   8      118.18      130.12      2.63 o
   1  15   8        0.14        0.50      0.70 o
   2  15   8       42.34       34.86      1.80 o
   3  15   8       12.17       14.70      3.00 o
   4  15   8        3.56        3.74      1.45 o
  -4  16   8        1.72        1.71      2.00 o
  -3  16   8        7.98        1.87      1.27 o
  -2  16   8      384.88      378.96      5.11 o
  -1  16   8      276.48      269.93      3.77 o
   0  16   8       14.86       19.40      1.38 o
   1  16   8        2.76        1.94      0.79 o
   2  16   8       59.10       46.40      2.07 o
   3  16   8       59.10       68.38      2.50 o
   4  16   8        0.99        4.33      1.61 o
  -4  17   8        1.53        0.98      1.52 o
  -3  17   8        8.75        7.69      1.34 o
  -2  17   8        7.37        8.89      1.07 o
  -1  17   8      285.04      294.25      4.28 o
   0  17   8       17.06       19.64      1.45 o
   1  17   8       22.98       25.29      1.31 o
   2  17   8       62.52       55.50      2.04 o
   3  17   8        0.19        1.21      1.01 o
  -4  18   8        4.79        9.86      3.40 o
  -3  18   8        0.01        0.00      1.05 o
  -2  18   8      122.84      115.22      2.94 o
  -1  18   8       26.88       22.02      1.38 o
   0  18   8        0.08        0.38      0.92 o
   1  18   8        1.01        1.78      1.03 o
   2  18   8       13.33       11.10      1.83 o
   3  18   8       49.98       60.91      2.52 o
  -4  19   8       24.69       29.52      2.26 o
  -3  19   8        0.06        1.21      1.70 o
  -2  19   8        4.50        2.47      1.16 o
  -1  19   8        0.13        1.09      0.89 o
   0  19   8        0.14        1.51      0.99 o
   1  19   8       12.64       10.25      1.39 o
   2  19   8       10.77       16.63      1.61 o
   3  19   8        0.05        2.60      1.22 o
  -3  20   8      103.08      110.58      4.41 o
  -2  20   8       26.81       22.33      1.78 o
  -1  20   8        5.10        5.33      1.49 o
   0  20   8       50.17       52.88      2.30 o
   1  20   8       56.97       57.39      2.78 o
   2  20   8        3.61        4.71      1.10 o
   3  20   8        1.43        0.21      1.23 o
  -3  21   8        1.77        0.89      1.21 o
  -2  21   8        3.70        3.11      1.31 o
  -1  21   8        3.39        3.17      1.32 o
   0  21   8       14.47       15.56      1.57 o
   1  21   8        2.20        2.61      1.30 o
   2  21   8        0.38        3.45      1.42 o
  -2  22   8       23.42       24.87      1.90 o
  -1  22   8        1.75        1.70      1.96 o
   0  22   8       53.40       70.05      2.77 o
   1  22   8        8.44        8.15      1.69 o
   2  22   8        0.06        3.55      1.40 o
  -2  23   8       13.99       14.86      1.94 o
  -1  23   8        6.44        3.38      1.60 o
   0  23   8       94.99      106.26      3.09 o
   1  23   8        0.01        5.16      1.67 o
  -5   0   9       73.33       64.51      8.33 o
  -3   0   9      139.13      142.33      2.48 o
  -1   0   9      711.35      723.26      6.51 o
   1   0   9     1439.71     1512.73     12.07 o
   3   0   9       32.79       32.57      1.93 o
   5   0   9        3.89       10.24      2.86 o
  -6   1   9        0.01        0.71      3.20 o
  -5   1   9       14.45       11.97      2.49 o
  -4   1   9      111.23       97.02      2.05 o
  -3   1   9        6.55        8.68      0.66 o
  -2   1   9       52.42       60.69      0.99 o
  -1   1   9      413.06      454.94      3.62 o
   0   1   9      153.02      205.14      2.05 o
   1   1   9      219.11      230.36      2.15 o
   2   1   9       71.29       76.74      1.36 o
   3   1   9       16.54        9.65      0.92 o
   4   1   9       53.17       51.49      1.89 o
   5   1   9        2.23        1.19      1.67 o
  -6   2   9        0.01        0.47      4.22 o
  -5   2   9       31.71       29.72      3.27 o
  -4   2   9       73.59       72.29      1.92 o
  -3   2   9       92.80      115.03      1.67 o
  -2   2   9       20.97       11.66      0.67 o
  -1   2   9       26.66       18.44      0.66 o
   0   2   9      160.23      155.69      1.82 o
   1   2   9      223.98      237.81      2.88 o
   2   2   9       96.76       91.90      1.79 o
   3   2   9        3.24        4.49      1.14 o
   4   2   9       15.68       12.39      1.37 o
   5   2   9        1.31        0.00      1.74 o
  -6   3   9       22.46       21.41      4.37 o
  -5   3   9      160.74      160.91      3.94 o
  -4   3   9        0.40        0.00      0.73 o
  -3   3   9      249.86      275.81      2.73 o
  -2   3   9      295.31      315.71      2.43 o
  -1   3   9        7.42       16.08      0.69 o
   0   3   9      607.70      609.45      4.13 o
   1   3   9       60.99       61.64      1.07 o
   2   3   9        0.27        1.20      0.64 o
   3   3   9        0.25        0.37      0.71 o
   4   3   9        4.67        1.27      1.03 o
   5   3   9        5.11        4.63      1.84 o
  -6   4   9        5.61        5.65      2.79 o
  -5   4   9       10.60       14.80      2.78 o
  -4   4   9       72.58       72.23      2.49 o
  -3   4   9      339.69      316.03      3.04 o
  -2   4   9       11.47       17.23      0.61 o
  -1   4   9      471.45      448.69      3.20 o
   0   4   9      662.80      790.12      5.30 o
   1   4   9       48.78       44.16      1.04 o
   2   4   9      122.72      120.67      2.00 o
   3   4   9       28.22       31.83      1.46 o
   4   4   9       19.72       18.27      2.12 o
   5   4   9        0.02        0.70      1.32 o
  -6   5   9        4.22        2.30      1.62 o
  -5   5   9       37.84       43.03      2.42 o
  -4   5   9      202.56      195.65      3.55 o
  -3   5   9       98.39       92.46      2.37 o
  -2   5   9      390.77      337.43      3.41 o
  -1   5   9       56.86       92.25      1.37 o
   0   5   9      491.01      494.87      3.60 o
   1   5   9        1.26        1.60      0.46 o
   2   5   9      143.13      135.69      1.91 o
   3   5   9       17.73       18.62      1.53 o
   4   5   9        3.46        1.37      1.05 o
   5   5   9        1.03        0.22      1.29 o
  -6   6   9        7.92       10.20      1.83 o
  -5   6   9       10.80       11.23      2.45 o
  -4   6   9       28.29       30.24      1.62 o
  -3   6   9     1165.90     1180.12      9.66 o
  -2   6   9      468.47      524.16      4.47 o
  -1   6   9       75.95      121.03      1.74 o
   0   6   9       10.41       14.60      0.68 o
   1   6   9       37.25       31.45      0.86 o
   2   6   9      331.69      312.49      3.11 o
   3   6   9       10.52        8.40      1.87 o
   4   6   9       66.20       66.00      2.64 o
   5   6   9        2.96        4.14      1.77 o
  -6   7   9        7.72        9.98      1.89 o
  -5   7   9        8.07        6.76      2.28 o
  -4   7   9      213.80      202.01      3.34 o
  -3   7   9      151.78      160.41      3.25 o
  -2   7   9       66.11       51.72      2.31 o
  -1   7   9      593.62      656.54      4.27 o
   0   7   9        2.16        3.26      0.48 o
   1   7   9        1.04        1.76      0.65 o
   2   7   9       57.87       48.89      1.45 o
   3   7   9      166.18      157.50      3.75 o
   4   7   9        5.60        1.76      1.16 o
   5   7   9        1.20        0.64      1.39 o
  -5   8   9       17.10       10.90      1.75 o
  -4   8   9       75.37       65.32      1.98 o
  -3   8   9      128.14      126.55      2.43 o
  -2   8   9        9.40       11.54      1.63 o
  -1   8   9       43.03       62.41      1.15 o
   0   8   9      103.10      129.41      1.52 o
   1   8   9       21.19       21.11      1.09 o
   2   8   9        1.61        2.08      0.66 o
   3   8   9      239.79      245.91      3.68 o
   4   8   9      127.75      106.59      4.65 o
   5   8   9       43.70       64.60      3.03 o
  -5   9   9       13.17       10.95      1.83 o
  -4   9   9        2.03        0.86      1.18 o
  -3   9   9        0.24        2.35      0.88 o
  -2   9   9        0.48        0.98      0.95 o
  -1   9   9       41.20       28.47      1.23 o
   0   9   9      145.52      145.12      1.53 o
   1   9   9        0.62        0.71      0.49 o
   2   9   9      128.59      114.76      2.67 o
   3   9   9       30.85       32.71      2.09 o
   4   9   9       43.09       41.90      2.22 o
   5   9   9       25.87       25.59      4.14 o
  -5  10   9       15.93       26.15      2.29 o
  -4  10   9       73.14       73.90      3.71 o
  -3  10   9        6.68        7.33      0.97 o
  -2  10   9       29.24       25.74      1.31 o
  -1  10   9       46.49       54.47      1.39 o
   0  10   9      170.98      165.81      2.08 o
   1  10   9        0.09        0.49      0.46 o
   2  10   9      953.03      924.92      6.78 o
   3  10   9      192.52      179.20      3.96 o
   4  10   9        2.96        2.10      1.11 o
  -5  11   9        0.58        2.99      1.53 o
  -4  11   9       23.97       17.39      1.76 o
  -3  11   9       20.27       18.45      1.24 o
  -2  11   9      347.71      346.10      4.16 o
  -1  11   9      135.34      161.18      2.80 o
   0  11   9       72.70       73.93      1.22 o
   1  11   9       39.28       43.06      1.21 o
   2  11   9      631.16      616.64     10.10 o
   3  11   9       83.29       70.47      2.28 o
   4  11   9       64.49       48.86      3.59 o
  -5  12   9        6.10        5.37      1.51 o
  -4  12   9       34.58       32.99      2.31 o
  -3  12   9       40.53       37.30      1.68 o
  -2  12   9       86.08       84.06      2.11 o
  -1  12   9      204.62      191.45      2.73 o
   0  12   9      204.32      199.08      2.23 o
   1  12   9      116.50      110.79      2.22 o
   2  12   9       86.50       80.83      2.02 o
   3  12   9       17.92       28.00      2.60 o
   4  12   9       42.96       39.30      2.36 o
  -5  13   9       10.25        9.85      1.86 o
  -4  13   9       52.02       53.97      5.00 o
  -3  13   9      136.87      128.64      2.65 o
  -2  13   9      105.82      109.08      2.39 o
  -1  13   9       56.20       47.33      1.67 o
   0  13   9        9.87       11.01      0.89 o
   1  13   9      285.77      252.23      3.74 o
   2  13   9      164.69      158.59      4.11 o
   3  13   9        0.53        1.34      1.10 o
   4  13   9        2.08        5.92      1.52 o
  -5  14   9       10.75        6.75      2.57 o
  -4  14   9        0.53        1.19      1.29 o
  -3  14   9        0.02        0.00      1.04 o
  -2  14   9      102.38       85.10      2.64 o
  -1  14   9       48.99       58.12      1.73 o
   0  14   9       29.54       30.76      1.29 o
   1  14   9      159.49      146.64      2.40 o
   2  14   9      439.63      427.96      6.11 o
   3  14   9       12.37        7.77      1.33 o
   4  14   9        5.82        2.44      1.73 o
  -4  15   9       11.52       14.13      1.91 o
  -3  15   9        0.03        0.70      1.16 o
  -2  15   9      644.44      626.82      5.98 o
  -1  15   9      145.40      147.76      7.44 o
   0  15   9       13.64       12.61      1.25 o
   1  15   9       82.55       68.98      1.79 o
   2  15   9        4.64        3.27      0.94 o
   3  15   9       33.83       29.15      1.83 o
   4  15   9        1.77        3.33      1.99 o
  -4  16   9       68.30       64.58      2.96 o
  -3  16   9        0.02        0.98      1.38 o
  -2  16   9      104.84      101.01      2.76 o
  -1  16   9        4.09        3.14      0.90 o
   0  16   9       35.28       39.71      1.88 o
   1  16   9       24.49       17.15      1.17 o
   2  16   9       22.00       22.02      1.43 o
   3  16   9        2.57        4.35      1.20 o
  -4  17   9        3.02        3.60      1.77 o
  -3  17   9       25.93       22.04      3.27 o
  -2  17   9        4.32        6.28      1.52 o
  -1  17   9      187.79      182.05      3.43 o
   0  17   9       31.54       32.84      1.81 o
   1  17   9       16.10       12.69      1.61 o
   2  17   9        3.83        2.22      0.99 o
   3  17   9       18.44       20.29      1.67 o
  -4  18   9        1.49        1.36      1.54 o
  -3  18   9       18.37       17.91      2.79 o
  -2  18   9        0.00        0.81      0.99 o
  -1  18   9       53.49       54.01      1.91 o
   0  18   9       16.85       20.93      1.59 o
   1  18   9        9.79        6.71      1.38 o
   2  18   9        5.94        6.10      1.10 o
   3  18   9        6.12        9.93      1.53 o
  -3  19   9       11.33        9.83      1.54 o
  -2  19   9       53.79       49.55      2.37 o
  -1  19   9       63.86       62.21      2.35 o
   0  19   9       38.56       37.78      2.36 o
   1  19   9        5.46        5.17      1.41 o
   2  19   9       30.11       33.50      2.36 o
   3  19   9        3.56        7.63      1.68 o
  -3  20   9        8.43        7.84      1.60 o
  -2  20   9        0.98        1.02      1.13 o
  -1  20   9       15.17       14.27      1.24 o
   0  20   9       85.00       90.11      6.94 o
   1  20   9        0.43        2.19      1.27 o
   2  20   9        0.04        1.26      1.30 o
  -3  21   9        2.23        0.00      1.26 o
  -2  21   9        1.38        1.01      1.21 o
  -1  21   9        8.92        6.39      1.30 o
   0  21   9       68.10       81.62      2.80 o
   1  21   9       37.22       42.20      2.56 o
   2  21   9        1.48        2.23      1.53 o
  -2  22   9       10.95        9.69      2.11 o
  -1  22   9        0.57        2.56      1.42 o
   0  22   9        7.28       11.07      1.58 o
   1  22   9       25.69       30.54      2.50 o
  -1  23   9       41.72       55.33      3.30 o
   0  23   9        0.47        1.56      1.33 o
  -6   0  10       25.63       45.23      8.09 o
  -4   0  10      317.34      304.72      7.03 o
  -2   0  10       16.72        9.15      1.13 o
   0   0  10      488.52      519.27      5.10 o
   2   0  10      251.62      275.06      5.63 o
   4   0  10        4.79        0.49      1.79 o
  -6   1  10        0.20        2.22      2.97 o
  -5   1  10       35.50       32.91      4.63 o
  -4   1  10      173.72      182.12      2.34 o
  -3   1  10       92.39      106.26      1.67 o
  -2   1  10       35.72       25.23      0.74 o
  -1   1  10       13.72       24.84      0.88 o
   0   1  10      608.75      631.00      4.37 o
   1   1  10        4.21        4.48      0.57 o
   2   1  10       47.29       49.54      1.54 o
   3   1  10      197.26      159.90      4.72 o
   4   1  10       47.34       42.87      2.13 o
   5   1  10        8.53       10.41      2.08 o
  -6   2  10        3.74        2.55      3.45 o
  -5   2  10        0.17        0.43      1.08 o
  -4   2  10      189.89      171.25      2.95 o
  -3   2  10       70.82       62.66      1.09 o
  -2   2  10       22.12       23.84      0.76 o
  -1   2  10      104.29      116.95      1.66 o
   0   2  10       23.18       25.96      0.97 o
   1   2  10      123.52      117.85      1.51 o
   2   2  10      117.76      113.69      2.38 o
   3   2  10      118.80      116.26      4.16 o
   4   2  10        3.21        4.55      1.38 o
   5   2  10       26.93       31.98      7.42 o
  -6   3  10        0.29        0.00      3.11 o
  -5   3  10       36.85       31.68      2.22 o
  -4   3  10      139.14      134.75      4.70 o
  -3   3  10        3.24        1.08      0.44 o
  -2   3  10       87.55       98.88      1.28 o
  -1   3  10      334.07      376.90      3.02 o
   0   3  10        2.38        1.10      0.47 o
   1   3  10       97.12      115.71      1.66 o
   2   3  10      339.69      321.58      3.20 o
   3   3  10       28.60       26.54      1.34 o
   4   3  10        4.60        3.90      1.82 o
   5   3  10       18.26       16.93      2.49 o
  -6   4  10        1.27        2.92      3.32 o
  -5   4  10        0.00        0.15      1.18 o
  -4   4  10      331.39      303.45      3.96 o
  -3   4  10      420.13      418.97      4.30 o
  -2   4  10      329.67      310.79      2.55 o
  -1   4  10      379.38      442.05      3.24 o
   0   4  10      204.71      180.59      2.06 o
   1   4  10      210.30      197.68      2.10 o
   2   4  10      106.37       95.55      2.74 o
   3   4  10       77.55       67.75      2.26 o
   4   4  10       19.64       29.72      1.93 o
   5   4  10        0.18        1.50      1.82 o
  -6   5  10        6.48        7.12      1.77 o
  -5   5  10       12.36       14.77      1.99 o
  -4   5  10      305.04      271.56      3.74 o
  -3   5  10      102.70       96.44      1.91 o
  -2   5  10       42.20       48.94      1.16 o
  -1   5  10       93.90      113.73      1.50 o
   0   5  10       19.86       26.67      0.88 o
   1   5  10      221.66      218.97      2.58 o
   2   5  10      114.45      107.86      1.84 o
   3   5  10       60.39       64.16      1.88 o
   4   5  10        0.51        0.96      1.23 o
   5   5  10        1.20        0.35      1.36 o
  -5   6  10        3.50        4.08      1.38 o
  -4   6  10       19.29       19.85      1.36 o
  -3   6  10      950.45      893.57      7.95 o
  -2   6  10        6.48        7.89      0.75 o
  -1   6  10      331.19      346.96      2.82 o
   0   6  10      129.37      114.87      1.79 o
   1   6  10       23.98       32.38      1.01 o
   2   6  10      609.96      602.95      5.30 o
   3   6  10        8.18       12.57      1.34 o
   4   6  10        0.58        0.00      1.20 o
   5   6  10       20.87       13.33      2.20 o
  -5   7  10        3.06        1.46      1.30 o
  -4   7  10        3.10        2.23      0.98 o
  -3   7  10      434.72      399.54      4.71 o
  -2   7  10      106.95       84.64      1.71 o
  -1   7  10      150.26      174.04      2.48 o
   0   7  10       40.54       32.40      1.01 o
   1   7  10       70.99       71.23      1.38 o
   2   7  10      232.36      231.28      2.73 o
   3   7  10        3.45        1.36      1.03 o
   4   7  10       72.42       77.32      3.22 o
   5   7  10        4.69        2.86      1.61 o
  -5   8  10        1.76        4.69      1.32 o
  -4   8  10        0.09        0.00      1.05 o
  -3   8  10       22.15       22.29      1.33 o
  -2   8  10       91.28       73.44      1.60 o
  -1   8  10      144.20      132.11      2.03 o
   0   8  10      180.78      171.36      1.86 o
   1   8  10       94.91       93.99      1.53 o
   2   8  10       35.00       27.77      1.19 o
   3   8  10        4.57        2.90      1.11 o
   4   8  10        0.14        2.05      1.28 o
  -5   9  10        5.90        1.63      1.35 o
  -4   9  10       46.02       50.74      2.83 o
  -3   9  10        9.30       11.95      1.14 o
  -2   9  10        0.08        3.55      1.02 o
  -1   9  10        1.25        0.25      0.53 o
   0   9  10        7.73        6.14      0.57 o
   1   9  10        0.92        0.47      0.54 o
   2   9  10       37.47       36.78      1.33 o
   3   9  10       11.68        7.26      1.29 o
   4   9  10      162.37      152.27      4.30 o
  -5  10  10        0.08        1.51      1.48 o
  -4  10  10       65.77       64.77      2.84 o
  -3  10  10      270.49      253.23      3.64 o
  -2  10  10       55.82       49.10      3.30 o
  -1  10  10        6.62        5.32      1.21 o
   0  10  10       64.47       61.53      1.07 o
   1  10  10       20.02       14.06      0.85 o
   2  10  10        8.92        8.41      1.29 o
   3  10  10       17.32       16.87      1.47 o
   4  10  10       63.45       52.35      2.62 o
  -5  11  10        4.16        2.67      1.44 o
  -4  11  10        0.05        0.00      1.17 o
  -3  11  10      273.23      278.47      3.86 o
  -2  11  10      197.31      180.10      9.70 o
  -1  11  10      131.65      147.88      5.71 o
   0  11  10      115.79      111.71      2.20 o
   1  11  10      143.20      136.89      2.08 o
   2  11  10       70.44       75.85      2.12 o
   3  11  10        0.52        0.96      0.90 o
   4  11  10       72.76       74.60      3.09 o
  -5  12  10       14.72       15.60      2.01 o
  -4  12  10        3.77        3.05      1.79 o
  -3  12  10       20.90       20.80      1.40 o
  -2  12  10      146.21      147.97      2.77 o
  -1  12  10      467.63      428.22      4.94 o
   0  12  10      327.36      298.03      3.55 o
   1  12  10       13.53       16.26      1.07 o
   2  12  10       13.86       13.51      1.12 o
   3  12  10      119.75      116.66      3.06 o
   4  12  10       74.22       77.20      3.16 o
  -5  13  10        5.51        7.40      2.83 o
  -4  13  10        5.56        2.81      1.40 o
  -3  13  10      324.07      309.03      5.30 o
  -2  13  10       31.65       29.28      1.59 o
  -1  13  10      614.27      594.74      5.94 o
   0  13  10        0.08        1.02      0.64 o
   1  13  10       76.61       69.25      1.92 o
   2  13  10       60.50       58.72      2.15 o
   3  13  10       25.36       23.81      1.67 o
   4  13  10        2.03        1.86      1.52 o
  -4  14  10       23.00       19.84      1.99 o
  -3  14  10       65.72       64.91      3.79 o
  -2  14  10      399.96      389.25      5.10 o
  -1  14  10      115.04      112.39      2.33 o
   0  14  10      366.24      352.13      4.61 o
   1  14  10        4.33       11.24      1.10 o
   2  14  10       12.20       13.87      1.40 o
   3  14  10       60.73       68.99      3.23 o
   4  14  10        0.18        0.92      1.41 o
  -4  15  10       12.50       11.10      2.13 o
  -3  15  10        0.07        1.06      1.89 o
  -2  15  10      222.86      239.29      4.51 o
  -1  15  10      314.16      312.66      3.93 o
   0  15  10       53.44       51.57      2.10 o
   1  15  10        9.73        8.22      1.53 o
   2  15  10        0.03        1.78      0.94 o
   3  15  10        2.44        2.96      1.15 o
  -4  16  10        0.20        0.15      1.43 o
  -3  16  10       38.73       35.69      2.60 o
  -2  16  10        8.22        6.37      1.18 o
  -1  16  10       94.57      107.85      6.29 o
   0  16  10      119.99       97.83      2.73 o
   1  16  10        1.80        2.43      1.15 o
   2  16  10        3.45        3.96      1.01 o
   3  16  10        1.12        0.93      1.15 o
  -4  17  10        0.02        0.00      1.52 o
  -3  17  10        6.82        9.39      1.80 o
  -2  17  10        0.40        1.93      0.89 o
  -1  17  10       54.08       56.42      2.67 o
   0  17  10       13.83       11.74      1.34 o
   1  17  10        3.26        0.57      1.17 o
   2  17  10        0.32        0.21      0.89 o
   3  17  10        0.22        2.99      1.22 o
  -3  18  10        3.19        3.63      1.28 o
  -2  18  10       79.00       72.21      2.25 o
  -1  18  10       56.97       57.34      2.01 o
   0  18  10        2.56        2.27      1.06 o
   1  18  10        8.01        5.71      1.42 o
   2  18  10        6.76        4.14      1.39 o
   3  18  10        0.36        3.70      1.30 o
  -3  19  10        1.02        1.64      1.36 o
  -2  19  10        4.33        2.29      1.18 o
  -1  19  10        0.04        1.06      0.84 o
   0  19  10       11.12        7.91      1.31 o
   1  19  10       11.65       13.00      1.74 o
   2  19  10       15.37       16.82      1.85 o
  -3  20  10        1.42        2.66      1.34 o
  -2  20  10        2.37        1.24      1.20 o
  -1  20  10       25.44       19.09      1.39 o
   0  20  10       47.45       51.14      4.59 o
   1  20  10        3.99        2.76      1.41 o
   2  20  10        5.80       13.01      2.01 o
  -2  21  10        0.82        0.99      1.11 o
  -1  21  10        0.03        1.42      1.15 o
   0  21  10       23.65       24.31      3.18 o
   1  21  10        0.55        1.41      1.47 o
  -1  22  10        1.70        3.38      1.37 o
   0  22  10        1.04        6.10      1.57 o
   1  22  10        1.07        2.76      1.80 o
  -5   0  11        0.69        0.24      4.05 o
  -3   0  11       73.88       73.13      2.03 o
  -1   0  11       96.52      116.73      2.41 o
   1   0  11       76.50       79.98      2.06 o
   3   0  11       30.04       25.04      1.90 o
   5   0  11        0.81        0.00      2.69 o
  -6   1  11        0.27        2.83      3.35 o
  -5   1  11       16.72       13.36      3.69 o
  -4   1  11        9.64       10.66      0.95 o
  -3   1  11       10.09       10.72      0.75 o
  -2   1  11      147.37      151.07      1.78 o
  -1   1  11       22.26       24.06      0.92 o
   0   1  11        5.54        5.03      0.62 o
   1   1  11        5.75        8.13      0.62 o
   2   1  11       12.17        6.95      0.88 o
   3   1  11       14.54       16.17      1.17 o
   4   1  11        0.99        0.78      1.34 o
   5   1  11        4.50        2.42      1.96 o
  -6   2  11        0.65        1.31      3.70 o
  -5   2  11       28.41       29.81      4.44 o
  -4   2  11        3.79        5.52      0.98 o
  -3   2  11       70.96       69.29      1.69 o
  -2   2  11        7.96        7.47      0.69 o
  -1   2  11       14.34        9.03      0.64 o
   0   2  11     1137.55     1129.44      7.13 o
   1   2  11       34.95       35.99      1.01 o
   2   2  11       21.72       22.83      1.29 o
   3   2  11        5.22        5.38      0.96 o
   4   2  11       27.09       18.63      2.30 o
   5   2  11        0.13        1.54      1.84 o
  -5   3  11        0.76        1.73      1.20 o
  -4   3  11       26.74       22.06      1.42 o
  -3   3  11      323.55      297.09      3.77 o
  -2   3  11      630.92      619.19      4.33 o
  -1   3  11        6.13       16.46      0.75 o
   0   3  11       19.20       24.60      0.97 o
   1   3  11      219.73      214.00      2.46 o
   2   3  11      120.39      108.42      2.72 o
   3   3  11       15.36       12.02      1.53 o
   4   3  11       11.84       10.15      1.45 o
   5   3  11        1.35        1.15      1.84 o
  -5   4  11        4.80        3.67      1.34 o
  -4   4  11        5.19        5.50      1.05 o
  -3   4  11       31.63       23.07      1.14 o
  -2   4  11      137.45      146.14      1.73 o
  -1   4  11      286.92      361.39      3.05 o
   0   4  11       64.08       71.54      1.40 o
   1   4  11      226.81      218.22      2.76 o
   2   4  11      334.64      335.52      4.64 o
   3   4  11        0.03        1.19      0.91 o
   4   4  11        4.86        5.21      1.33 o
   5   4  11        0.40        3.98      2.62 o
  -5   5  11        8.50        7.38      3.35 o
  -4   5  11       45.82       54.78      2.26 o
  -3   5  11      188.82      183.87      3.21 o
  -2   5  11       72.54       78.15      1.68 o
  -1   5  11        9.87        9.04      0.66 o
   0   5  11       30.28       33.62      1.22 o
   1   5  11      133.94      123.03      1.92 o
   2   5  11        3.85        2.61      0.87 o
   3   5  11       28.97       24.66      1.66 o
   4   5  11       11.98       14.41      1.68 o
  -5   6  11        0.56        2.89      1.32 o
  -4   6  11      419.07      362.85      4.47 o
  -3   6  11      274.04      224.61      3.41 o
  -2   6  11       23.55       27.94      1.38 o
  -1   6  11        0.32        0.27      0.43 o
   0   6  11      387.48      357.70      3.01 o
   1   6  11      135.06      140.23      2.04 o
   2   6  11       94.98       92.55      1.94 o
   3   6  11        0.08        0.07      0.99 o
   4   6  11       14.97       15.18      1.78 o
  -5   7  11        0.73        0.69      1.27 o
  -4   7  11       44.79       42.24      1.85 o
  -3   7  11        5.60        4.07      1.26 o
  -2   7  11       94.87       88.33      1.84 o
  -1   7  11       35.05       48.08      1.32 o
   0   7  11      241.48      220.53      2.68 o
   1   7  11       11.85        3.65      0.70 o
   2   7  11      148.25      147.23      2.20 o
   3   7  11        1.56        0.69      1.08 o
   4   7  11       21.43       21.22      2.55 o
  -5   8  11        0.00        0.15      1.25 o
  -4   8  11       66.23       64.94      2.15 o
  -3   8  11       28.61       29.16      2.13 o
  -2   8  11       10.66       10.18      1.07 o
  -1   8  11      457.95      410.13      4.08 o
   0   8  11      130.66      127.26      1.68 o
   1   8  11        5.20        3.34      0.65 o
   2   8  11       20.79       19.27      1.10 o
   3   8  11       17.21       17.57      1.61 o
   4   8  11        0.16        2.38      1.38 o
  -5   9  11        0.10        2.29      2.17 o
  -4   9  11       43.41       39.99      1.94 o
  -3   9  11       44.48       43.22      2.15 o
  -2   9  11        6.83        5.68      0.92 o
  -1   9  11      245.22      223.68      2.94 o
   0   9  11      643.22      640.54      4.44 o
   1   9  11        0.00        0.32      0.60 o
   2   9  11        6.66        7.26      1.17 o
   3   9  11        6.93        9.74      1.48 o
   4   9  11        5.59       10.72      2.08 o
  -5  10  11       31.17       30.48      3.17 o
  -4  10  11       58.13       52.73      2.92 o
  -3  10  11        6.25        3.49      1.00 o
  -2  10  11        5.28        4.29      0.96 o
  -1  10  11       61.16       68.87      1.78 o
   0  10  11       87.09       67.54      1.50 o
   1  10  11      332.92      331.49      3.59 o
   2  10  11        5.25        5.08      1.05 o
   3  10  11        6.89       11.02      1.51 o
   4  10  11        8.66        8.16      1.77 o
  -5  11  11        0.16        1.42      1.44 o
  -4  11  11        0.08        0.43      1.09 o
  -3  11  11      229.16      223.73      3.56 o
  -2  11  11       82.32       86.86      6.17 o
  -1  11  11      290.91      286.96      3.54 o
   0  11  11       13.51       11.24      0.88 o
   1  11  11        3.53        3.91      0.85 o
   2  11  11        6.87        8.03      0.96 o
   3  11  11       61.34       55.63      2.46 o
   4  11  11        1.96        2.86      1.40 o
  -5  12  11       14.46       10.72      1.86 o
  -4  12  11       20.68       21.44      2.02 o
  -3  12  11       88.53      103.20      2.60 o
  -2  12  11      363.94      364.96     34.68 o
  -1  12  11       93.21       82.51      2.51 o
   0  12  11       84.62       82.09      1.73 o
   1  12  11       56.36       58.91      1.65 o
   2  12  11       10.30        8.69      1.06 o
   3  12  11       48.41       47.78      2.39 o
   4  12  11       10.28       15.25      4.21 o
  -4  13  11        0.82        0.08      1.40 o
  -3  13  11        9.69        8.23      1.32 o
  -2  13  11        5.89        5.86      1.19 o
  -1  13  11       13.90       16.82      1.20 o
   0  13  11       58.77       69.98      1.78 o
   1  13  11      277.44      285.71      3.20 o
   2  13  11       39.48       37.32      1.85 o
   3  13  11       15.07       17.56      1.95 o
   4  13  11       53.88       49.94      4.39 o
  -4  14  11        3.46        3.89      1.48 o
  -3  14  11       25.73       25.22      1.73 o
  -2  14  11       36.57       34.46      1.95 o
  -1  14  11       21.45       23.99      1.37 o
   0  14  11       75.81       66.03      2.59 o
   1  14  11      412.53      386.90      5.70 o
   2  14  11        6.97       10.77      1.31 o
   3  14  11        1.12        1.55      1.42 o
  -4  15  11        4.06        4.77      1.73 o
  -3  15  11        1.24        3.85      1.39 o
  -2  15  11       35.81       35.19      2.02 o
  -1  15  11       17.44       15.77      1.49 o
   0  15  11        0.21        1.97      1.17 o
   1  15  11       24.70       19.82      1.81 o
   2  15  11        1.67        3.79      1.12 o
   3  15  11        0.82        0.00      1.33 o
  -4  16  11        0.93        1.38      2.51 o
  -3  16  11        1.39        0.15      1.37 o
  -2  16  11        1.25        1.37      0.88 o
  -1  16  11      190.16      188.60      3.11 o
   0  16  11       16.70       15.83      1.48 o
   1  16  11        5.32        5.67      1.33 o
   2  16  11       29.38       29.92      1.77 o
   3  16  11       11.62       11.52      1.70 o
  -4  17  11        0.84        1.15      2.61 o
  -3  17  11        4.50        2.84      1.44 o
  -2  17  11        5.77        2.93      1.11 o
  -1  17  11       18.64       20.84      1.60 o
   0  17  11        2.31        2.02      1.12 o
   1  17  11        2.00        4.07      1.81 o
   2  17  11        0.21        0.00      1.16 o
   3  17  11       21.83       30.86      2.15 o
  -3  18  11        2.44        2.43      1.31 o
  -2  18  11        2.82        3.48      1.22 o
  -1  18  11       80.32       75.61      4.66 o
   0  18  11       61.90       62.47      2.59 o
   1  18  11       98.55      120.14      3.56 o
   2  18  11        5.69        8.47      1.81 o
  -3  19  11        5.32        5.12      1.45 o
  -2  19  11        5.64        4.92      1.31 o
  -1  19  11       53.99       55.35      3.42 o
   0  19  11       70.27       79.41      3.18 o
   1  19  11        2.33        1.27      1.47 o
   2  19  11        2.03        3.09      1.57 o
  -2  20  11        0.01        0.32      1.15 o
  -1  20  11        4.36        5.72      1.33 o
   0  20  11        0.03        1.28      1.23 o
   1  20  11        2.91        3.83      1.50 o
  -2  21  11        0.00        0.88      1.28 o
  -1  21  11       32.33       37.26      2.25 o
   0  21  11       23.40       18.85      2.04 o
   1  21  11        2.08        2.77      1.55 o
  -1  22  11       33.74       34.54      3.18 o
   0  22  11        4.95        9.46      1.80 o
  -4   0  12       54.44       43.77      3.15 o
  -2   0  12        2.84        1.60      0.70 o
   0   0  12       13.31        9.52      1.78 o
   2   0  12       15.28       19.44      2.51 o
   4   0  12        0.97        5.95      2.52 o
  -5   1  12       18.61       13.83      5.95 o
  -4   1  12        0.20        0.10      1.31 o
  -3   1  12      147.16      131.07      2.04 o
  -2   1  12       24.35       23.86      1.19 o
  -1   1  12        0.00        2.84      0.53 o
   0   1  12       34.97       28.26      1.02 o
   1   1  12      100.35       94.34      2.44 o
   2   1  12       10.44       15.94      1.46 o
   3   1  12       10.50        4.94      0.94 o
   4   1  12        3.27        5.87      1.68 o
  -5   2  12       49.68       43.52      5.38 o
  -4   2  12       18.08       16.28      1.77 o
  -2   2  12      532.02      543.51      4.44 o
  -1   2  12       10.64       10.61      0.74 o
   0   2  12      130.17      133.75      2.18 o
   1   2  12       45.80       38.30      1.26 o
   2   2  12        0.72        0.50      0.77 o
   3   2  12        0.71        2.88      1.01 o
   4   2  12        7.11        8.35      1.48 o
  -5   3  12        2.56        3.69      3.03 o
  -4   3  12        9.23       12.22      1.04 o
  -3   3  12      235.92      213.53      3.44 o
  -2   3  12        1.55        3.29      0.63 o
  -1   3  12       27.67       20.97      0.93 o
   0   3  12        1.35        0.98      0.56 o
   1   3  12        5.72        3.40      0.65 o
   2   3  12        3.63        7.14      0.97 o
   3   3  12       87.21       77.95      2.29 o
   4   3  12        0.10        0.96      1.60 o
  -5   4  12        2.70        1.29      1.03 o
  -4   4  12       47.11       44.60      1.73 o
  -3   4  12       48.12       38.97      1.45 o
  -2   4  12      386.68      374.76      3.90 o
  -1   4  12       34.92       33.57      1.26 o
   0   4  12        2.47        0.29      0.56 o
   1   4  12       18.25       24.49      1.59 o
   2   4  12       25.40       27.42      1.46 o
   3   4  12        8.91        4.55      1.22 o
   4   4  12        2.34        2.14      1.26 o
  -5   5  12        0.15        0.57      1.03 o
  -4   5  12       32.84       28.30      2.15 o
  -3   5  12      769.16      744.50      7.00 o
  -2   5  12        0.06        1.12      0.81 o
  -1   5  12       33.73       36.71      1.18 o
   0   5  12       13.35       14.67      0.85 o
   1   5  12       38.92       39.88      1.36 o
   2   5  12      109.09       95.20      2.07 o
   3   5  12       19.69       18.43      1.82 o
   4   5  12        0.04        0.36      1.21 o
  -5   6  12        5.41        5.61      1.54 o
  -4   6  12      265.97      257.21      5.81 o
  -3   6  12       58.53       54.76      1.73 o
  -2   6  12       46.83       56.73      2.74 o
  -1   6  12      149.91      159.01      1.90 o
   0   6  12      237.19      241.54      3.57 o
   1   6  12      231.64      224.24      2.73 o
   2   6  12       28.06       23.37      1.42 o
   3   6  12        0.35        0.00      0.96 o
   4   6  12        0.35        0.33      1.12 o
  -5   7  12        0.34        0.44      1.29 o
  -4   7  12        0.47        1.34      0.89 o
  -3   7  12      657.97      564.54      5.46 o
  -2   7  12      121.91      103.97      2.81 o
  -1   7  12      190.25      181.33      2.60 o
   0   7  12        6.60        9.21      0.80 o
   1   7  12       38.44       36.53      1.34 o
   2   7  12       55.57       57.07      2.45 o
   3   7  12       65.55       70.52      2.62 o
   4   7  12       12.18       13.03      1.74 o
  -5   8  12        9.79        5.95      1.59 o
  -4   8  12       43.31       46.01      1.96 o
  -3   8  12        0.01        1.40      0.89 o
  -2   8  12        0.11        0.66      0.65 o
  -1   8  12      124.98      122.27      2.21 o
   0   8  12        0.16        0.22      0.54 o
   1   8  12       72.64       73.17      2.47 o
   2   8  12       21.35       22.92      1.67 o
   3   8  12       28.77       27.75      2.30 o
   4   8  12        7.08        9.78      2.55 o
  -5   9  12        5.44        5.76      1.52 o
  -4   9  12       53.08       54.70      4.35 o
  -3   9  12       56.29       53.81      1.95 o
  -2   9  12       53.34       62.19      1.76 o
  -1   9  12        0.06        0.44      0.66 o
   0   9  12      399.66      399.09      3.40 o
   1   9  12       24.09       25.04      1.27 o
   2   9  12        3.85        4.94      0.97 o
   3   9  12       14.83       17.99      2.14 o
   4   9  12       67.07       83.48      3.75 o
  -5  10  12        3.44        1.77      1.49 o
  -4  10  12        8.03       10.64      1.46 o
  -3  10  12        3.30        3.92      1.13 o
  -2  10  12       27.14       30.47      1.46 o
  -1  10  12        0.29        3.28      0.80 o
   0  10  12      282.88      275.93      3.11 o
   1  10  12      172.27      178.40      2.76 o
   2  10  12        4.09        1.71      1.00 o
   3  10  12       29.21       26.34      3.82 o
   4  10  12       58.66       75.91      2.89 o
  -5  11  12        1.09        0.00      1.58 o
  -4  11  12       14.85       17.57      2.74 o
  -3  11  12      278.88      269.63      4.12 o
  -2  11  12       15.62       14.86      1.49 o
  -1  11  12       64.88       58.99      1.81 o
   0  11  12       72.25       68.69      1.62 o
   1  11  12        1.84        3.30      0.72 o
   2  11  12       61.65       59.45      2.32 o
   3  11  12        3.03        4.73      1.36 o
   4  11  12        5.04        2.80      1.32 o
  -4  12  12       11.76       13.92      2.96 o
  -3  12  12      245.51      258.87      4.12 o
  -2  12  12       35.54       33.71      2.23 o
  -1  12  12       15.48       18.95      1.42 o
   0  12  12       21.13       25.76      1.31 o
   1  12  12       17.08       15.95      0.99 o
   2  12  12       52.24       60.28      2.23 o
   3  12  12        3.48        2.46      1.14 o
  -4  13  12        1.35        2.11      2.28 o
  -3  13  12        3.59        2.49      1.12 o
  -2  13  12      102.66       90.62      7.68 o
  -1  13  12        4.10        9.69      1.20 o
   0  13  12       71.26       82.23      2.08 o
   1  13  12      217.44      219.63      3.80 o
   2  13  12        0.32        0.38      0.74 o
   3  13  12        5.19        4.93      1.46 o
  -4  14  12        3.83        0.81      2.09 o
  -3  14  12        0.04        0.69      0.91 o
  -2  14  12        0.14        0.00      0.95 o
  -1  14  12       61.15       56.14      2.68 o
   0  14  12      317.64      286.23     10.50 o
   1  14  12      250.06      246.79      4.51 o
   2  14  12        0.00        0.35      0.93 o
   3  14  12        3.80        4.55      1.36 o
  -4  15  12        4.33        2.58      1.57 o
  -3  15  12        0.76        0.64      1.37 o
  -2  15  12       25.51       21.48      1.62 o
  -1  15  12        9.69        9.30      1.11 o
   0  15  12        2.23        5.13      1.23 o
   1  15  12       36.05       40.86      2.36 o
   2  15  12        1.65        2.05      1.06 o
   3  15  12        0.00        1.18      1.52 o
  -4  16  12       18.70       27.44      2.53 o
  -3  16  12       16.35       12.75      1.99 o
  -2  16  12      111.70      103.61      3.46 o
  -1  16  12        2.58        3.14      0.94 o
   0  16  12        6.84        7.91      1.43 o
   1  16  12       36.95       32.14      2.21 o
   2  16  12        1.42        0.27      1.22 o
   3  16  12       25.11       28.40      2.26 o
  -3  17  12        0.91        3.07      1.49 o
  -2  17  12        4.24        2.86      1.09 o
  -1  17  12       39.19       38.05      1.84 o
   0  17  12       48.41       52.07      2.57 o
   1  17  12        8.26        7.72      1.55 o
   2  17  12       22.47       22.60      2.74 o
  -3  18  12        0.03        1.63      1.33 o
  -2  18  12        0.00        0.15      0.98 o
  -1  18  12        4.73        6.06      1.43 o
   0  18  12       15.48       22.62      2.26 o
   1  18  12        6.07        3.38      1.39 o
   2  18  12        0.02        0.00      1.38 o
  -2  19  12        1.51        0.33      1.19 o
  -1  19  12       18.20       19.94      1.75 o
   0  19  12       80.21       95.13      3.19 o
   1  19  12       21.39       21.28      2.05 o
  -2  20  12        0.26        0.65      1.60 o
  -1  20  12       37.69       43.67      2.40 o
   0  20  12       27.35       31.45      2.32 o
   1  20  12       13.63       14.67      2.53 o
  -1  21  12       17.95       24.87      2.32 o
   0  21  12        0.57        3.77      1.61 o
  -5   0  13       58.47       64.74      9.05 o
  -3   0  13      390.17      362.73     19.23 o
  -1   0  13      492.60      487.45      6.14 o
   1   0  13       34.34       32.64      2.08 o
   3   0  13        9.17        5.39      3.23 o
  -5   1  13       19.93       21.28      4.37 o
  -4   1  13       14.32       11.22      1.48 o
  -3   1  13        1.41        0.56      4.49 o
  -2   1  13        6.28        4.80      0.65 o
  -1   1  13       22.32       27.67      1.04 o
   0   1  13        5.21        3.18      0.72 o
   1   1  13      283.10      270.82      3.82 o
   2   1  13       21.78       20.22      1.75 o
   3   1  13       45.76       51.64      1.95 o
   4   1  13        4.11        5.34      1.90 o
  -5   2  13        4.25        7.16      1.99 o
  -4   2  13       11.43       11.77      1.87 o
  -3   2  13       35.25       30.53      4.84 o
  -2   2  13       16.44       18.40      0.91 o
  -1   2  13       10.97       11.84      0.93 o
   0   2  13       22.22       22.11      1.11 o
   1   2  13       10.96        9.99      1.00 o
   2   2  13       80.06       77.95      2.03 o
   3   2  13        6.98        4.24      1.28 o
   4   2  13       23.60       25.20      2.44 o
  -5   3  13       28.90       34.26      3.21 o
  -4   3  13       13.98       12.72      1.09 o
  -3   3  13       30.21       26.88      2.40 o
  -2   3  13       80.86       77.73      1.85 o
  -1   3  13      191.41      185.88      3.48 o
   0   3  13        0.08        0.25      0.53 o
   1   3  13       37.89       38.80      1.38 o
   2   3  13       88.36       86.60      2.09 o
   3   3  13       77.12       65.85      2.14 o
   4   3  13        8.95        9.58      1.68 o
  -5   4  13       15.14       19.73      2.50 o
  -4   4  13       78.36       62.63      2.62 o
  -3   4  13       81.36       72.82     39.72 o
  -2   4  13      206.82      216.27      2.97 o
  -1   4  13        3.92        2.31      0.64 o
   0   4  13      126.35      122.65      1.99 o
   1   4  13      887.56      873.46     13.28 o
   2   4  13       90.88       83.26      2.02 o
   3   4  13        0.14        0.00      1.16 o
   4   4  13        0.16        4.02      2.02 o
  -5   5  13        0.64        0.44      2.35 o
  -4   5  13       47.26       41.04      1.91 o
  -2   5  13      100.93      117.61      2.25 o
  -1   5  13       99.82      108.14      1.76 o
   0   5  13      209.30      203.62      2.45 o
   1   5  13      569.36      571.60      5.01 o
   2   5  13       47.69       46.23      2.64 o
   3   5  13       28.37       26.32      1.94 o
   4   5  13        0.32        6.06      1.90 o
  -5   6  13       23.10       25.04      2.08 o
  -4   6  13        1.64        1.92      0.95 o
  -3   6  13        4.08        3.96      2.22 o
  -2   6  13       82.33       76.48      2.61 o
  -1   6  13      166.56      176.88      2.64 o
   0   6  13      166.26      169.61      3.35 o
   1   6  13       55.78       64.30      1.71 o
   2   6  13        2.06        2.82      1.28 o
   3   6  13        0.52        3.51      2.08 o
   4   6  13        1.35        2.59      1.49 o
  -5   7  13        7.20        7.22      1.65 o
  -4   7  13       15.91       10.66      1.43 o
  -3   7  13       25.00       24.39      1.38 o
  -2   7  13      278.90      268.38      3.43 o
  -1   7  13       20.32       18.43      1.10 o
   0   7  13       30.64       37.14      1.65 o
   1   7  13       10.14       10.32      0.97 o
   2   7  13       13.51       12.56      1.12 o
   3   7  13        6.90        6.53      1.41 o
   4   7  13        8.72       11.03      1.76 o
  -5   8  13        5.33        1.74      1.40 o
  -4   8  13       31.03       22.95      1.58 o
  -3   8  13        0.70        2.44      0.84 o
  -2   8  13       19.56       14.53      1.15 o
  -1   8  13       21.78       20.76      1.18 o
   0   8  13      192.22      185.17      2.32 o
   1   8  13      123.42      123.61      2.17 o
   2   8  13       26.46       24.77      1.47 o
   3   8  13        0.74        0.00      1.20 o
   4   8  13       15.91       14.19      2.78 o
  -5   9  13       11.84        7.40      1.71 o
  -4   9  13      313.38      318.43      4.54 o
  -3   9  13       55.50       41.46      2.22 o
  -2   9  13       66.64       62.17      1.98 o
  -1   9  13        2.42        2.36      0.82 o
   0   9  13      244.26      236.15      2.80 o
   1   9  13        9.77       13.87      1.26 o
   2   9  13        7.82        6.66      1.44 o
   3   9  13        3.95        3.12      1.38 o
   4   9  13        3.71        0.10      1.80 o
  -5  10  13        7.34        3.00      1.78 o
  -4  10  13       29.28       29.31      2.20 o
  -3  10  13       68.89       71.12      2.57 o
  -2  10  13        1.91        0.29      0.97 o
  -1  10  13       14.33        7.66      1.05 o
   0  10  13      306.13      317.29      3.47 o
   1  10  13      220.27      208.41      2.84 o
   2  10  13        5.75        4.71      1.29 o
   3  10  13        2.24        4.81      1.52 o
  -4  11  13       95.19      104.58      3.69 o
  -3  11  13        3.75        4.50      1.20 o
  -2  11  13        2.39        0.76      1.22 o
  -1  11  13       57.33       42.75      2.47 o
   0  11  13       52.15       49.99      1.91 o
   1  11  13      147.90      152.01      2.42 o
   2  11  13        3.86        5.36      1.26 o
   3  11  13        1.83        4.99      1.23 o
  -4  12  13       34.11       39.79      2.59 o
  -3  12  13       33.78       38.81      1.97 o
  -2  12  13       29.05       23.93      2.09 o
  -1  12  13        2.78        4.20      0.99 o
   0  12  13        0.22        1.68      0.91 o
   1  12  13       72.76       84.02      2.25 o
   2  12  13        0.41        0.00      0.90 o
   3  12  13        0.23        1.63      1.28 o
  -4  13  13        0.84        3.14      1.45 o
  -3  13  13       89.10       92.13      2.72 o
  -2  13  13       60.94       60.12      4.15 o
  -1  13  13       94.27       99.12      5.64 o
   0  13  13       15.90       13.46      1.60 o
   1  13  13       76.94       89.40      3.55 o
   2  13  13        8.88        6.22      1.18 o
   3  13  13        2.35        0.41      1.07 o
  -4  14  13        0.14        1.06      1.46 o
  -3  14  13       21.95       26.32      1.79 o
  -2  14  13        0.01       73.79    100.69 o
  -1  14  13        0.04        0.49      0.89 o
   0  14  13       17.97       19.67      1.80 o
   1  14  13        0.01        0.57      1.18 o
   2  14  13        0.02        0.10      1.25 o
   3  14  13        5.23        8.16      2.37 o
  -4  15  13        4.69        8.13      1.87 o
  -3  15  13        7.20        4.43      1.43 o
  -2  15  13       31.55       33.50      2.58 o
  -1  15  13        3.19        1.23      0.87 o
   0  15  13       26.35       24.16      2.20 o
   1  15  13       38.00       35.49      2.30 o
   2  15  13        0.89        0.30      1.37 o
  -3  16  13       16.85       16.24      2.19 o
  -2  16  13       15.53       15.57      1.57 o
  -1  16  13       44.46       44.73      2.22 o
   0  16  13      149.34      143.80      3.63 o
   1  16  13        2.17        2.54      1.42 o
   2  16  13        0.48        1.34      1.48 o
  -3  17  13       34.30       46.21      3.11 o
  -2  17  13        2.57        2.75      1.10 o
  -1  17  13        4.37        4.29      1.06 o
   0  17  13       20.93       21.42      2.33 o
   1  17  13       26.52       26.50      2.37 o
   2  17  13        3.30        3.05      1.49 o
  -2  18  13        0.02        0.00      0.98 o
  -1  18  13       22.27       20.47      1.84 o
   0  18  13       38.11       38.40      2.47 o
   1  18  13        9.87       10.50      1.75 o
  -2  19  13        0.31        0.94      1.12 o
  -1  19  13        8.41       10.02      2.09 o
   0  19  13       76.47       88.27      3.51 o
   1  19  13        0.01        0.00      1.23 o
  -1  20  13       35.75       42.96      2.47 o
   0  20  13        9.15        8.56      1.74 o
  -4   0  14       17.77       15.98      2.52 o
  -2   0  14        2.50        2.89      1.16 o
   0   0  14        0.01        0.09      0.84 o
   2   0  14       42.88       41.02      3.39 o
   4   0  14        0.43        0.95      2.52 o
  -5   1  14        8.17        8.58      2.54 o
  -4   1  14        2.58        2.71      1.42 o
  -3   1  14       15.97       11.95      1.13 o
  -2   1  14      424.28      409.93      3.67 o
  -1   1  14       27.07       23.53      1.09 o
   0   1  14      109.11      115.29      1.86 o
   1   1  14       47.29       54.42      1.85 o
   2   1  14        6.08        4.26      1.01 o
   3   1  14        2.40        2.87      1.22 o
   4   1  14        1.66        0.00      2.36 o
  -5   2  14       13.56       20.38      2.56 o
  -4   2  14        0.73        2.44      1.20 o
  -3   2  14        4.55        3.20      0.96 o
  -2   2  14       51.30       52.25      1.75 o
  -1   2  14      102.86      103.35      2.02 o
   0   2  14        2.55        0.54      0.65 o
   1   2  14        7.40        6.99      1.48 o
   2   2  14       87.61       89.97      2.19 o
   3   2  14        3.92        4.67      1.30 o
   4   2  14       17.09       14.75      2.09 o
  -5   3  14        0.00        0.70      1.78 o
  -4   3  14        0.69        0.83      1.45 o
  -3   3  14       15.87       12.61      1.31 o
  -2   3  14       60.21       71.68      1.94 o
  -1   3  14      197.24      211.73      2.55 o
   0   3  14      138.58      130.36      2.05 o
   1   3  14        1.04        1.43      0.93 o
   2   3  14        3.57        4.81      1.20 o
   3   3  14        1.98        3.22      1.11 o
   4   3  14        0.77        0.99      1.52 o
  -5   4  14        1.62        1.64      3.33 o
  -4   4  14        5.82        2.47      0.92 o
  -3   4  14        2.08        2.67      4.71 o
  -2   4  14      245.95      243.54      3.32 o
  -1   4  14       12.20       15.05      1.26 o
   0   4  14      185.32      180.58      3.41 o
   1   4  14       68.18       80.16      2.09 o
   2   4  14       21.71       22.69      1.43 o
   3   4  14        9.01        5.19      1.61 o
   4   4  14       49.68       60.88      2.90 o
  -5   5  14        0.02        0.15      1.65 o
  -4   5  14        0.12        0.86      0.92 o
  -3   5  14      102.52       90.28      5.27 o
  -2   5  14       53.59       53.59      1.86 o
  -1   5  14        4.06        3.29      1.26 o
   0   5  14       44.72       48.47      1.55 o
   1   5  14      254.11      286.20      3.56 o
   2   5  14        3.86        2.88      1.12 o
   3   5  14        1.13        0.32      1.26 o
   4   5  14        0.06        2.27      1.48 o
  -5   6  14        0.80        1.13      1.98 o
  -4   6  14       37.06       34.27      1.88 o
  -3   6  14       60.98       13.57     79.74 o
  -2   6  14       16.68       20.15      1.88 o
  -1   6  14       98.85       96.91      2.47 o
   0   6  14        6.67        7.41      0.91 o
   1   6  14       74.89       70.95      2.07 o
   2   6  14       70.45       64.70      2.07 o
   3   6  14        1.06        2.50      1.69 o
   4   6  14        0.20        1.59      1.50 o
  -5   7  14       21.49       20.13      2.94 o
  -4   7  14       61.98       61.94      2.36 o
  -3   7  14        1.81        0.87      1.99 o
  -2   7  14       83.53       86.12      2.29 o
  -1   7  14        6.78        5.31      0.93 o
   0   7  14        2.58        3.25      0.80 o
   1   7  14       88.84       90.22      1.95 o
   2   7  14        0.37        0.95      0.90 o
   3   7  14        2.90        3.47      1.30 o
  -5   8  14       15.01       11.44      2.76 o
  -4   8  14      276.11      241.20      3.94 o
  -3   8  14        1.06        1.83      0.88 o
  -2   8  14      186.07      177.28      2.84 o
  -1   8  14      105.29      106.96      2.17 o
   0   8  14      104.06       86.06      1.92 o
   1   8  14        9.49        9.44      1.90 o
   2   8  14        8.56       12.29      1.44 o
   3   8  14        2.76        3.44      1.56 o
  -4   9  14       14.50       14.10      1.62 o
  -3   9  14      132.60      131.63      2.86 o
  -2   9  14        1.55        1.38      0.89 o
  -1   9  14        5.07        2.55      0.87 o
   0   9  14       75.24       78.99      1.88 o
   1   9  14        6.44       11.34      1.33 o
   2   9  14       22.42       21.30      1.65 o
   3   9  14        3.87        4.94      1.52 o
  -4  10  14        0.03        2.89      1.39 o
  -3  10  14      166.93      157.62      3.32 o
  -2  10  14      156.28      145.56      2.82 o
  -1  10  14        0.16        0.20      0.74 o
   0  10  14        7.76        6.96      1.52 o
   1  10  14       12.69       14.95      1.22 o
   2  10  14       24.43       24.47      1.84 o
   3  10  14        0.91        0.00      1.19 o
  -4  11  14        0.06        1.60      1.79 o
  -3  11  14        0.54        2.08      1.12 o
  -2  11  14       23.88       21.05      1.52 o
  -1  11  14      177.62      158.35      3.44 o
   0  11  14        5.32        3.28      1.02 o
   1  11  14       33.96       24.78      1.54 o
   2  11  14       28.60       30.47      2.36 o
   3  11  14        0.48        4.17      1.49 o
  -4  12  14       93.32       96.02      3.59 o
  -3  12  14       14.55       11.09      2.11 o
  -2  12  14        0.00        0.76      1.05 o
  -1  12  14        0.23        0.29      0.93 o
   0  12  14        7.13       10.18      1.25 o
   1  12  14       21.81       19.15      1.48 o
   2  12  14        3.07        1.69      1.13 o
   3  12  14        0.88        1.00      1.29 o
  -4  13  14        0.10        0.00      1.54 o
  -3  13  14       43.77       45.45      2.24 o
  -2  13  14        7.34        4.58      1.13 o
  -1  13  14       43.56       40.54      1.87 o
   0  13  14      190.04      181.39      3.57 o
   1  13  14       70.50       72.09      2.95 o
   2  13  14       42.02       41.59      2.97 o
   3  13  14       20.24       11.65      2.26 o
  -3  14  14       15.07       19.60      1.71 o
  -2  14  14        4.69        2.04      1.12 o
  -1  14  14       42.52       45.58      1.95 o
   0  14  14        4.77        5.92      1.55 o
   1  14  14       54.00       54.37      2.69 o
   2  14  14       19.58       25.77      3.30 o
  -3  15  14       11.13       10.17      2.07 o
  -2  15  14        9.17        9.08      1.78 o
  -1  15  14       12.74       19.79      1.47 o
   0  15  14      184.20      184.32      4.13 o
   1  15  14       64.71       67.95      2.98 o
   2  15  14        0.30        0.00      1.43 o
  -3  16  14        0.45        0.09      1.54 o
  -2  16  14        0.80        2.13      1.32 o
  -1  16  14        0.72        0.36      0.95 o
   0  16  14       65.43       65.22      3.00 o
   1  16  14       23.37       29.13      2.82 o
   2  16  14        0.72        1.06      1.58 o
  -2  17  14        7.71        3.45      1.22 o
  -1  17  14        0.20        1.53      1.19 o
   0  17  14        0.01        0.00      1.23 o
   1  17  14        0.02        0.09      1.33 o
  -2  18  14        0.01        0.04      1.13 o
  -1  18  14        5.79       10.02      1.66 o
   0  18  14        2.88        5.69      1.72 o
   1  18  14        0.22        1.46      1.42 o
  -1  19  14        0.25        1.14      1.46 o
   0  19  14        2.67        1.96      1.41 o
  -5   0  15        1.28        2.69      2.20 o
  -3   0  15       38.01       44.87      3.48 o
  -1   0  15      311.30      281.04      4.18 o
   1   0  15       42.36       49.72      5.08 o
   3   0  15       53.50       49.88      2.95 o
  -5   1  15       35.82       43.77      3.52 o
  -4   1  15        0.00        2.48      1.29 o
  -3   1  15      112.11      107.03      3.10 o
  -2   1  15       69.72       72.38      1.93 o
  -1   1  15      236.99      239.34      4.81 o
   0   1  15       94.87       88.71      1.96 o
   1   1  15       24.66       24.77      1.45 o
   2   1  15       15.64       20.01      1.66 o
   3   1  15        2.03        0.96      1.01 o
  -5   2  15        1.63        1.47      1.72 o
  -4   2  15        0.53        1.28      1.26 o
  -3   2  15        4.38        4.82      1.18 o
  -2   2  15        2.33        0.57      0.90 o
  -1   2  15       63.76       69.40      2.47 o
   0   2  15       24.34       24.95      1.35 o
   1   2  15       81.15       64.19      3.68 o
   2   2  15        2.68        6.25      1.60 o
   3   2  15        8.54        8.83      1.50 o
  -5   3  15        0.20        0.00      2.67 o
  -4   3  15        2.92        2.50      1.33 o
  -3   3  15        0.08        1.26      0.89 o
  -2   3  15      148.92      124.41      2.60 o
  -1   3  15       60.41       59.32      2.06 o
   0   3  15       11.33       15.03      1.07 o
   1   3  15       91.52       99.22      2.77 o
   2   3  15       15.28       17.79      2.17 o
   3   3  15        0.71        0.56      1.28 o
  -5   4  15        0.95        2.92      1.98 o
  -4   4  15        6.76        4.39      1.48 o
  -3   4  15        4.76        6.05      1.00 o
  -2   4  15       49.13       44.08      2.22 o
  -1   4  15       38.76       37.73      1.65 o
   0   4  15      174.11      190.32      3.11 o
   1   4  15        1.54        5.00      1.51 o
   2   4  15        1.35        1.46      0.94 o
   3   4  15       14.41       14.17      1.75 o
  -5   5  15        4.56        5.63      2.20 o
  -4   5  15        4.55        1.89      1.02 o
  -3   5  15       10.53       11.02      1.19 o
  -2   5  15        2.81        6.70      1.08 o
  -1   5  15        0.23        0.27      0.83 o
   0   5  15        0.80        1.78      0.82 o
   1   5  15      221.85      221.21      4.91 o
   2   5  15       88.39       88.63      3.57 o
   3   5  15        0.02        1.24      1.41 o
  -4   6  15       69.17       68.84      2.53 o
  -3   6  15       22.49       20.88      1.46 o
  -2   6  15       37.21       32.01      1.60 o
  -1   6  15       26.75       30.46      1.54 o
   0   6  15       19.88       22.97      1.25 o
   1   6  15        0.04        1.21      0.93 o
   2   6  15       16.58       21.27      1.63 o
   3   6  15        8.06        6.98      1.68 o
  -4   7  15       31.46       26.69      1.89 o
  -3   7  15       23.70       25.04      1.97 o
  -2   7  15      205.75      206.81      3.35 o
  -1   7  15       35.34       36.09      1.65 o
   0   7  15        4.57        3.57      1.35 o
   1   7  15       73.44       83.06      2.84 o
   2   7  15       91.63       96.38      2.45 o
   3   7  15        8.94       17.88      1.90 o
  -4   8  15        1.07        4.30      1.29 o
  -3   8  15        3.03        4.96      2.44 o
  -2   8  15      186.47      187.54      3.06 o
  -1   8  15       88.43       85.95      2.62 o
   0   8  15        1.72        2.63      1.33 o
   1   8  15        0.16        0.61      0.93 o
   2   8  15        8.47        8.45      1.49 o
   3   8  15       11.13        8.09      1.81 o
  -4   9  15       35.96       43.41      2.74 o
  -3   9  15        0.18        0.18      0.85 o
  -2   9  15        1.64        2.36      0.95 o
  -1   9  15        0.57        1.88      0.93 o
   0   9  15       11.13       10.80      1.22 o
   1   9  15       81.63       81.64      2.51 o
   2   9  15        0.34        1.73      1.21 o
   3   9  15        0.74        2.29      1.38 o
  -4  10  15      158.48      160.44      5.72 o
  -3  10  15        1.49        2.73      1.15 o
  -2  10  15        1.97        3.65      1.11 o
  -1  10  15      106.31      110.30      2.87 o
   0  10  15        0.74        1.49      1.05 o
   1  10  15        0.05        0.06      0.96 o
   2  10  15        0.38        2.52      1.16 o
   3  10  15        4.51        4.92      1.54 o
  -4  11  15        0.27        1.58      1.27 o
  -3  11  15       23.37       23.63      1.67 o
  -2  11  15       18.56       17.10      1.39 o
  -1  11  15       19.53       20.28      1.45 o
   0  11  15       14.23       12.18      1.36 o
   1  11  15        3.00        4.20      1.15 o
   2  11  15        8.96        3.36      1.40 o
   3  11  15        0.01        0.53      1.71 o
  -4  12  15        1.71        2.04      1.66 o
  -3  12  15        2.90        7.29      2.28 o
  -2  12  15       11.97       14.78      1.54 o
  -1  12  15      131.63      117.60      2.95 o
   0  12  15       69.06       57.51      2.57 o
   1  12  15       12.58       15.90      1.80 o
   2  12  15        0.65        2.59      1.72 o
  -3  13  15        9.58       15.72      2.15 o
  -2  13  15        0.01        0.49      1.11 o
  -1  13  15       27.60       28.85      2.37 o
   0  13  15       10.32       10.44      1.53 o
   1  13  15       36.86       42.60      2.59 o
   2  13  15        2.52        3.85      2.54 o
  -3  14  15        0.02        0.20      1.10 o
  -2  14  15       22.14       26.45      2.96 o
  -1  14  15        0.16        0.30      0.92 o
   0  14  15       41.81       50.25      2.22 o
   1  14  15       25.05       22.02      2.03 o
   2  14  15        7.09       13.04      2.25 o
  -3  15  15       19.86       25.21      1.98 o
  -2  15  15        0.21        1.45      1.73 o
  -1  15  15       14.22       14.77      1.47 o
   0  15  15      147.49      161.65      5.56 o
   1  15  15        0.86        0.69      1.40 o
  -2  16  15        0.95        0.13      1.02 o
  -1  16  15        3.89        0.36      1.29 o
   0  16  15       31.17       35.26      2.47 o
   1  16  15        7.75        6.48      2.61 o
  -2  17  15        0.44        1.31      1.13 o
  -1  17  15       20.05       20.68      2.04 o
   0  17  15        9.28        7.39      1.74 o
   1  17  15        0.11        1.42      1.40 o
  -1  18  15        1.40        0.90      1.46 o
   0  18  15        1.45        4.40      1.58 o
  -4   0  16       19.38       33.13      3.35 o
  -2   0  16      275.64      244.82      6.15 o
   0   0  16      147.75      151.55      5.77 o
   2   0  16       22.40       22.15      2.22 o
  -4   1  16        6.12        5.87      1.49 o
  -3   1  16       22.96       21.46      1.86 o
  -2   1  16      132.33      128.50      2.57 o
  -1   1  16       26.38       25.42      1.28 o
   0   1  16        5.24        4.65      1.06 o
   1   1  16       19.34       23.01      1.93 o
   2   1  16        1.11        0.80      1.11 o
   3   1  16        2.88        3.61      1.45 o
  -4   2  16        3.90        5.45      1.54 o
  -3   2  16       24.91       27.56      2.34 o
  -2   2  16       40.67       40.02      1.77 o
  -1   2  16       87.60       90.19      1.96 o
   0   2  16      353.55      364.41      5.91 o
   1   2  16       14.13       14.24      1.47 o
   2   2  16        2.79        4.04      1.29 o
   3   2  16       16.56       16.84      1.73 o
  -4   3  16        7.12        5.76      1.54 o
  -3   3  16       90.62       91.50      3.19 o
  -2   3  16        0.06        0.94      0.84 o
  -1   3  16       16.84       14.14      1.53 o
   0   3  16      187.52      192.13      3.07 o
   1   3  16      118.96      124.19      2.65 o
   2   3  16       37.38       42.41      1.99 o
   3   3  16        4.00        7.72      2.82 o
  -4   4  16        7.72        9.92      3.29 o
  -3   4  16        8.89        4.85      1.08 o
  -2   4  16        6.97        4.17      0.96 o
  -1   4  16      216.56      211.93      3.29 o
   0   4  16        9.97        8.74      1.67 o
   1   4  16       39.98       37.42      1.76 o
   2   4  16        3.56        4.92      1.51 o
   3   4  16        3.10        2.37      1.45 o
  -4   5  16        0.06        1.00      1.38 o
  -3   5  16        3.57        5.96      1.14 o
  -2   5  16        1.42        0.88      0.93 o
  -1   5  16        0.67        1.74      0.93 o
   0   5  16       75.96       79.27      1.99 o
   1   5  16      178.87      181.24      3.42 o
   2   5  16       42.99       38.71      2.20 o
   3   5  16       21.63       24.85      2.58 o
  -4   6  16       10.55        9.10      2.00 o
  -3   6  16        0.42        1.04      1.85 o
  -2   6  16        0.02        0.09      0.83 o
  -1   6  16       12.12       13.67      1.28 o
   0   6  16        9.20       12.40      1.45 o
   1   6  16      130.58      130.89      5.07 o
   2   6  16        8.10        5.68      1.22 o
   3   6  16       12.58       11.46      3.12 o
  -4   7  16       42.63       38.07      2.17 o
  -3   7  16        3.36        1.52      1.90 o
  -2   7  16       62.40       60.73      2.17 o
  -1   7  16      130.06      130.34      2.77 o
   0   7  16        0.30        0.89      0.99 o
   1   7  16        4.08        4.16      1.09 o
   2   7  16        0.59        2.26      1.44 o
   3   7  16       15.77       24.25      2.14 o
  -4   8  16        0.81        1.21      1.34 o
  -3   8  16        0.29        2.08      1.24 o
  -2   8  16      158.56      153.93      4.93 o
  -1   8  16        0.92        1.91      1.01 o
   0   8  16        2.01        0.37      1.10 o
   1   8  16       34.37       41.57      2.14 o
   2   8  16       59.29       47.95      3.46 o
   3   8  16        0.19        1.01      1.41 o
  -4   9  16       46.72       36.04      2.60 o
  -3   9  16        6.16        7.35      1.18 o
  -2   9  16       24.59       24.13      1.61 o
  -1   9  16        9.55       11.97      1.34 o
   0   9  16       13.69       13.00      1.36 o
   1   9  16       13.06       15.17      1.75 o
   2   9  16        0.00        1.66      1.24 o
  -4  10  16        2.07        5.56      1.57 o
  -3  10  16       13.66       14.35      1.56 o
  -2  10  16        1.58        3.57      1.06 o
  -1  10  16        3.50        4.02      1.16 o
   0  10  16        7.32        7.44      1.24 o
   1  10  16       16.73       13.24      2.29 o
   2  10  16       16.85       18.27      1.86 o
  -3  11  16        2.11        3.63      1.23 o
  -2  11  16       52.15       60.06      2.16 o
  -1  11  16       30.68       36.40      2.12 o
   0  11  16       22.19       24.67      1.67 o
   1  11  16        9.10        9.17      1.51 o
   2  11  16        0.76        1.62      1.61 o
  -3  12  16       43.46       48.11      2.32 o
  -2  12  16       52.65       42.41      2.72 o
  -1  12  16        0.80        4.61      1.35 o
   0  12  16        1.34        1.26      1.13 o
   1  12  16        6.21        5.95      1.79 o
   2  12  16        9.75       11.09      2.13 o
  -3  13  16        0.02        2.66      1.33 o
  -2  13  16        0.73        0.24      1.14 o
  -1  13  16        4.50        7.82      1.13 o
   0  13  16       15.76       24.06      1.77 o
   1  13  16       24.13       27.87      2.68 o
   2  13  16        4.82        0.46      1.60 o
  -3  14  16        0.00        1.61      1.16 o
  -2  14  16        0.15        1.76      1.32 o
  -1  14  16       13.91       16.04      2.28 o
   0  14  16      134.41      138.28      3.25 o
   1  14  16        0.34        1.31      1.67 o
  -2  15  16        2.94        1.20      1.33 o
  -1  15  16       45.81       50.62      3.33 o
   0  15  16       38.48       45.48      6.17 o
   1  15  16        5.71        7.63      1.75 o
  -2  16  16        1.84        1.69      1.20 o
  -1  16  16       40.66       46.29      3.27 o
   0  16  16       12.77       23.87      2.23 o
  -3   0  17      140.77      155.05      5.47 o
  -1   0  17      196.48      192.39      4.49 o
   1   0  17        0.46        2.67      1.65 o
   3   0  17        6.14        6.77      2.08 o
  -4   1  17        0.38        1.95      1.39 o
  -3   1  17        0.83        0.26      1.16 o
  -2   1  17       14.41       12.19      1.55 o
  -1   1  17       10.07       13.38      1.15 o
   0   1  17       10.22        8.05      2.20 o
   1   1  17        5.10        2.95      1.25 o
   2   1  17        0.10        2.01      1.23 o
   3   1  17        6.09        8.71      1.50 o
  -4   2  17       61.24       64.36      3.13 o
  -3   2  17        0.77        1.96      1.55 o
  -2   2  17        9.77        7.27      1.14 o
  -1   2  17        0.12        2.44      1.07 o
   0   2  17      386.33      380.17      4.48 o
   1   2  17       28.92       35.11      2.01 o
   2   2  17       22.38       25.04      1.72 o
   3   2  17        3.64        8.14      2.24 o
  -4   3  17        0.11        1.36      1.39 o
  -3   3  17        1.69        6.47      1.48 o
  -2   3  17        0.56        1.30      0.90 o
  -1   3  17        0.34        1.01      0.97 o
   0   3  17      280.44      284.92      3.74 o
   1   3  17       14.33       15.37      1.55 o
   2   3  17       19.21       16.90      1.78 o
   3   3  17        0.17        3.79      1.63 o
  -4   4  17        0.85        1.29      1.83 o
  -3   4  17        0.00        1.09      1.29 o
  -2   4  17        0.03        0.17      0.85 o
  -1   4  17       15.07       12.28      1.32 o
   0   4  17        3.39        4.32      1.54 o
   1   4  17       23.38       21.57      1.55 o
   2   4  17       18.55       23.60      1.84 o
  -4   5  17        2.58        2.81      1.66 o
  -3   5  17        1.03        1.68      1.07 o
  -2   5  17        3.94        4.30      1.10 o
  -1   5  17       29.41       26.41      1.68 o
   0   5  17       55.89       50.03      2.32 o
   1   5  17       11.01       14.73      1.45 o
   2   5  17        7.78        6.79      1.26 o
  -4   6  17        2.03        2.72      1.62 o
  -3   6  17        3.40        0.46      2.07 o
  -2   6  17        9.97        6.36      1.25 o
  -1   6  17        3.52        6.33      1.23 o
   0   6  17        9.53        9.67      1.48 o
   1   6  17        1.54        2.19      1.13 o
   2   6  17       28.90       28.27      1.98 o
  -4   7  17       39.26       42.57      3.52 o
  -3   7  17        8.34        7.08      1.36 o
  -2   7  17       18.69       18.68      1.91 o
  -1   7  17       17.70       20.02      1.58 o
   0   7  17       45.81       55.48      2.22 o
   1   7  17       10.15        6.00      1.70 o
   2   7  17       24.34       12.22      1.73 o
  -3   8  17        1.12        2.82      1.30 o
  -2   8  17        0.93        0.59      1.03 o
  -1   8  17        9.56        8.03      1.29 o
   0   8  17       34.52       38.30      1.94 o
   1   8  17       11.05       13.95      1.98 o
   2   8  17        0.98        5.57      1.86 o
  -3   9  17        0.14        3.14      1.08 o
  -2   9  17       24.85       21.70      1.79 o
  -1   9  17       11.62       16.55      1.90 o
   0   9  17       22.30       22.13      3.22 o
   1   9  17        1.77        1.18      1.43 o
   2   9  17        0.00        0.16      1.33 o
  -3  10  17        1.00        2.99      1.34 o
  -2  10  17       23.96       30.13      3.16 o
  -1  10  17       88.77       96.13      2.92 o
   0  10  17       13.38       19.71      2.26 o
   1  10  17        3.81        4.71      1.53 o
   2  10  17       11.71        9.61      2.27 o
  -3  11  17        0.32        0.62      1.26 o
  -2  11  17       58.56       64.71      2.35 o
  -1  11  17      158.40      164.60      3.50 o
   0  11  17       11.14       10.06      1.42 o
   1  11  17        2.98        6.80      1.47 o
  -3  12  17        7.71       10.65      1.64 o
  -2  12  17        0.02        1.59      1.07 o
  -1  12  17        0.07        2.81      1.05 o
   0  12  17        1.28        0.89      1.08 o
   1  12  17        0.00        2.68      1.79 o
  -2  13  17       59.04       66.50      2.78 o
  -1  13  17       31.91       31.94      1.96 o
   0  13  17       22.41       25.56      2.60 o
   1  13  17        3.41        0.00      1.70 o
  -2  14  17        2.60        4.82      1.40 o
  -1  14  17       93.37       84.45      3.93 o
   0  14  17       14.10       15.37      1.67 o
  -1  15  17        2.26        2.68      1.55 o
   0  15  17        0.16        2.00      1.54 o
  -4   0  18       19.42       12.28      2.76 o
  -2   0  18        9.78       14.80      2.45 o
   0   0  18       13.73       14.56      2.20 o
   2   0  18       42.20       51.20      3.26 o
  -4   1  18        4.02        6.25      2.32 o
  -3   1  18       29.01       34.82      2.42 o
  -2   1  18        2.20        2.01      1.30 o
  -1   1  18       94.60      101.56      3.12 o
   0   1  18       24.40       32.67      2.05 o
   1   1  18        0.70        2.46      1.39 o
   2   1  18        1.19        2.17      1.24 o
  -4   2  18        2.19        5.46      1.77 o
  -3   2  18        0.58        1.70      1.65 o
  -2   2  18        0.45        0.45      1.19 o
  -1   2  18       47.94       56.21      2.32 o
   0   2  18        0.38        0.11      1.07 o
   1   2  18        7.56        6.24      1.26 o
   2   2  18       37.24       39.36      2.34 o
  -4   3  18       12.88       17.12      3.62 o
  -3   3  18        2.15        2.24      1.33 o
  -2   3  18       32.27       28.39      1.73 o
  -1   3  18      249.06      253.84      4.04 o
   0   3  18        0.28        2.41      1.39 o
   1   3  18        3.53       11.27      1.55 o
   2   3  18       42.06       45.90      2.49 o
  -3   4  18        3.01        5.69      1.63 o
  -2   4  18        1.15        1.89      1.12 o
  -1   4  18        8.45        7.77      1.39 o
   0   4  18        8.51       10.61      1.52 o
   1   4  18       41.88       32.63      1.89 o
   2   4  18        4.72        4.24      1.69 o
  -3   5  18        0.04        0.59      1.30 o
  -2   5  18        1.08        3.46      1.07 o
  -1   5  18        6.77        6.48      1.47 o
   0   5  18       36.04       36.98      2.49 o
   1   5  18       15.74       11.32      1.45 o
   2   5  18        6.41        4.03      1.42 o
  -3   6  18        5.05        7.03      1.34 o
  -2   6  18       28.68       32.31      2.79 o
  -1   6  18        1.22        0.44      1.08 o
   0   6  18        0.01        1.20      1.20 o
   1   6  18       32.55       35.08      2.22 o
   2   6  18        2.22        2.17      1.42 o
  -3   7  18       10.44        6.43      1.25 o
  -2   7  18        2.12        1.50      1.06 o
  -1   7  18        0.07        0.46      1.16 o
   0   7  18        1.61        1.84      1.22 o
   1   7  18       16.70       19.09      1.92 o
   2   7  18        0.33        3.28      1.52 o
  -3   8  18        9.10        7.56      1.51 o
  -2   8  18        0.04        1.37      1.13 o
  -1   8  18        0.46        0.00      0.98 o
   0   8  18        0.26        2.49      1.41 o
   1   8  18        3.57        6.56      1.45 o
  -3   9  18        2.77        2.80      1.22 o
  -2   9  18        0.28        0.32      1.06 o
  -1   9  18        2.12        2.23      1.39 o
   0   9  18        0.30        1.53      1.29 o
   1   9  18        0.03        0.74      1.30 o
  -3  10  18        5.33        4.57      1.37 o
  -2  10  18        7.65       12.54      1.87 o
  -1  10  18        0.00        1.83      1.34 o
   0  10  18       19.30       22.41      1.97 o
   1  10  18        1.82        0.55      1.42 o
  -2  11  18       17.73       18.10      1.89 o
  -1  11  18        3.05        2.77      1.32 o
   0  11  18        2.95        1.79      1.32 o
   1  11  18        2.92        6.00      2.82 o
  -2  12  18        4.95        3.34      1.35 o
  -1  12  18       19.71       22.32      4.31 o
   0  12  18       19.73       20.82      2.06 o
  -1  13  18        8.49        5.92      1.45 o
   0  13  18       26.81       26.15      1.98 o
  -3   0  19        3.30        7.77      3.89 o
  -1   0  19      235.48      264.43      8.42 o
   1   0  19       30.48       26.62      2.73 o
  -3   1  19        4.26        2.16      1.66 o
  -2   1  19        1.79        3.32      1.38 o
  -1   1  19       39.84       42.70      4.05 o
   0   1  19       41.58       44.83      2.35 o
   1   1  19       35.82       38.28      2.43 o
  -3   2  19        2.45        6.77      2.00 o
  -2   2  19       15.75       14.94      2.01 o
  -1   2  19       61.67       63.26      3.19 o
   0   2  19       91.30       95.33      4.17 o
   1   2  19       34.68       39.06      2.08 o
  -3   3  19        4.60        6.58      1.70 o
  -2   3  19        1.59        2.98      1.62 o
  -1   3  19       22.24       24.55      1.93 o
   0   3  19        0.01        0.78      1.44 o
   1   3  19        2.76        3.47      1.24 o
  -3   4  19       23.22       27.37      3.90 o
  -2   4  19        1.96        1.33      1.51 o
  -1   4  19        5.17        5.80      1.35 o
   0   4  19      108.36      112.86      3.30 o
   1   4  19       55.25       63.65      2.50 o
  -3   5  19        1.02        5.08      1.64 o
  -2   5  19       11.40       10.06      1.45 o
  -1   5  19        0.31        1.91      1.67 o
   0   5  19       17.58       17.64      1.79 o
   1   5  19        0.49        6.51      1.94 o
  -3   6  19        1.79        1.97      1.66 o
  -2   6  19       50.06       55.41      2.32 o
  -1   6  19        1.10        0.67      1.23 o
   0   6  19        0.54        1.17      1.48 o
   1   6  19       20.02       22.94      2.05 o
  -2   7  19        2.51        4.90      1.24 o
  -1   7  19        1.42        0.74      1.31 o
   0   7  19        1.20        1.25      1.71 o
   1   7  19       12.92       13.44      2.22 o
  -2   8  19        3.51        4.90      1.39 o
  -1   8  19        8.45        8.51      1.50 o
   0   8  19       12.63       15.42      1.91 o
   1   8  19        6.69        3.45      1.53 o
  -2   9  19       13.97       10.20      1.57 o
  -1   9  19        3.54        5.54      1.41 o
   0   9  19        1.13        3.02      1.38 o
  -2  10  19       57.72       58.06      2.58 o
  -1  10  19       29.55       43.05      3.06 o
   0  10  19        2.91        3.66      1.66 o
  -1  11  19       11.94        7.08      1.65 o
  -2   0  20       36.48       30.29      3.38 o
   0   0  20       79.28       76.17      5.55 o
  -2   1  20       11.11       13.97      2.21 o
  -1   1  20      148.69      160.67      4.94 o
   0   1  20        8.19        8.99      1.68 o
   1   1  20        2.95        2.53      1.36 o
  -2   2  20        0.45        0.00      1.50 o
  -1   2  20       12.79       16.85      2.37 o
   0   2  20        0.85        2.54      1.80 o
   1   2  20        1.55        0.87      1.32 o
  -2   3  20        1.68        8.60      2.72 o
  -1   3  20       35.47       30.32      2.52 o
   0   3  20       14.13       11.82      1.78 o
   1   3  20        4.20        2.99      1.56 o
  -2   4  20        0.06        0.05      1.65 o
  -1   4  20        6.09        4.15      1.41 o
   0   4  20        5.57        2.60      1.63 o
  -2   5  20        0.99        3.91      1.75 o
  -1   5  20        0.02        0.99      1.57 o
   0   5  20        7.09        4.10      1.51 o
  -2   6  20        0.19        1.68      1.35 o
  -1   6  20        0.33        2.74      1.68 o
   0   6  20        5.10        2.52      1.53 o
  -1   7  20       11.77        7.91      1.78 o
   0   7  20       19.14       26.65      2.69 o
  -1   0  21       31.61       34.87      4.71 o
 
